# Supplementary material for: Linking Clinical Blood Metabogram and Gut Microbiota
Source: Metabolites. 2023 Oct 19;13(10):1095. doi: 10.3390/metabo13101095 (PMC10609303; doi:10.3390/metabo13101095)
Supplement: Supplementary file 1 [file metabolites-13-01095-s001.zip]

Archive with 3 entries (3 files):
- Figure S1, Figure S2, Table S3.pdf
- Table S1.xlsx
- Table S2.xlsx
