# Supplementary material for: Linking Clinical Blood Metabogram and Gut Microbiota
Source: Metabolites. 2023 Oct 19;13(10):1095. doi: 10.3390/metabo13101095 (PMC10609303; doi:10.3390/metabo13101095)
Supplement: Supplementary file 1 [file metabolites-13-01095-s001.zip › Table S1.xlsx]

## Sheet: Лист1
Table S1. Aligned and standardized mass lists.
		Sample 1	Sample 2	Sample 3	Sample 4	Sample 5	Sample 6	Sample 7	Sample 8	Sample 9	Sample 10	Sample 11	Sample 12	Sample 13	Sample 14	Sample 15	Sample 16	Sample 17	Sample 18	Sample 19	Sample 20	Sample 21	Sample 22	Sample 23	Sample 24	Sample 25	Sample 26	Sample 27	Sample 28	Sample 29	Sample 30	Sample 31	Sample 32	Sample 33	Sample 34	Sample 35	Sample 36	Sample 37	Sample 38	Sample 39	Sample 40	Sample 41	Sample 42	Sample 43	Sample 44
	bin (m/z)
	58.297	0	0	0	0	0	0	0	0	0	0	0	0	0	0	0	0	0	0	0	0	0	0	0	0	0.0987008	0	0	0	0	0	0	0	0	0	0	0	0	0	0	0	0	0	0	0
	76.928	0	0.139584	0.159152	0	0	0	0	0	0	0	0.147212	0	0	0	0	0	0	0	0	0	0	0	0	0	0	0	0	0	0.0988595	0	0	0	0	0.13559	0	0	0	0	0	0.11249	0	0	0	0
	80.002	0	0.135596	0	0	0	0	0	0	0	0	0	0	0	0	0	0	0	0	0	0	0	0	0	0	0	0	0	0	0.115666	0	0	0.129214	0.157317	0.116888	0	0	0	0.127914	0	0.123412	0	0	0	0
	80.948	4.08582	3.96816	2.54643	3.42144	3.11664	2.88903	3.5205	3.68569	3.2034	4.15107	3.36133	4.4228	3.67363	3.60144	3.84161	3.33924	4.36138	3.921	2.49547	2.61017	3.33292	3.3184	3.8566	3.02364	3.05972	3.9589	2.35865	3.16002	4.15605	4.55807	3.50319	2.94959	3.27827	2.93039	3.79364	4.24081	4.2134	4.76304	1.31618	2.74783	3.17825	3.09662	4.92823	2.16007
	80.972	0	0.14756	0	0	0.153925	0.145897	0	0	0	0	0	0	0.168307	0	0	0	0	0	0	0	0	0	0	0	0.109558	0	0.192064	0	0	0	0	0	0.147167	0	0	0.18177	0	0	0	0.109214	0.130496	0.12531	0	0
	81.019	0.0960742	0.207381	0.17212	0.174818	0.14439	0.168242	0	0.171791	0.173818	0.172913	0.187243	0.166152	0.181254	0.151578	0.17615	0	0	0.183838	0	0.166302	0.211594	0.199516	0.20542	0.148987	0.160882	0.114736	0	0.118246	0.160152	0.173381	0.154535	0.15858	0.140824	0.139097	0.207256	0.162713	0.171087	0.205825	0.0860612	0.185664	0.17806	0.150146	0	0.108657
	81.07	0.0925159	0	0.124964	0	0	0	0	0	0	0	0	0	0	0	0	0	0	0	0	0	0	0	0	0.134355	0	0	0	0	0	0	0	0	0.128137	0	0	0	0	0	0	0.119043	0	0	0	0
	81.521	0	0.199405	0.21456	0.152619	0.220671	0.141954	0.173872	0	0	0	0.134298	0	0	0.171983	0.22823	0.132324	0	0.166767	0.219978	0	0	0.153177	0.165662	0	0.113506	0	0.15752	0	0	0	0	0.182074	0.181422	0.172995	0.159987	0	0.197527	0	0.0844821	0.149623	0.150009	0	0	0.176466
	81.96	0.153897	0.263215	0.259358	0.155394	0.143028	0.197158	0.210302	0.154754	0.17253	0.199604	0.179495	0	0.199056	0.249229	0.211381	0.141405	0.132317	0.169393	0.162841	0.158507	0.133968	0.186644	0.279637	0	0.123376	0.171596	0	0.12742	0.153232	0.157024	0.156912	0.233759	0.208064	0.258323	0.224225	0	0.178863	0.356995	0.1058	0.208599	0.137814	0.160306	0.101151	0.199341
	82.014	0	0	0.130858	0	0	0	0	0	0	0	0.134298	0	0	0	0	0	0	0.131313	0	0	0	0	0	0	0	0	0	0	0	0.130854	0	0.120991	0.133212	0.122733	0.130899	0	0	0	0	0.12778	0	0	0	0
	82.039	0	0	0.156794	0	0	0	0	0	0	0	0.152377	0	0	0	0	0	0	0.158888	0	0	0	0	0	0	0	0	0	0	0	0	0	0.14331	0	0	0.128475	0	0	0	0	0	0	0	0	0.0947688
	82.065	0	0.14623	0	0	0	0	0	0	0.142917	0	0.131716	0.186723	0.186109	0	0	0	0	0	0.158556	0	0.14148	0.162187	0	0	0	0	0	0	0	0	0	0.137436	0	0	0	0.155384	0	0	0	0	0	0	0	0
	82.945	3.32079	3.29151	1.88624	3.07597	2.63307	2.42768	2.75877	2.86365	2.84804	3.13564	3.09144	3.72971	3.39042	2.83626	2.83985	2.79567	3.61413	3.27494	2.07979	2.00992	2.84338	2.77263	3.46697	2.52613	2.28591	3.34054	2.06434	2.89499	3.45909	3.58321	2.83156	2.43039	2.51707	2.48855	3.02885	3.8846	3.45751	3.74671	1.24512	2.31971	2.54772	2.65747	4.21754	1.90191
	82.979	0	0.160854	0.121427	0.141519	0.143028	0.138011	0	0	0.139054	0	0.13559	0	0	0	0	0	0	0	0.167126	0.133822	0	0.140305	0	0	0	0	0	0	0	0	0	0.12334	0.14463	0.122733	0	0	0	0	0	0	0	0.114021	0	0
	82.997	0	0	0	0	0	0	0	0	0	0	0	0	0	0	0	0	0	0	0	0	0	0	0	0	0	0	0	0	0	0	0	0.128039	0	0	0	0	0	0	0	0	0	0	0	0
	82.998	0	0	0	0	0	0	0	0	0	0	0	0	0	0	0	0	0	0	0	0	0	0	0	0	0.106597	0	0	0	0	0	0	0	0	0	0	0	0	0	0	0	0	0	0	0
	83.009	0.0916263	0.200735	0.168583	0.148457	0.155287	0	0	0.173211	0.14678	0.135777	0.161416	0.18514	0.179636	0.170525	0	0.156973	0	0.14707	0.152842	0	0	0.181495	0.20277	0.143666	0.139168	0	0	0	0.129506	0.127582	0	0.135087	0.154779	0	0.162411	0.164179	0	0.211639	0.090009	0	0	0	0	0
	83.021	0.67074	0.543711	0.568231	0.296913	0.441342	0.358828	0.503401	0.306668	0.307722	0.287801	0.333163	0.26426	0.367363	0.615057	0.467182	0.372324	0.466503	0.391312	0.382819	0.317014	0.245399	0.379724	0.471804	0.158299	0.185557	0.28024	0.214172	0.173292	0.414221	0.346762	0.38396	0.419357	0.44277	0.500282	0.387848	0.244803	0.357727	0.700036	0.221864	0.538425	0.226844	0.228041	0.290258	0.172381
	83.034	0.513285	0.763057	0.911291	0.93375	0.783246	0.885899	0.824651	0.813522	0.838189	1.21155	1.00465	0.810187	0.844774	0.564045	0.718388	0.600648	0.476682	0.797068	0.868485	0.86919	1.26581	1.08125	0.844211	0.76356	0.908047	0.804166	0.40209	0.757386	1.01726	1.16896	0.753655	0.806998	0.666058	0.623015	0.862962	0.784248	0.642353	1.18029	0.319769	0.97419	0.750047	0.861364	0.424832	0.57188
	83.059	0	0	0.121427	0	0	0	0	0	0	0	0	0	0	0	0	0	0	0	0	0	0	0	0	0	0	0	0	0	0	0	0	0	0	0	0	0	0	0	0	0	0.212208	0	0	0
	83.06	0.138774	0.611509	0.320661	0.579952	0.291504	0.352256	0.39411	0.268334	0.692697	0.30869	0.481666	0.536432	0.386783	0.454734	0.212912	0.30227	0.139103	0.407069	0.225692	0.258548	0.429449	0.235558	0.33795	0.280681	0.220103	0.239625	0.222462	0.329254	0.346008	0.290059	0.118873	0.260777	0.20172	0.172995	0.210892	0.27412	0.236411	0.148845	0.0876403	0.159453	0	0.182885	0.117862	0.144604
	83.085	0.103191	0.140913	0.146184	0	0.138941	0.143268	0	0	0.153217	0	0	0	0	0	0	0	0	0	0	0	0	0	0.13518	0	0.104623	0	0.150611	0.107033	0	0	0	0.129214	0.16366	0.139097	0	0.148054	0	0	0.667961	0.172558	0	0.124181	0	1.53509
	84.044	1.57544	1.80395	1.21898	2.6417	1.65367	1.74551	1.65427	2.46186	2.51714	2.02622	1.85047	3.33094	3.17033	1.96323	1.82584	1.48411	1.94489	1.50878	1.58698	1.8826	1.99324	1.93981	2.04493	2.24811	1.76971	2.01955	0.974136	1.85626	1.36525	1.87557	2.31446	1.42135	1.3207	1.18057	1.23142	2.2516	1.95039	1.81521	0.645064	0.898832	1.6123	1.60419	2.286	1.11272
	84.064	0	0.139584	0	0	0	0	0	0	0.160943	0	0	0	0.200674	0.153036	0	0	0	0	0	0.144215	0	0	0	0	0	0	0	0	0	0	0	0	0	0	0	0	0	0	0	0	0.130496	0	0	0
	84.081	1.14577	0.454644	0.312409	0.471731	0.423634	0.394317	0.356024	0.455743	0.72746	0.40269	0.364155	0.615552	0.532434	0.5553	0.427356	0.409945	0.245126	0.401817	0.525662	0.359889	0.494555	1.05808	0.339275	0.575996	0.453037	0.386853	0.605208	0.38328	0.349963	0.685892	0.425566	0.595557	0.334932	0.540024	0.40724	0.494003	0.474377	0.596543	0.206863	0.334195	0.498812	0.392863	0.321923	0.319436
	84.849	0	0	0	0	0	0	0	0	0	0	0	0	0	0	0	0	0	0	0	0	0	0	0	0	0.102649	0	0	0	0	0	0	0	0	0	0	0	0	0	0	0	0	0	0	0
	84.857	0	0	0	0	0	0	0	0	0	0	0	0	0	0	0	0	0	0	0	0	0	0	0	0	0	0	0	0	0	0	0	0	0	0.123902	0	0	0	0	0	0	0	0	0	0
	84.874	0	0	0	0	0	0	0	0	0	0	0	0	0	0	0	0	0	0	0	0	0.130212	0	0	0	0	0	0	0	0	0	0	0	0	0.149617	0	0	0	0	0	0.120135	0	0	0	0
	84.885	0	0	0.129679	0	0	0	0	0	0	0	0	0	0	0	0	0	0	0	0	0	0	0	0	0	0.110545	0	0.147848	0	0	0	0	0.117467	0	0.13559	0	0	0	0	0.0844821	0.121228	0	0	0	0.0825142
	84.907	0	0	0	0	0	0	0	0	0	0	0	0	0	0	0	0	0	0	0	0	0	0	0	0	0.10561	0	0	0	0	0	0	0.159755	0.154779	0.125071	0.136959	0	0	0	0.0892194	0.120135	0	0	0	0
	84.911	0	0.178135	0.179193	0.183143	0.190703	0	0.17056	0.159013	0.144204	0	0	0	0.207148	0.163238	0.174619	0.150486	0	0.148383	0.178554	0	0.205334	0.149315	0.156385	0.146327	0.148051	0	0	0	0	0.111226	0	0	0	0.203386	0.151503	0	0.185085	0	0	0.15836	0.174401	0.14563	0	0.0947688
	84.923	0	0	0.178014	0.141519	0	0.148526	0	0	0	0	0	0	0	0	0	0	0	0	0.178554	0	0.14148	0	0.155059	0	0.133246	0	0.167192	0	0	0	0	0.175026	0.189034	0	0.138171	0	0	0	0.0963254	0.179111	0	0	0	0
	84.933	0	0.150219	0.179193	0.17898	0.149838	0.153784	0.17056	0	0.153217	0	0.14592	0	0	0.19093	0.163897	0	0	0.16808	0.165698	0	0.143984	0.153177	0.159035	0	0	0	0.193445	0	0	0	0	0.159755	0.172541	0.175332	0.151503	0	0	0	1.11327	0.139794	0.146351	0.139986	0	1.70257
	84.959	203.038	231.894	316.823	197.45	205.413	192.872	164.175	117.738	167.474	324.751	188.763	99.1593	50.4793	210.565	197.929	177.774	186.338	205.536	230.473	164.187	187.047	145.643	211.739	127.311	196.691	315.978	167.579	179.616	341.752	274.742	195.203	254.933	254.98	345.366	216.952	96.5065	177.052	325.399	110.998	336.412	175.471	194.502	144.678	123.823
	84.991	0	0	3.32568	2.00763	0	0	0	0	0	0	0	1.15357	0.61497	2.28096	0	1.81751	0	2.10494	0	0	0	0	0	0	0	0	2.84365	0	0	0	0	0	0	3.33482	0	0	0	0	0	0	0	0	0	0
	85.012	0	0	0	0	0	0	0	0	0	0	0	0	0.26379	0	0	0	0	0	0	0	0	0	0	0	0	0	0	0	0	0	0	0	0	0	0	0	0	0	0	0	0	0	0	0
	85.029	0.546199	0.98772	0.950195	0.975374	0.904479	0.799149	0.748478	1.13581	1.12402	0.914466	1.22676	1.14724	0.844774	1.06396	0.926705	1.05081	0.783726	1.21464	1.35129	1.06148	1.13685	1.26403	1.14903	0.961766	1.09064	0.460974	0.696403	0.699283	0.788899	0.839645	0.731069	0.918591	0.957855	1.06953	0.95144	1.13753	0.858545	0.768645	0.548739	0.899924	0.837858	1.03635	0.831193	0.567796
	85.039	0	0	0	0	0	0	0	0	0	0	0	0	0	0	0	0	0	0	0	0	0	0	0	0	0	0	0	0	0	0	0	0	0	0	0	0	0	0	0	0	0.293921	0	0	0
	85.047	0.153007	0.27252	0.302978	0.280264	0.272433	0.286537	0.296411	0.282532	0.375962	0.181036	0.263431	0.344962	0.305866	0.310443	0.252738	0.273729	0.169638	0.305959	0.312826	0.279336	0.371855	0.287046	0.257107	0.293984	0.262544	0.159412	0.280496	0.164117	0.107757	0.148301	0.240124	0.268999	0.237244	0.327287	0.271494	0.287313	0.251964	0.163962	0.168964	0.238087	0.275627	0.251749	0.186469	0.188721
	85.058	0	0	0	0	0.183893	0	0.182152	0	0	0	0	0	0	0	0	0	0	0.158888	0	0	0	0	0	0	0	0	0.225226	0	0	0	0	0	0	0	0	0	0	0	0	0	0	0	0	0
	85.064	0	0.166171	0.258179	0	0.181168	0.14064	0	0.149075	0	0	0.161416	0	0	0.166153	0.180746	0.160865	0	0.160202	0.174268	0.158507	0.155253	0.1609	0.170963	0.187564	0	0	0.205881	0	0	0	0	0.19617	0.187765	0.21975	0.162411	0	0.192861	0	0.128697	0.227165	0.180499	0.169338	0	0.107023
	85.076	0	0	0	0.162331	0.138941	0	0.167248	0	0.163518	0	0	0	0	0	0.156238	0.166054	0	0	0	0.137719	0	0.150603	0.147107	0	0.117454	0	0.156138	0	0	0	0	0.164454	0	0	0	0	0	0	0.107379	0.155084	0.145131	0.134341	0	0.088233
	85.083	0.10408	0.150219	0.127321	0	0	0.14984	0	0.149075	0.155792	0	0.140755	0.164569	0	0	0	0.175135	0	0.137878	0.155699	0.18709	0.156505	0.150603	0	0.143666	0.151999	0	0	0	0	0	0	0	0.126868	0.16715	0.127263	0	0	0	0	0	0.152449	0.13547	0	0.100488
	85.101	0.193927	0.171488	0.219276	0.158169	0.261536	0.24842	0.221894	0.204445	0.238195	0.145061	0.147212	0	0.189346	0.211335	0.215976	0.179027	0.130621	0.164141	0.259974	0.275438	0.171529	0.189219	0.198794	0.262058	0.168778	0.18175	0	0.213047	0.178936	0.131944	0.136704	0.318335	0.29814	0.246634	0.258161	0.194963	0.194417	0.170939	0.098694	0.270851	0.258553	0.243846	0.101151	0.175649
	85.12	0	0	0.148542	0	0	0	0	0	0	0	0	0	0	0	0	0	0	0	0	0	0	0	0	0	0	0	0	0	0	0	0	0.120991	0.128137	0	0	0	0	0	0	0.12778	0	0	0	0
	85.139	0	0	0	0	0	0	0	0	0	0	0	0	0	0	0	0	0	0	0	0	0	0	0	0	0	0	0	0	0	0	0	0.119816	0	0.119226	0	0	0	0	0	0	0	0	0	0
	85.51	0	0	0	0.140132	0	0	0	0	0	0	0	0	0	0	0	0.136216	0	0.158888	0	0.171499	0	0	0	0	0.101662	0	0	0	0	0	0	0.151532	0.140824	0	0	0	0	0	0	0.12778	0	0.11515	0	0
	85.945	0	0	0	0	0	0	0	0	0	0	0	0	0	0	0	0	0	0	0	0	0	0	0	0	0	0	0	0	0	0	0	0	0	0	0	0	0	0	0.540843	0	0	0	0	0.961576
	85.963	3.23717	3.53346	4.87947	3.02602	2.94501	2.85354	2.71903	2.03593	2.53259	4.72435	3.01784	1.64569	0.823736	3.23561	3.10791	2.70616	2.70233	3.18565	3.66392	2.61407	3.08627	2.32211	3.31323	1.8823	3.00544	4.23812	2.60599	2.63199	4.67408	4.19059	2.99441	3.82942	4.08642	5.12321	3.38882	1.50986	2.99869	4.7642	1.81518	4.77812	2.66846	2.87648	2.26401	1.91253
	85.986	0	0	0	0.152619	0	0	0	0	0	0	0	0	0	0	0	0	0	0	0	0	0	0	0	0	0	0	0	0	0	0	0	0	0	0	0	0	0	0	0	0.148531	0	0	0	0
	86.001	0	0.135596	0.143826	0	0	0	0	0	0.144204	0	0.130424	0	0	0	0	0	0	0.140505	0	0	0.138976	0	0	0	0.111532	0	0.145084	0	0	0	0	0.133912	0.128137	0.14611	0	0	0	0	0.0852716	0.119043	0	0.123052	0	0
	86.06	0.150338	0.196746	0.141468	0.406521	0.201601	0.231333	0.296411	0.222902	0.184118	0.129975	0.266014	0.272172	0.313958	0.266719	0.173087	0.197189	0.175575	0.242929	0.195695	0.280635	0.274196	0.211101	0.276986	0.198206	0.159895	0.143166	0	0.206931	0.165095	0.181014	0.212783	0.206742	0.161123	0.168319	0.213316	0.221349	0.213081	0.170939	0	0.155084	0.202452	0.171595	0.109946	0.16176
	86.072	0	0.138254	0	0	0	0	0	0.154754	0.136479	0	0.163999	0	0	0	0	0	0	0	0	0	0	0	0.13783	0.154308	0	0	0	0	0	0	0	0	0	0.122733	0.149079	0	0	0	0	0	0	0	0	0
	86.096	6.15053	14.6523	13.4029	14.9886	12.2813	10.8976	14.3055	16.7617	15.4376	18.1454	20.0724	13.8792	16.2061	13.763	13.5452	14.1068	9.79487	26.6499	12.7159	11.1462	17.1579	16.8971	33.9023	15.1342	13.6819	12.2351	8.11503	11.1957	10.6333	18.2563	7.44621	10.7259	14.0304	15.9681	22.4612	13.6313	14.7881	17.2625	6.37248	10.2345	10.6519	15.4966	7.00929	8.72363
	86.12	0	0	0	0	0.25745	0	0	0	0	0	0	0	0	0	0	0	0	0	0	0	0	0	0	0	0	0	0	0	0	0	0	0	0	0	0	0	0	0	0	0	0	0	0	0
	86.13	0	0.287143	0	0.205342	0	0.19453	0.225206	0.276853	0.248495	0	0.31121	0.237359	0.296156	0.233197	0.206785	0	0	0.363736	0.211407	0.200083	0.252911	0.303779	0	0	0.216155	0	0.227989	0	0	0	0	0.19617	0.223288	0	0.310278	0.255064	0	0	0.170543	0	0.198793	0.230299	0	0.130716
	86.14	0	0.148889	0.132037	0	0	0	0	0	0	0	0	0	0	0.147206	0	0	0	0	0	0	0	0.135156	0.139156	0	0.141142	0	0	0	0	0	0	0.132738	0.166197	0.137928	0.130899	0	0	0	0	0	0	0.119665	0	0
	86.518	0	0	0	0	0	0	0	0	0	0	0	0	0	0	0	0	0	0	0	0	0	0	0	0	0	0	0	0	0	0	0	0	0.13448	0.120395	0	0	0	0	0	0	0	0	0	0
	86.62	0	0	0	0	0	0	0	0	0	0	0	0	0	0	0	0	0	0	0	0	0	0	0	0	0	0	0	0	0	0	0	0	0	0.126239	0	0	0	0	0	0	0	0	0	0
	86.941	0.0925159	0	0	0	0	0	0	0	0	0	0	0	0	0	0	0	0.114505	0	0	0	0	0	0	0	0.103636	0	0	0	0	0	0	0.126864	0	0.121564	0	0	0	0	0.0805343	0	0	0	0.0914753	0.0915009
	86.944	0	0	0	0	0	0	0	0	0	0	0	0	0	0	0	0	0	0	0	0	0	0	0	0	0	0	0	0	0	0	0	0	0	0	0	0	0	0	0	0	0	0	0	0.198524
	86.956	2.3467	2.56169	3.52492	2.13805	2.33203	2.23972	1.88941	1.37433	1.85792	3.47103	2.1449	1.14249	0.574511	2.28533	2.32825	1.94075	2.1527	2.11807	2.77401	2.05669	2.11594	1.74544	2.36167	1.44464	2.11516	3.18722	2.05881	1.85218	3.44822	3.05216	2.17419	2.67002	2.90148	3.64107	2.25437	1.08475	2.13859	3.26529	1.38251	3.46755	1.94037	2.05237	1.75122	1.45094
	86.963	1.42599	1.77471	2.42736	1.56365	1.52699	1.54835	1.30156	1.01229	1.209	2.31866	1.47857	0.791198	0.506541	1.7038	1.43371	1.26357	1.25871	1.54818	0	0	1.39227	0	1.52806	0	1.49137	2.07134	1.59178	1.26197	2.26388	1.8952	1.50374	1.84423	1.8878	2.45465	1.60593	0.781317	1.43091	2.20825	1.06274	2.42564	1.31716	1.39308	1.04669	0.915009
	86.98	0	0	0	0	0	0	0	0	0.140342	0	0	0	0	0	0	0	0	0	0	0	0	0	0	0	0	0	0	0	0	0	0	0	0	0	0	0	0	0	0	0	0	0	0	0
	86.993	0.402978	0.469267	0.587093	0.554978	0.444067	0.55993	0.500089	0.538089	0.531754	0.807701	0.577224	0.621882	0.495212	0.402265	0.47484	0.430702	0.402889	0.586968	0.617081	0.483317	0.712409	0.63459	0.530117	0.508153	0.664256	0.662016	0.395181	0.599385	0.8235	0.810203	0.613385	0.491012	0.417396	0.457033	0.516323	0.499867	0.402832	0.801204	0.296872	0.534057	0.561011	0.555427	0.331598	0.339043
	87.008	0	0.135596	0.150899	0	0	0	0	0	0	0	0	0	0	0.153036	0.15777	0	0	0	0	0	0	0	0	0	0.10561	0	0	0	0	0	0	0	0	0.123902	0	0.14952	0	0	0	0.132149	0.134155	0	0	0
	87.027	0.0996325	0.1901	0.17212	0.151231	0.141665	0	0	0	0	0.129975	0.156251	0	0	0.16761	0.177682	0	0.085667	0.183838	0.159984	0	0.156505	0	0.141806	0.151648	0.113506	0.123874	0.161665	0	0.104791	0.125401	0.123628	0.126864	0.154779	0.18819	0.136959	0.162713	0.177308	0.118611	0	0.140886	0.165864	0	0	0
	87.044	0.270431	0.259227	0.275863	0.228928	0.288779	0.329912	0.172216	0.275433	0.320597	0.301727	0.222109	0.194635	0.347943	0.276921	0.217508	0.262054	0.150129	0.182525	0.258546	0.278037	0.256668	0.262589	0.276986	0.288663	0.227012	0.228456	0.146466	0.309886	0.195742	0.260617	0.237746	0.46282	0.305752	0.279363	0.304218	0.299041	0.219302	0.220942	0.108169	0.266482	0.276847	0.267553	0.172396	0.209145
	87.055	0	0.142242	0	0	0	0.168242	0	0.188828	0.168668	0	0.131716	0.223118	0.181254	0.160323	0.159301	0	0	0.15101	0.147128	0.131223	0.132716	0.159613	0	0.144997	0.118441	0.102552	0	0.101936	0	0.118859	0.128383	0.130388	0	0	0	0.211087	0.178863	0.127914	0	0	0	0	0.0923548	0.0825142
	87.08	0.10586	0.195417	0.23578	0	0.164822	0.211617	0	0.188828	0.176393	0.208888	0.209195	0.180393	0	0.177813	0.186873	0.159567	0.11705	0.170707	0.184267	0.202681	0.226619	0.186644	0.189517	0.196876	0.150025	0.192919	0.146466	0.147808	0.220457	0.231175	0	0.206742	0.210601	0.225594	0.212104	0.189099	0.189751	0.253502	0.107379	0.220612	0.153668	0.12531	0	0.137251
	87.1	0.531077	1.28816	1.08577	1.12799	0.99302	0.920073	1.12934	1.35871	1.34033	1.26842	1.63095	1.0159	1.30924	1.20534	1.13196	1.07546	0.845643	2.13515	1.09418	0.960137	1.42482	1.38245	2.52203	1.17993	1.10545	0.877272	0.689495	0.913349	0.834374	1.1984	0.546816	0.855159	1.05681	1.17005	1.53685	1.117	1.22249	1.35472	0.561372	0.819106	0.842736	1.07924	0.579637	0.705864
	87.114	0	0	0	0	0	0	0	0.147655	0	0	0	0	0	0	0	0	0	0	0	0	0	0	0	0	0	0	0	0	0	0	0	0	0	0	0	0	0	0	0	0	0	0	0	0
	87.118	0	0	0	0	0	0	0	0	0	0	0	0	0	0	0	0	0	0.132626	0	0	0	0	0	0	0	0	0	0	0	0	0	0	0	0	0	0	0	0	0	0	0	0	0	0
	87.944	0	0	0	0	0	0	0	0	0	0	0	0	0	0	0	0	0	0.135252	0	0	0	0	0	0	0	0	0	0	0	0	0	0	0	0	0	0	0	0	0.0797448	0	0	0	0	0.100488
	87.956	0.567549	0.773692	0.930153	0.616026	0.717862	0.582275	0.652434	0.417409	0.511153	0.895898	0.584972	0.397182	0.231423	0.668984	0.66784	0.525405	0.536903	0.627675	0.747068	0.602846	0.592213	0.489136	0.649393	0.345863	0.682023	0.787921	0.652187	0.538223	0.85118	0.801479	0.624083	0.7095	0.737104	0.92108	0.609649	0.353278	0.636132	0.89307	0.361615	0.9589	0.546376	0.537365	0.430989	0.419107
	87.976	0	0.144901	0	0	0	0	0	0	0	0	0.131716	0	0.181254	0	0	0	0	0.145757	0	0	0	0	0	0.137015	0	0	0	0	0	0	0	0.130388	0	0	0	0	0	0	0	0	0	0	0.0914753	0
	87.994	0	0	0.147363	0.174818	0	0	0	0.157593	0.15708	0.183357	0.134298	0	0.163452	0.158865	0	0	0.094997	0.16808	0.157127	0.142916	0.185301	0.172485	0.148433	0.156969	0.179635	0.137074	0	0.12742	0.170038	0.173381	0.134327	0.146834	0	0	0.150291	0.197894	0	0.146519	0.0931672	0.115767	0	0.129825	0	0.08905
	88.021	0	0.132937	0	0	0	0	0	0	0.15193	0	0	0	0	0	0	0	0.0865152	0	0	0	0	0.150603	0	0.154308	0.122389	0	0	0.109072	0	0.110135	0	0	0	0	0	0	0	0	0	0	0	0	0.109067	0.0816972
	88.039	0.165461	0.182123	0.163867	0.277489	0.224758	0.310196	0.26826	0.332224	0.363086	0.145061	0.258266	0.602893	0.535671	0.279836	0.209849	0.247783	0.150129	0.21404	0.362821	0.32481	0.299237	0.28061	0.192167	0.304626	0.229973	0.149258	0	0.169214	0.121597	0.207185	0.417244	0.238458	0.145898	0.229101	0.186652	0.359142	0.269073	0.181405	0	0.115767	0.202452	0.230299	0.200542	0.160944
	88.076	0.186811	0.228651	0.190982	0.159556	0.189341	0.216874	0.17056	0.163272	0.24592	0.187999	0.235022	0.207294	0.278355	0.217165	0.211381	0.17773	0.146737	0.161515	0.169983	0.18709	0.19031	0.190506	0.173613	0.206188	0.193454	0.200026	0	0.261976	0.16213	0.213728	0.180687	0.227886	0.258811	0.183515	0.178168	0.216951	0.192861	0.204662	0.082903	0.209691	0.219526	0.205463	0.12314	0.140519
	88.084	0	0	0	0	0	0	0	0	0.131329	0	0	0	0	0	0	0	0	0	0	0	0	0	0	0	0	0	0	0	0	0	0	0	0	0	0	0	0	0	0	0	0	0	0	0
	88.112	0.366505	0.352282	0.379606	0.341311	0.309212	0.349628	0.369271	0.335063	0.357936	0.388764	0.435178	0.469972	0.411059	0.278379	0.327793	0.387891	0.279054	0.351918	0.2814	0.370283	0.315513	0.355267	0.439997	0.409715	0.234908	0.40716	0.258388	0.609579	0.317339	0.347853	0.376828	0.279571	0.329857	0.284039	0.352699	0.411914	0.339063	0.375601	0.1587	0.353854	0.434174	0.232557	0.382613	0.220582
	88.465	0	0	0	0	0	0	0	0	0	0	0	0	0	0	0	0	0	0	0	0	0	0	0	0	0	0	0	0	0	0	0	0	0	0.133253	0	0	0	0	0	0	0	0	0	0
	88.912	0	0.144901	0.127321	0	0	0.139325	0	0	0	0	0	0	0	0	0	0	0.102631	0	0	0	0	0	0	0	0	0	0	0	0	0	0	0	0	0.133253	0	0	0	0	0.374248	0.115767	0	0	0.138092	0.657663
	88.952	10.6794	11.2584	15.3304	10.3462	10.1536	9.64105	8.35745	6.14756	8.20936	16.0322	9.56617	5.2852	2.62495	10.3787	10.6364	9.10961	8.89664	9.92593	11.8688	8.66982	9.38527	7.44775	10.4234	6.33462	9.65787	14.6639	9.208	8.37712	14.9387	14.1791	10.046	12.1426	12.5752	16.1423	10.404	4.84328	9.49998	15.5496	6.40406	15.9595	8.92373	9.54161	7.18081	5.9206
	88.981	0.0960742	0	0.284115	0.185918	0	0	0.218582	0	0	0	0	0	0	0.204047	0	0.188108	0.111961	0	0.268545	0.20398	0	0.149315	0	0	0	0	0.225226	0	0	0	0	0	0.258811	0	0	0	0	0	0	0.268667	0	0.184013	0	0
	88.99	0.134326	0.281826	0.304157	0.319112	0.249277	0.274707	0.240109	0.23852	0.305147	0.262271	0.228565	0.226283	0.194201	0.262347	0.220571	0.263351	0.10772	0.23111	0.307112	0.206579	0.349318	0.269025	0.269034	0.2727	0.294128	0.202057	0.216935	0.204892	0.206616	0.263888	0.17831	0.263126	0	0.285207	0.226649	0.244803	0.203749	0.293039	0.165016	0.302523	0.26587	0.265296	0.110826	0.166662
	88.999	0	0	0	0	0	0	0	0	0	0	0.147212	0	0	0	0	0	0	0	0	0	0	0	0	0	0	0	0	0	0	0	0	0	0	0	0	0	0	0	0	0	0	0	0	0
	89.007	0	0.18877	0.202771	0	0.167547	0.144583	0	0	0.132617	0.156666	0.156251	0	0	0.16178	0.203722	0	0	0.19303	0.187124	0.132522	0.160261	0	0.168312	0.141006	0.148051	0.110674	0.187918	0.109072	0.143346	0.113407	0	0.186772	0.183959	0.187021	0.170896	0	0.183529	0.131402	0.111327	0.182388	0	0	0.0905957	0
	89.017	0	0	0	0	0	0	0	0	0	0	0	0	0	0	0	0	0	0	0	0	0	0	0.152409	0	0	0	0	0	0	0	0	0	0	0	0	0	0	0	0	0	0	0	0	0
	89.06	1.58878	1.02228	0.99853	0.430108	1.57194	1.51943	1.27672	0.978214	1.33518	0.813503	0.829033	0.405093	0.996898	1.48517	1.0278	1.04692	0.96439	0.925755	1.69269	1.81504	1.01039	0.715684	0.915777	2.05922	1.02945	1.47126	0.482232	1.12028	1.31977	0.854911	1.32306	2.02278	2.0578	1.23785	1.36716	0.686034	0.726341	1.21867	0.420042	1.40231	1.50497	1.75095	0.841748	1.18134
	89.079	0	0	0	0	0	0	0	0	0	0	0	0	0.163452	0	0	0	0	0	0	0	0	0	0	0	0	0	0	0	0	0	0	0.126864	0.131943	0	0	0	0	0	0	0	0.139033	0	0	0
	89.465	0.484819	0.44268	0.368996	0.486993	0.474034	0.469237	0.331185	0.325125	0.363086	0.530344	0.335746	0.286414	0.307485	0.478054	0.519261	0.429405	0.335034	0.290201	0.482809	0.413158	0.35057	0.417053	0.327347	0.355175	0.411582	0.557434	0.337148	0.339448	0.416199	0.561581	0.665689	0.429929	0.403441	0.447682	0.301794	0.294643	0.527258	0.459326	0.168175	0.330919	0.328069	0.356738	0.385252	0.209145
	89.507	0	0	0	0	0	0	0	0	0	0	0	0	0	0	0	0	0	0	0	0	0	0	0	0	0	0	0	0	0	0	0	0	0	0	0	0	0	0	0.109748	0	0	0	0	0.142153
	89.94	0	0	0	0	0	0	0	0	0	0	0	0	0	0	0	0	0.106023	0	0	0	0	0	0	0	0	0	0	0	0	0	0	0	0	0	0	0	0	0	0.276343	0	0	0	0.115224	0.477929
	89.956	0.162792	0.253909	0.258179	0.219216	0.227482	0.174814	0	0	0.158367	0.263431	0.200156	0	0	0.246314	0.205254	0.167351	0.139103	0.187777	0.228549	0.181893	0.186554	0.168623	0.192167	0.134355	0.208259	0.214241	0.194827	0.134556	0.187833	0.19519	0.147403	0.218488	0.213139	0.267674	0.204832	0	0.191306	0.269781	0.135013	0.246824	0.17928	0.196432	0.12226	0.122546
	90.028	0.0898471	0.253909	0.335987	0.221991	0.220671	0.233961	0.258324	0.183149	0.203431	0.172913	0.249227	0.202547	0.181254	0.290039	0.248142	0.198486	0	0.278383	0.321397	0.241658	0.239139	0.240707	0.24783	0.183574	0.205298	0.107628	0.232134	0.12742	0.13346	0.14503	0.180687	0.31951	0.274035	0.295727	0.218164	0.187633	0.27685	0.172102	0.112116	0.21952	0.187817	0.161435	0	0.112742
	90.055	0.731231	0.941192	0.591809	1.67465	0.791419	0.768918	0.761725	1.79032	0.772524	1.12684	1.34944	0.533268	1.64909	1.38461	1.97442	0.502053	0.916891	2.63413	0.852772	1.08227	0.673596	1.07481	1.07746	1.05754	1.4134	1.03668	0.619025	1.17227	0.96388	1.87993	1.52514	1.71854	1.58205	1.29162	2.28103	1.31636	1.37803	1.91289	0.542422	1.58906	1.1147	1.00587	1.27538	1.16173
	90.091	0.118314	0	0	0	0	0.166927	0	0	0.166093	0	0.143338	0	0.176399	0.16178	0	0.136216	0.103479	0.178585	0.142843	0.158507	0.145236	0	0.163011	0.143666	0.123376	0.120828	0	0.19266	0	0.110135	0	0.156231	0.173809	0.147279	0.128475	0.168577	0	0.122099	0.0805343	0.155084	0.169523	0.152404	0	0.111925
	90.526	0	0.313731	0.319482	0.267777	0.302401	0.24842	0.306346	0.203026	0.155792	0	0.237605	0.193052	0	0.262347	0.301753	0.280216	0	0.294141	0.274258	0.22087	0.189058	0.207239	0.251806	0.199537	0.160882	0	0.230753	0.113149	0	0	0	0.268999	0.293066	0.340145	0.225437	0.17444	0.348395	0.122099	0.126328	0.270851	0.256114	0.163693	0.0888366	0.200158
	90.903	0.163682	0	0	0	0	0	0	0	0	0	0	0	0	0	0	0	0.226466	0	0	0	0	0	0	0	0.106597	0	0	0	0	0	0	0	0	0	0	0	0	0	0.44057	0	0	0	0.26651	0.838213
	90.956	0	0	0.141468	0	0.149838	0	0	0	0	0	0	0	0	0	0	0	0	0.153636	0	0	0.138976	0	0	0	0.116467	0	0.140939	0	0	0	0	0.138611	0.149704	0.140266	0	0	0	0.129076	0.0844821	0.163821	0	0.132083	0	0
	90.976	24.6644	34.1063	15.9163	32.1374	21.48	26.6085	26.5991	36.9194	37.1018	45.2371	40.0712	49.5638	39.6672	24.5338	28.9469	31.1429	28.3846	38.4379	20.3808	24.1217	37.0766	36.3197	47.2719	32.2238	26.1143	33.7587	24.4446	33.169	26.5952	40.5232	29.3272	16.1623	23.7053	19.0773	34.5064	40.8571	28.4082	40.8231	14.4038	19.3658	28.4615	32.7431	34.8486	21.5313
	91.01	0	0	0.254643	0.405134	0	0	0.354368	0.398952	0.467377	0.140419	0.455839	0	0.440189	0.377488	0.353833	0.419026	0.106872	0.523938	0.314254	0.271541	0.439465	0.456956	0.531442	0.385771	0.338544	0.115751	0	0.113149	0.100837	0.151572	0	0.300715	0.312096	0.254817	0.408452	0	0.32351	0.133728	0	0.268667	0.391488	0	0.094114	0
	91.042	0	0.257897	0.26879	0	0	0.177443	0.185464	0.164692	0.169955	0.161308	0.275053	0.253183	0.281591	0.160323	0.222103	0.156973	0	0.350605	0	0.20398	0.201578	0	0.238553	0.183574	0.158908	0.122859	0.230753	0.222221	0.159164	0.193009	0	0.291318	0	0.194035	0	0.247735	0	0.153496	0.0994836	0	0.196354	0	0	0.087416
	91.054	0.599574	0.865418	0.754497	0.708984	0.712413	0.680854	0.730263	0.759571	0.854927	0.866886	0.861317	0.822846	0.749292	0.868659	0.758213	0.726486	0.553867	0.777371	0.589941	0.654816	0.668588	0.729843	0.970114	0.991032	0.562595	0.786905	0.491904	0.889904	0.586237	0.766585	0.675199	0.774107	0.830987	0.785489	0.877506	0.841418	0.776112	0.888418	0.367931	0.743748	0.732973	0.696542	0.460895	0.544103
	91.076	0	0	0	0	0	0	0	0.157593	0	0	0	0	0	0	0	0	0	0	0	0	0	0	0	0	0.107584	0	0	0	0	0	0	0.128039	0	0	0	0	0	0	0	0	0	0.127568	0	0.125814
	91.98	0.368284	0.566311	0.285294	0.473119	0.37051	0.412718	0.437164	0.606237	0.574243	0.682368	0.604342	0.783286	0.668375	0.371658	0.413571	0.470918	0.446147	0.562019	0.34568	0.37548	0.559661	0.63459	0.756742	0.482879	0.39579	0.504635	0.391036	0.52701	0.426085	0.604108	0.376828	0.30189	0.426277	0.330794	0.544199	0.681637	0.41683	0.638405	0.261342	0.309076	0.426856	0.50011	0.495198	0.343128
	92.002	0.177915	0.243274	0.262895	0.205342	0.207049	0.245791	0.193743	0.151914	0.175105	0.250666	0.175621	0	0	0.234654	0.196063	0.168648	0.175575	0.259999	0.255689	0.224768	0.162765	0.203378	0.170963	0.144997	0.177661	0.266025	0.240425	0.24057	0.30943	0.309687	0.169988	0.352401	0.277841	0.291052	0.263009	0.165645	0.214636	0.258153	0.134224	0.253377	0.159766	0.202076	0.180312	0.164211
	92.049	0	0.139584	0	0	0	0	0	0	0	0	0	0	0	0	0	0	0	0	0	0	0	0	0	0	0	0	0	0.109072	0	0	0	0.12569	0	0	0	0	0	0	0	0	0	0	0	0
	92.057	0.0925159	0	0	0.152619	0	0	0	0.147655	0.135192	0	0.131716	0	0	0.151578	0	0	0	0	0	0	0	0.136443	0.133855	0.137015	0	0	0	0	0	0	0	0.124515	0.135749	0.133253	0.147867	0	0.183529	0	0	0.125596	0.129276	0	0	0
	92.517	0.165461	0	0.124964	0	0	0	0	0	0	0	0	0	0	0	0	0	0.206958	0	0	0	0	0	0	0	0	0	0	0	0	0	0	0.14331	0.128137	0	0	0	0	0	0.192651	0	0	0	0.284981	0.407669
	92.949	1.38151	1.56732	2.04422	1.37496	1.41938	1.26444	1.1608	0.840497	1.17939	2.05755	1.34815	0.762715	0.445044	1.3336	1.44443	1.23243	1.21969	1.50484	1.66983	1.21998	1.2583	1.05422	1.31999	0.900575	1.3295	1.92208	1.38175	1.10295	1.87734	1.87121	1.39557	1.64806	1.80787	2.1788	1.3708	0.708022	1.3127	1.86754	0.921407	2.05104	1.22813	1.31632	1.01063	0.814521
	92.966	0	0	0	0	0	0	0	0	0	0	0	0	0	0	0	0	0	0	0	0	0	0	0	0	0	0	0	0	0	0	0	0	0	0	0	0	0	0	0.675857	0	0	0	0	1.15928
	92.981	0.142332	0.285814	0.198055	0.288589	0.177082	0.237905	0.269916	0.281112	0.301284	0.258789	0.348659	0.351292	0.305866	0.221537	0.255801	0.269837	0.171334	0.328282	0.202837	0.20398	0.241643	0.271599	0.341925	0.231462	0.217142	0.233533	0.288786	0.184505	0.200685	0.264979	0.162856	0.183248	0.248662	0.192866	0.255737	0.271189	0.267518	0.288387	0.1587	0.170374	0.210989	0.244975	0.208458	0.216498
	93.012	0.132547	0	0.140289	0	0.145752	0.135382	0	0	0	0	0	0	0	0	0	0.134919	0.109416	0	0.148557	0	0.136472	0	0	0	0	0	0	0	0	0	0	0	0	0	0	0	0	0	0	0.131057	0	0	0.0985118	0
	93.045	0.127209	0.171488	0.17212	0.154006	0.212498	0.260249	0	0.217223	0.325748	0.199604	0.220817	0.166152	0.343088	0.188015	0.153174	0.176432	0.116202	0.221919	0.207122	0.22217	0.161513	0.18407	0.177589	0.186234	0.249713	0.227441	0.183773	0.30377	0.163118	0.328225	0.156912	0.267825	0.256274	0.187021	0.220589	0.153918	0	0.227919	0	0.174743	0	0.217881	0.124019	0.129082
	93.057	0	0.151548	0.173299	0	0	0	0	0	0.145492	0	0.152377	0	0	0	0	0	0	0	0	0	0.160261	0	0	0.133024	0	0	0	0.152904	0	0	0	0.139786	0.156048	0	0	0.165645	0	0	0.0805343	0.157268	0.145131	0.11515	0	0.0833312
	93.07	0.447457	0.517124	0.473918	0.423171	0.433169	0.502097	0.490154	0.448644	0.56008	0.471159	0.436469	0.428829	0.415914	0.480969	0.505475	0.42681	0.378292	0.458281	0.407102	0.405362	0.429449	0.391309	0.527466	0.465585	0.311895	0.510727	0.258388	0.567785	0.363803	0.516872	0.463605	0.483964	0.573444	0.480411	0.487234	0.433902	0.460379	0.573286	0.249499	0.446686	0.464663	0.369156	0.316645	0.338226
	93.967	0	0	0	0	0	0	0	0	0	0	0	0	0	0	0	0	0	0	0	0	0	0	0	0	0	0	0	0	0	0	0	0	0	0	0	0	0	0	0.112906	0	0	0	0	0.201792
	93.984	0	0.171488	0.152078	0.170656	0.167547	0.135382	0	0	0	0	0.144629	0	0	0.170525	0.163897	0.131027	0	0	0.18141	0.140318	0.152749	0.140305	0.13518	0	0.108571	0	0.143702	0	0	0	0	0.146834	0.138286	0.128577	0	0	0	0	0	0.114675	0.123178	0	0	0
	94.065	0.20905	0.386846	0.469203	0.284426	0.298315	0.433749	0.399078	0.357779	0.462227	0.381801	0.54365	0.420917	0.317195	0.453277	0.297158	0.479999	0.171334	0.349292	0.248547	0.37548	0.426945	0.368139	0.404214	0.423018	0.248726	0.326946	0.297077	0.718651	0.234297	0.406737	0.266276	0.614352	0.615311	0.396251	0.534503	0.435368	0.304846	0.409324	0.206073	0.625797	0.454907	0.35448	0.210217	0.316168
	94.515	0.0951846	0.243274	0.228707	0.210892	0.249277	0.19453	0	0.218643	0.148067	0.127654	0.200156	0	0	0.209877	0.229761	0.176432	0.105175	0.269191	0.249975	0.252052	0.170277	0.175059	0.243854	0.16495	0.169765	0	0.234898	0	0.110723	0.139577	0.127194	0.310113	0.190302	0.204555	0.157563	0.18177	0.20997	0.144194	0.10501	0.224981	0.156107	0.160306	0.185589	0.108657
	94.9	0.0960742	0	0	0	0	0	0	0	0	0	0	0	0.165071	0	0	0	0.141647	0	0	0	0	0	0	0	0	0	0	0	0	0	0	0	0	0	0	0	0	0	0.104221	0	0	0	0.158323	0.14297
	94.945	0	0	0	0	0	0	0	0	0	0	0	0	0	0	0	0	0	0	0	0	0	0	0	0	0	0	0	0	0	0	0	0	0	0	0	0	0	0	0	0	0	0	0	0.284306
	94.946	0	0	0	0	0	0	0	0	0	0	0	0	0	0	0	0	0	0	0	0	0	0	0	0	0	0	0	0	0	0	0	0	0	0	0	0	0	0	0.185545	0	0	0	0	0
	95.007	0.094295	0	0.129679	0	0	0	0	0	0	0	0	0	0	0.148663	0	0	0	0.141818	0	0	0	0	0	0.133024	0	0.104582	0	0.11213	0	0.114497	0.209217	0.157406	0.130674	0.120395	0	0	0	0	0.0789552	0.109214	0	0	0	0.0849651
	95.025	0	0.150219	0.13911	0	0	0	0	0	0	0	0.147212	0	0	0	0	0	0	0	0	0	0	0	0	0	0	0	0	0	0	0	0	0.144484	0.172541	0.130915	0	0	0	0	0	0.14307	0.123178	0	0	0
	95.049	0.248192	0.356271	0.29001	0.308013	0.272433	0.324654	0.293099	0.377656	0.374674	0.365554	0.368029	0.321226	0.349562	0.288581	0.310944	0.214054	0.260394	0.350605	0.249975	0.254651	0.219106	0.24843	0.299516	0.32857	0.204311	0.335069	0.218317	0.283383	0.233308	0.31732	0.29956	0.345353	0.324783	0.335469	0.347851	0.325426	0.402832	0.375601	0.180807	0.294878	0.258553	0.216752	0.200542	0.256529
	95.06	0.14678	0.300437	0.251106	0.197017	0.246552	0.279965	0.230174	0.347841	0.437764	0.248345	0.28151	0.215206	0.317195	0.310443	0.269587	0.288	0.155218	0.263939	0.341395	0.407961	0.311757	0.390022	0.345901	0.373799	0.318804	0.325931	0.200354	0.337409	0.326236	0.346762	0.216349	0.384117	0.369186	0.26183	0.375728	0.228678	0.236411	0.319784	0.144488	0.253377	0.387829	0.361253	0.171516	0.195256
	95.085	1.11998	0.748434	0.990277	0.602151	0.971225	0.812293	0.78822	0.698521	0.781537	0.840195	0.648247	0.395599	0.535671	0.880319	0.776594	0.961296	0.866848	0.818078	0.885626	0.71588	0.579693	0.545773	0.872042	0.831402	0.594179	0.968655	0.486377	1.20794	0.738481	0.814564	0.88917	0.910369	1.0086	1.11395	0.798724	0.476413	0.894317	0.934932	0.349772	0.850778	0.746388	0.745085	0.686944	0.483648
	95.523	0.306014	0	0	0	0	0	0	0	0	0	0	0	0	0	0	0	0.406282	0	0	0	0	0	0	0	0	0	0	0	0	0	0	0.124515	0.140824	0.122733	0	0	0	0	1.58147	0	0	0	0.51191	2.61676
	96.014	0	0.148889	0	0.141519	0	0	0	0	0.136479	0	0	0	0.178018	0	0	0	0	0	0	0	0	0	0	0	0.100675	0	0	0	0	0	0	0.156231	0.140824	0	0.127263	0	0	0	0.104221	0.11249	0	0	0	0.0955857
	96.033	0.0907367	0.132937	0.22517	0	0.136217	0.143268	0	0	0	0.132296	0.14592	0	0	0.17927	0	0.147892	0	0.158888	0.164269	0.140318	0.132716	0	0	0	0	0.161443	0.149229	0.118246	0.110723	0	0	0.145659	0.159854	0.183515	0.151503	0	0.180419	0	0	0.129965	0.128057	0	0.106428	0
	96.044	0	0.132937	0.124964	0	0	0.151155	0	0	0.190556	0	0.18466	0.161404	0	0.174898	0	0.166054	0	0	0	0.131223	0.133968	0.154464	0	0.16096	0.132259	0	0	0.209989	0	0.119949	0	0.152707	0.202989	0.132084	0.123627	0.205224	0	0.126751	0	0.12232	0.14757	0	0	0.086599
	96.065	0	0	0	0	0	0	0	0	0	0	0	0	0	0	0	0	0	0	0	0	0	0	0	0	0.100675	0	0	0	0	0	0	0	0	0	0	0	0	0	0	0	0	0	0	0
	96.078	0.319358	0.642085	0.436194	0.75477	0.619786	0.624335	0.496777	1.00377	0.933467	0.580245	0.751554	1.21053	0.78004	0.620887	0.885348	0.53708	0.564045	0.673634	0.547088	0.797732	0.828848	1.22027	0.601683	0.566684	0.839944	0.49042	0.262533	0.485217	0.303499	0.476526	0.810714	0.399388	0.362843	0.309754	0.486022	1.10381	0.937867	0.524446	0.191861	0.258837	0.551254	0.478661	0.716849	0.403584
	96.089	0.111197	0	0	0	0	0	0	0	0	0	0	0	0	0	0	0	0	0	0	0	0	0	0	0	0	0	0	0	0	0	0	0	0	0.184684	0	0	0	0	0	0	0	0	0	0
	96.921	8.41183	29.6449	14.6479	34.6514	25.1075	21.807	32.1779	34.2417	30.4439	35.2476	27.3439	44.1979	41.9199	25.2071	29.6791	24.096	8.35974	24.822	22.9391	23.6318	34.6526	34.5704	26.9684	25.4835	27.3608	31.5706	25.2944	33.8856	30.8837	37.5692	36.1838	19.5007	19.2104	17.9237	22.5376	41.8745	35.3232	35.5949	13.8574	13.1363	28.3493	30.0089	9.7817	17.9113
	96.949	0	0	0	0	0	0	0	0	0	0	0	0	0	0	0	0	0	0	0	0	0	0	0	0	0	0	0	0	0	0	0	0	0	0.312092	0	0	0	0	0	0	0	0	0	0
	96.958	0.152117	0.390834	0.228707	0.37461	0.309212	0	0.473595	0.408891	0	0.183357	0.325415	0.572828	0	0	0.327793	0.334702	0.134862	0	0.308541	0.328707	0.380619	0	0.359154	0.38178	0	0.112705	0.422816	0.123343	0.114677	0	0.153346	0	0.257542	0.271181	0.29331	0	0	0.154659	0	0.187848	0.358559	0.405281	0.104669	0.26715
	96.971	1.11108	0.269862	0.261716	0	0.241104	0	0	0.159013	0.163518	0.147382	0	0.202547	0.262171	0.16761	0.312476	0.47481	1.04582	0	0	0.144215	0	0	0	0.175592	0.352362	0.429498	0.377219	0.19266	0.184867	0.129763	0.136704	0.236109	0.4618	0.61717	0	0.196429	0.345284	0.132565	0.708228	0.481634	0.320752	0.337546	1.50934	0.539202
	96.995	0.0960742	0.160854	0.142647	0.173431	0.151201	0	0	0	0.180256	0	0.206613	0.174064	0	0.148663	0.186873	0.141405	0	0.208787	0.222835	0.139018	0.194066	0.141592	0.170963	0.148987	0.19148	0	0.193445	0	0.100837	0	0	0.145659	0.152242	0.182346	0.128475	0.165645	0	0	0.108169	0	0.130496	0.180627	0	0.100488
	97.005	0.0960742	0	0.160331	0	0.138941	0	0	0	0.133904	0	0	0	0.171544	0.147206	0	0.132324	0	0	0	0	0	0	0	0	0.109558	0	0	0	0.0988595	0	0	0.151532	0.135749	0.14611	0	0	0.181974	0	0	0	0.140253	0	0	0.0833312
	97.028	0.368284	0.382858	0.367817	0.406521	0.382769	0.371972	0.342776	0.333643	0.354074	0.386443	0.263431	0.390852	0.359272	0.371658	0.384468	0.31654	0.335882	0.413635	0.364249	0.346897	0.323026	0.311503	0.351203	0.307286	0.259583	0.385837	0.306749	0.377164	0.394449	0.398013	0.463605	0.44285	0.347619	0.328456	0.367244	0.299041	0.37328	0.4977	0.180807	0.274127	0.256114	0.222397	0.336875	0.169113
	97.039	0	0	0	0	0	0	0	0	0	0	0	0	0	0	0	0	0	0	0	0	0	0	0	0	0	0	0	0.104994	0	0	0	0.145659	0	0	0	0	0	0	0	0	0	0	0	0
	97.065	0.243744	0.195417	0.198055	0.192855	0.26426	0.228704	0.246733	0.204445	0.224032	0.203086	0.173038	0	0.200674	0.209877	0.211381	0.223135	0.153522	0.23505	0.209979	0	0.179041	0.167336	0.209396	0.27137	0.142129	0.204088	0.154756	0.265034	0.147301	0.198461	0.230614	0.227886	0.248662	0.225594	0.190288	0.18177	0.175753	0.198848	0.10659	0.203138	0.226844	0.1874	0.147768	0.128265
	97.076	0.341597	0.632779	0.558799	0.375998	0.472672	0.474495	0.602757	0.489817	0.848489	0.469998	0.566894	0.394017	0.556709	0.679186	0.620356	0.727783	0.394407	0.386059	0.687074	1.1862	0.862653	0.728556	0.539394	1.11341	0.809347	0.475189	0.428343	0.715593	0.947074	0.448174	0.548005	0.493361	0.663521	0.353003	0.850842	0.403118	0.44016	0.561657	0.339507	0.447778	1.15129	0.680737	0.374697	0.325155
	97.101	1.06393	0.668672	0.774538	0.462019	0.958966	0.881955	0.813059	0.709879	0.856214	0.767084	0.520406	0.375028	0.506541	0.973597	0.718388	0.905512	0.700603	0.74323	1.0099	0.941948	0.559661	0.534188	0.689152	1.01099	0.657347	0.883365	0.446306	0.898058	0.739469	0.635731	0.843999	1.01256	1.06442	0.870818	0.815693	0.467617	0.810329	0.85237	0.367931	0.911938	0.818344	0.8862	0.478486	0.600475
	97.122	0	0	0	0	0	0	0	0	0	0	0	0	0	0	0	0	0	0	0	0.140318	0	0	0	0	0	0	0	0	0	0	0	0	0	0	0	0	0	0	0	0.11249	0	0	0	0
	97.932	0	0	0	0	0	0	0	0	0	0	0	0	0	0	0	0	0	0	0	0	0	0	0	0	0	0	0	0	0	0	0	0	0	0	0	0	0	0	0.127118	0	0	0	0	0.164211
	97.945	0	0	0	0	0	0	0	0	0	0	0	0	0	0	0	0	0	0	0	0	0	0	0	0	0	0	0	0	0	0	0	0	0	0	0	0	0	0	0.197388	0	0	0	0	0
	97.946	0	0	0	0	0	0	0	0	0	0	0	0	0	0	0	0	0	0	0	0	0	0	0	0	0	0	0	0	0	0	0	0	0	0	0	0	0	0	0	0	0	0	0	0.25081
	97.969	4.54573	0.170159	0.156794	0	0.167547	0.180071	0	0	0	0.226296	0	0.167734	0	0	0.182277	0.783567	6.53868	0	0.164269	0.1702	0.133968	0.140305	0.161686	0	0.225038	0.28024	0.169956	0.138633	0.200685	0.19519	0.175932	0.247855	0.204258	0.206892	0.140595	0	0.160199	0.168613	24.4611	0.18894	0.152449	0.440278	8.75964	41.7072
	97.991	1.40019	1.59657	2.20101	1.21679	1.3104	1.12249	1.01839	0.694262	0.865227	1.83125	1.25259	0.598146	0.367363	1.2476	1.43218	1.22854	1.45379	1.66636	1.55413	1.16672	0.75623	0.843117	1.23915	0.779523	0.965294	1.54538	1.44808	1.8267	1.71818	1.78833	1.25411	1.71854	1.83198	2.14841	1.31626	0.543843	1.36869	1.6559	1.39356	1.70374	0.928107	0.946033	1.28241	1.15275
	98.011	0.112976	0.192758	0.218097	0.151231	0.166184	0.144583	0	0.141976	0.135192	0	0.156251	0	0	0.183643	0.206785	0.137513	0.0924525	0.185151	0.148557	0.144215	0	0.12872	0.184216	0.134355	0.123376	0.103567	0.225226	0.11213	0.152244	0.138487	0	0.199694	0.187765	0.20923	0.163623	0	0.188195	0.155822	0	0.179111	0	0.120794	0.110826	0
	98.024	0	0	0.124964	0	0	0.138011	0	0.153334	0	0	0	0.178811	0.236278	0.150121	0	0	0	0	0	0.139018	0	0	0	0	0	0	0.138175	0	0	0	0.121251	0.119816	0	0	0.135747	0	0.155533	0	0	0	0	0.116278	0	0
	98.06	0.455463	0.743117	0.517538	0.711759	0.561213	0.600676	0.619316	0.871732	0.781537	0.835553	0.825159	1.12508	0.849629	0.651494	0.672435	0.673296	0.116202	0.61323	0.605654	0.647021	0.716165	0.97956	0.63614	0.802137	0.615893	0.538142	0.625934	0.594288	0.592169	0.762223	0.726314	0.643719	0.534115	0.47106	0.516323	0.784248	0.612802	0.870976	0.38846	0.440133	0.47442	0.434633	0	0.41829
	98.08	0	0	0	0.149844	0	0	0	0.144815	0.164805	0	0	0	0.182873	0	0	0	0	0	0.148557	0.167602	0.179041	0.137731	0	0.138345	0.104623	0	0	0.106014	0	0	0	0	0	0	0	0.167111	0	0	0.0939567	0	0.125618	0	0	0.0915009
	98.096	0.141443	0.245933	0.160331	0.259452	0.238379	0.227389	0.202023	0.239939	0.190556	0.177555	0.259557	0.213624	0.35118	0.221537	0.205254	0.308756	0.101783	0.186464	0.265688	0.32351	0.164017	0.159613	0.186866	0.187564	0.179635	0.133012	0.15752	0.17635	0.153232	0.115587	0	0.297191	0.229631	0.162475	0.198772	0.334222	0.202193	0.144194	0.0923776	0.170374	0.17806	0.251749	0.130176	0.183819
	98.104	0.111197	0.1675	0	0	0	0.139325	0	0	0	0	0	0	0	0.157408	0	0	0	0	0	0	0	0	0	0.170271	0	0	0	0	0	0	0	0	0	0	0	0	0	0	0.082903	0.17365	0	0	0	0
	98.47	0.257087	0.207381	0.21456	0.240028	0.241104	0.32334	0.226862	0.222902	0.203431	0.246024	0.250518	0.177228	0.195819	0.211335	0.274182	0.234811	0.143344	0.18909	0.25426	0.194886	0.279204	0.211101	0.144457	0.192885	0.143116	0.258917	0.233516	0.196737	0.233308	0.230084	0.293616	0.230235	0.261348	0.223257	0.190288	0.158316	0.2333	0.259316	0.115275	0.18348	0.174401	0.206592	0.197903	0.147872
	98.512	0.380738	0	0	0	0	0	0	0	0	0	0	0	0.163452	0	0	0.230919	0.642926	0	0	0	0	0	0	0	0	0	0	0	0	0	0	0.138611	0	0	0	0	0	0	0.372669	0	0	0	0.259473	0.615997
	98.919	3.6784	13.416	6.55233	15.3687	11.2365	9.59373	14.0853	14.7939	13.4342	15.4229	12.0249	19.7087	19.0268	11.1191	12.499	10.2175	3.49199	10.3671	9.91615	10.1172	13.9815	15.4142	11.4744	10.6566	11.5894	12.5509	11.6095	13.3006	12.0164	17.0851	16.8491	8.96508	8.40756	7.5393	9.18594	18.9979	15.5596	15.231	6.65356	5.97947	11.8654	12.54	4.11639	8.00796
	98.949	0.120093	0	0	0	0.222033	0	0	0	0	0	0.196282	0.299073	0	0	0	0	0.147585	0	0	0	0	0	0	0	0	0	0	0	0	0	0	0.163279	0	0.222088	0.212104	0	0.241077	0	0	0	0	0	0.0993914	0
	98.961	0.977644	0.23131	0.398469	0.353798	0.200239	0.198473	0.225206	0	0.248495	0.163629	0.197573	0	0.31234	0.17927	0.22823	0.339891	1.20019	0.207474	0.177125	0.185791	0.266684	0.272887	0.176264	0.21816	0.399738	0.409191	0.245952	0.214066	0.260989	0.113407	0	0.179724	0.315902	0.50262	0.170896	0	0.273739	0.122099	1.15354	0.397539	0.35734	0.768793	1.37301	1.80387
	98.975	3.09039	4.55973	5.65283	2.89976	3.27601	3.40558	3.03697	1.91525	2.45791	5.28371	3.48659	1.68842	1.09076	3.28662	3.41579	2.90335	2.99156	4.13766	3.81962	2.91549	2.78328	2.25646	3.88443	2.03527	3.11697	4.38738	4.22816	3.75329	5.89796	4.69002	2.99917	4.90307	4.77659	5.79883	3.96453	1.80157	3.30509	5.2433	2.90555	5.60814	2.75139	2.63151	2.85244	2.99093
	98.986	3.31634	4.91866	4.63898	2.99966	2.97497	3.83802	0	2.88495	2.95362	4.26828	3.83654	2.04129	2.29643	5.05454	3.92586	3.39243	2.86009	3.61898	3.19254	2.53222	2.1535	3.56297	5.26671	1.37281	2.45173	3.73145	2.2868	2.53312	4.24206	3.9158	3.85862	4.26522	3.94306	4.44877	3.78031	2.36594	2.95514	8.32485	2.63	4.16542	2.46479	2.57958	2.10393	1.78263
	98.995	3.1491	7.31019	6.90836	4.7853	6.81084	4.26782	8.16205	3.90434	3.79567	4.83692	3.55245	3.4607	3.8824	9.10488	7.72764	4.72735	2.14931	4.53423	5.28376	3.63917	3.05372	5.21188	4.27142	1.97408	3.14954	4.31123	3.83851	2.6167	5.83765	4.89502	7.44383	6.019	5.02271	6.76316	3.61305	2.21349	5.70808	8.72604	3.72511	5.24228	3.31118	3.28854	1.29209	2.00648
	99.011	0	0	0	0	0	0	0	0	0	0	0	0	0	0	0	0	0	0	0	0	0	0	0	0	0	0	0	0	0	0	0	0	0	0	0	0	0	0	0	0	0	0	0	0.200975
	99.017	0	0	0	0	0	0	0	0	0	0	0	0	0.228186	0	0	0	0	0	0	0	0	0	0	0	0	0	0	0	0	0	0	0	0	0	0	0	0	0	0	0	0	0	0	0
	99.029	0.846876	1.33867	1.59977	1.54839	1.27499	1.36828	1.20551	1.25081	1.34805	1.7419	1.39076	1.24535	1.15388	1.14704	1.21927	1.04821	0.704844	1.62959	1.54556	1.26546	1.75911	1.53306	1.48565	1.11474	1.41734	1.26311	1.0377	1.211	1.77057	1.74908	1.17922	1.4237	1.25219	1.28226	1.33565	1.33102	1.14939	1.66753	0.733494	1.58142	1.34277	1.2181	0.625374	0.886415
	99.043	0.194817	0	0	0.148457	0.373234	0.348313	0	0	0.327035	0.233258	0.156251	0.292743	0.281591	0	0	0	0.188298	0	0	0.336503	0	0	0	0	0	0.258917	0	0.241589	0	0.286788	0.292428	0.202043	0	0	0	0	0.318844	0.270944	0	0	0	0.244975	0.241002	0.0841481
	99.064	0	0	0.140289	0	0.183893	0.148526	0.167248	0	0.178968	0	0.163999	0.193052	0.163452	0	0	0.150486	0	0.148383	0.15427	0.133822	0.161513	0.137731	0.151083	0	0.120415	0	0.143702	0	0	0	0	0	0	0.134422	0	0	0	0	0.0844821	0.111398	0.130496	0	0	0.113559
	99.08	0.20905	0.223334	0.269968	0.215054	0.26426	0.241848	0.250045	0.173211	0.271671	0.247184	0.197573	0.174064	0.226568	0.233197	0.223635	0.251675	0.145888	0.208787	0.222835	0.223469	0.232879	0.162187	0.213372	0.311277	0.160882	0.194949	0.1893	0.302751	0.152244	0.190828	0.175932	0.286619	0.319708	0.274688	0.247253	0.287313	0.202193	0.201173	0.109748	0.254469	0.278066	0.220139	0.14337	0.153591
	99.091	0.0934054	0.200735	0.167404	0.170656	0.178444	0.191901	0.230174	0.17889	0.242058	0	0.202739	0.161404	0.257316	0.195302	0	0.167351	0	0.166767	0.239976	0.183193	0.176537	0.158326	0.173613	0.203527	0.133246	0.106613	0.145084	0.171253	0.107757	0.139577	0.147403	0.217314	0.202989	0.170657	0.169683	0.190565	0	0.160473	0.0994836	0.179111	0.212208	0.173853	0	0.145421
	99.117	0.18859	0.198076	0.247569	0	0.239741	0.265507	0.220238	0.147655	0.208581	0.129975	0.156251	0	0.176399	0.227367	0.254269	0.210162	0.106872	0.141818	0.274258	0.242958	0.182797	0.175059	0.163011	0.32591	0.165817	0.167535	0.142321	0.17533	0.12654	0.113407	0.1688	0.256078	0.296872	0.206892	0.19756	0.178838	0.194417	0.167451	0.1058	0.233718	0.246357	0.206592	0.124899	0.147055
	99.512	0.119203	0	0.244033	0.20118	0	0	0	0	0	0	0	0	0	0	0	0.246486	0.176423	0	0	0	0	0	0	0	0.142129	0	0.145084	0	0	0	0	0.149183	0.253736	0.337807	0	0	0.211526	0	0.611113	0.181295	0.129276	0.296905	0.219892	0.702596
	99.532	0	0.228651	0.251106	0.287201	0.232931	0.180071	0.198711	0.173211	0.136479	0	0.189825	0.178811	0	0.211335	0.252738	0.210162	0	0.25212	0.182839	0.167602	0.155253	0.153177	0.198794	0	0.152986	0	0.240425	0	0	0	0	0.224362	0.253736	0.245465	0.184228	0.153918	0.2333	0	0.127907	0.164913	0.17806	0.137728	0	0.0947688
	99.924	0	0	0	0	0	0	0	0	0	0	0	0	0	0	0	0	0	0	0	0	0	0	0	0	0	0	0	0	0	0	0	0	0	0	0	0	0	0	0	0	0	0	0	0.10784
	99.925	0	0	0	0	0	0	0	0	0	0	0	0	0	0	0	0	0	0	0	0	0	0	0	0	0	0	0	0	0	0	0	0	0	0	0	0	0	0	0.0907985	0	0	0	0	0
	99.935	0.274879	0	0	0	0	0	0	0	0	0	0	0	0	0	0	0	0.268027	0	0	0	0	0	0	0	0	0.114736	0	0	0	0	0	0	0.167466	0.170657	0	0	0	0	0.200546	0.139794	0	0	0.374697	0.160944
	99.947	0	0	0	0	0	0	0	0	0	0	0	0	0	0	0	0	0	0	0	0	0	0	0	0	0	0	0	0	0	0	0	0	0	0	0	0	0	0	0.169754	0	0	0	0	0
	99.948	0	0	0	0	0	0	0	0	0	0	0	0	0	0	0	0	0	0	0	0	0	0	0	0	0	0	0	0	0	0	0	0	0	0	0	0	0	0	0	0	0	0	0	0.187087
	99.969	2.50593	0	0	0	0	0	0	0	0	0	0	0	0	0	0	0.661621	3.37664	0	0	0	0	0	0	0	0	0.96764	0	0	0	0	0	0	0	0.993551	0	0	0	0	2.92845	0	0	1.67644	3.77072	4.60282
	99.98	5.97617	5.2869	4.79577	8.12488	4.98008	6.95049	6.77936	8.28997	8.28146	9.26187	6.4631	8.77914	10.2684	4.17568	5.06241	4.1267	6.50306	4.93736	6.57506	7.20687	11.6652	10.4341	6.55225	6.10981	10.4702	7.58069	4.08446	6.84706	10.6482	10.0659	8.21413	5.22728	3.74642	3.60367	5.81166	9.32449	4.12164	10.8948	3.17163	5.50439	6.96507	8.92748	5.94765	5.17634
	100.011	0	0	0	0	0	0	0	0	0.222744	0	0.216943	0.194635	0	0	0	0	0.110264	0	0	0	0	0	0	0	0	0	0.203118	0.118246	0.102814	0	0	0	0.206795	0	0	0	0.325065	0	0.14133	0	0	0	0	0
	100.03	0.159234	0.368235	0.326556	0.456469	0.332369	0.375915	0.341121	0.438706	0.368236	0.439826	0.409351	0.387687	0.422387	0.288581	0.294095	0.313946	0.172182	0.391312	0.375677	0.362487	0.527108	0.424776	0.364455	0.352515	0.380985	0.277194	0.298459	0.268092	0.349963	0.362029	0.223481	0.335955	0.272767	0.322612	0.343003	0.378198	0.261296	0.460489	0.217127	0.354946	0.381731	0.379316	0.146888	0.237739
	100.05	0.0987429	1.05552	0.959626	0.38571	0.351439	0.368029	0.399078	0.498335	0.32961	0.839034	0.891017	0.31015	0.388402	0.338136	0.370682	0.341189	0	1.04788	0.459954	0.297526	0.443221	0.620431	0.606984	0.363157	0.400725	0.445744	0.747528	1.00101	0.8235	0.939966	0.158101	1.02549	0.579788	0.558726	0.643585	0.501333	0.284626	0.723293	0.337928	0.603954	0.309776	0.266424	0	0.372539
	100.075	39.2801	68.7017	42.9651	63.1509	54.5494	52.2036	52.2146	75.9812	67.9705	79.1593	79.8184	93.6795	71.6164	56.3462	63.6929	60.3748	0.612392	47.9738	59.6626	56.3051	63.2116	90.6807	51.3286	68.9958	55.1234	46.6285	58.5766	47.0324	48.7832	75.1297	65.7974	53.4592	47.3193	37.7503	39.8005	79.9582	62.6038	55.3564	25.546	34.6995	42.049	34.4884	0.864617	29.5842
	100.112	0.715219	2.69596	2.61127	2.18523	2.21216	1.9361	2.05666	2.4718	2.8004	2.43239	3.07078	2.44164	1.90641	1.90347	2.22409	2.6387	0.464807	4.38978	1.91981	2.02811	2.31376	2.89105	5.70538	2.30531	1.98191	2.04697	2.00907	2.01426	1.87932	2.36518	0.73939	1.83836	2.92177	3.23547	4.09058	2.48614	2.84471	2.16174	1.14485	1.61309	1.98061	2.19687	0.441544	1.32104
	100.155	0	0.166171	0.168583	0.154006	0.167547	0.156412	0	0.153334	0.16223	0	0.268596	0.170899	0.344707	0	0	0.203675	0	0.148383	0.198552	0	0.295481	0	0	0	0	0	0	0	0	0	0	0.166803	0.166197	0.136759	0.123627	0.158316	0.267518	0	0.153963	0.157268	0.234161	0.153533	0	0
	100.168	0	0	0	0	0	0	0	0	0	0	0	0	0	0	0	0	0	0	0	0	0	0	0	0.167611	0	0	0	0	0	0	0	0	0	0	0	0	0	0	0	0	0.121959	0	0	0
	100.179	0	0	0	0	0	0	0	0	0	0	0	0.166152	0	0	0	0	0	0	0	0	0	0.148028	0	0	0	0	0	0	0	0	0	0	0	0	0	0	0	0	0	0	0	0	0	0
	100.515	0.0916263	0.186112	0.211023	0.19563	0.151201	0.14984	0.175528	0	0.141629	0.126493	0	0	0	0.170525	0.16696	0.176432	0.100934	0.207474	0.167126	0.158507	0.137724	0.137731	0.139156	0	0.127324	0.129966	0.168574	0	0.176959	0.137396	0	0.222012	0.209333	0.19871	0.170896	0	0.214636	0.160473	0.292924	0.180203	0.146351	0.173853	0.186469	0.316985
	100.55	0	0.184782	0.226349	0	0	0	0	0	0	0.18916	0.229857	0	0	0	0	0	0	0.302019	0	0	0	0.133869	0.161686	0	0.150025	0	0.197591	0.234453	0.216502	0.207185	0	0.283095	0.137018	0.180008	0.176956	0	0	0.170939	0.0994836	0.162729	0	0	0	0.101305
	100.917	0.333591	0.982403	0.471561	1.02116	0.777798	0.70977	0.962092	1.02223	0.979818	0.992219	0.831616	1.28965	1.21376	0.778295	0.889943	0.740756	0.595428	0.794442	0.657077	0.640524	1.00664	1.00659	0.876018	0.840714	0.788619	0.918902	0.776545	0.965336	0.838329	1.06319	1.02112	0.684832	0.607699	0.559895	0.761152	1.26652	1.04518	0.954701	0.426358	0.441225	0.786635	0.828625	0.277944	0.510608
	100.936	0.128099	0.148889	0.167404	0.145682	0.147114	0.143268	0	0	0	0	0	0	0	0	0	0.134919	0.143344	0	0.18141	0	0	0	0.144457	0	0.10561	0.109659	0	0	0	0	0	0	0.135749	0.142604	0.132111	0	0.20686	0	0.534527	0.119043	0.128057	0.120794	0.148647	0.872526
	100.957	0.379849	0	0.17212	0	0	0	0	0	0	0	0	0	0	0	0	0.147892	0.465655	0	0	0	0	0	0	0	0.161869	0.162458	0	0	0.107757	0	0	0	0	0.17767	0	0	0	0	0.442939	0.149623	0.126837	0.313839	0.502234	0.665015
	100.981	0.887797	0.79895	0	1.3264	0	1.15141	1.03661	1.30192	1.30428	1.45874	0	1.40042	1.65233	0.81036	0.853181	0.66681	0.919436	0	0	1.23168	1.82672	1.62445	0.988668	0.852686	1.57724	1.10573	0.78069	0.992859	1.5254	1.58442	1.12929	0	0	0	0.949016	1.35008	0	1.6652	0.534527	0	1.04763	1.35018	0.864617	0.783476
	100.991	2.56909	3.36862	3.08401	2.61672	2.70526	2.40139	2.47064	2.07427	1.75363	2.80374	3.33421	1.0333	0.917599	2.13521	2.44007	2.37016	2.28078	3.40757	3.58393	3.28967	2.07212	2.11487	2.41468	1.41937	2.58004	2.61456	3.22501	1.94902	2.68799	3.79367	2.76736	3.61916	2.83424	3.21443	2.1271	1.76639	2.01416	2.99085	2.24628	3.63901	1.50009	2.39218	3.90441	1.00406
	101.007	0.676077	1.04754	1.16004	0.815818	1.00256	0.956876	0.808091	0.661608	0.661796	1.20343	0.839364	0.465225	0.325287	0.803072	0.845522	0.747242	0.631052	1.02424	0.954191	0.806827	0.641043	0.642313	0.767344	0.582647	0.770853	0.892503	1.0598	0.914368	1.21202	1.24638	0.769109	1.27569	1.08472	1.08355	0.814481	0.532116	0.844547	1.15471	0.700333	1.07357	0.647602	0.733796	0.819759	0.482831
	101.026	0.218836	0.465279	0.485707	0.468956	0.388218	0.406146	0.445444	0.41031	0.393987	0.561677	0.473918	0.373446	0.356035	0.335221	0.317071	0.359351	0.195931	0.459595	0.444241	0.420953	0.483286	0.478839	0.405539	0.376459	0.522127	0.335069	0.362019	0.30377	0.472549	0.478706	0.311447	0.46047	0.407247	0.390407	0.393908	0.395789	0.360838	0.476769	0.244761	0.493648	0.358559	0.399637	0.212856	0.271235
	101.038	0	0	0	0	0	0	0	0	0	0	0	0	0	0	0	0	0	0	0	0	0	0	0	0	0	0	0	0	0	0	0	0	0	0	0	0	0.172642	0	0	0	0	0	0	0
	101.048	0	0.191429	0.232244	0	0	0.141954	0	0.154754	0	0.147382	0.197573	0.174064	0.171544	0	0.170024	0.140108	0	0.236363	0.15427	0.140318	0	0.171198	0.143132	0.152978	0.131272	0.108644	0.192064	0.17635	0.174981	0.19519	0	0.268999	0.187765	0.165981	0.175744	0	0.161755	0.153496	0.0876403	0.133241	0.123178	0	0	0.0996706
	101.059	0.264204	0.244604	0.307693	0.209504	0.284693	0.314139	0.225206	0.264075	0.242058	0.551233	0.289258	0.26426	0.299393	0.269634	0.269587	0.298378	0.148433	0.237676	0	0.245556	0.259172	0.266451	0.257107	0.258067	0.197402	0.254856	0.229371	0.516817	0.251103	0.264979	0.284107	0.296017	0.268961	0.248972	0.244829	0.304904	0.237966	0.29769	0.206073	0.290509	0.323191	0.190787	0.175914	0.144604
	101.078	2.30667	3.92296	2.56057	4.03053	3.16976	3.18608	3.21746	4.58014	4.0094	4.32166	4.67332	5.93873	4.53297	3.49795	3.80638	3.67654	0.783726	3.13706	3.75677	3.30916	3.79868	5.17069	3.20191	4.35522	3.21962	3.02273	3.29824	2.90314	2.91734	4.15133	3.73142	3.04122	2.83043	2.32374	2.53677	4.78172	3.60215	3.20249	1.5341	2.06415	2.56601	2.24203	0.985118	1.85371
	101.095	0.261535	0.432045	0.387859	0.37461	0.392304	0.406146	0.374239	0.349261	0.432613	0.510616	0.455839	0	0	0.424127	0.480967	0.411243	0.223073	0.312524	0.368535	0.413158	0.433205	0.419628	0.396262	0.452283	0.379011	0.409191	0.418671	0.340467	0.426085	0.418732	0.284107	0.42758	0.41359	0.337807	0.351487	0	0.374836	0.439558	0.206863	0.432488	0.378073	0.347706	0.182071	0.233654
	101.107	1.17246	1.04621	1.22959	0.745058	1.3322	1.73105	1.46881	1.0847	1.61844	0.988737	1.22547	0.682013	1.5261	1.46331	1.17791	1.34919	0.90332	1.15949	1.45414	2.25418	1.53875	1.13145	1.26035	1.95812	1.2841	1.21843	0.666005	1.40672	1.81704	1.14388	1.2232	2.18136	2.13519	1.11979	1.8847	1.3149	0.863211	1.6059	0.690858	1.75398	1.82572	2.02189	0.701017	1.72136
	101.119	0.317579	3.33007	3.71236	2.38502	2.66576	2.19897	2.85647	3.12915	3.49181	3.62885	3.82363	2.82616	2.09575	2.30719	3.1462	3.10962	0.211199	6.8519	2.11979	2.43477	2.90097	3.78823	9.88801	2.81347	2.45666	2.66837	2.38629	1.8216	2.08198	3.36294	0.332845	1.94995	3.90247	4.94204	7.08065	2.14752	4.01276	2.9362	1.40461	2.02046	2.38795	2.70376	0.192626	1.58901
	101.149	0	0	0.187445	0	0.149838	0.138011	0	0	0	0	0	0.180393	0.187728	0.16761	0	0	0	0.16808	0	0	0	0.141592	0.153734	0	0.111532	0	0.140939	0	0	0	0	0.118642	0.138286	0	0.136959	0.168577	0	0	0	0	0	0.126439	0	0
	101.508	0	0	0	0	0	0	0	0	0	0	0	0	0	0	0	0	0	0.135252	0	0	0	0	0.151083	0	0	0	0	0	0.0998481	0.112316	0	0.146834	0.126868	0.151955	0	0.152452	0	0	0.103431	0.117951	0	0	0	0.104572
	101.523	0	0.16883	0.137931	0.156781	0.211136	0.136697	0	0	0	0	0.162707	0	0	0.150121	0.159301	0.150486	0	0.2101	0.178554	0	0	0.132582	0.152409	0	0.117454	0.112705	0.146466	0.106014	0.13346	0.113407	0	0.190296	0.149704	0.149617	0.140595	0	0	0.145356	0.104221	0.153992	0	0.133212	0.0888366	0.087416
	101.94	0	0	0	0	0	0	0	0	0	0	0	0	0	0	0	0	0	0	0	0	0	0	0	0	0	0	0	0	0	0	0	0	0	0	0	0	0	0	0.802975	0	0	0	0	1.107
	101.949	1.6813	1.46363	2.39789	0.503643	2.07731	1.39457	1.27506	0.667287	0.86909	1.26377	0.902639	0.365534	0.391639	1.47497	1.51796	0.98335	1.68789	0.997977	2.79686	1.48113	1.14311	1.15719	1.00855	0.76489	2.19905	2.16881	1.06533	1.37308	4.23218	1.77089	1.58101	4.03381	2.06415	2.60895	1.6229	0.410448	1.0063	1.91289	0.885088	3.15519	1.43424	1.32083	0.946417	1.0302
	101.964	1.07639	0	0.4079	0.258065	0	0	0	0	0.194419	0.161308	0	0	0	0	0.185341	0.337297	1.24344	0	0	0	0	0.234271	0	0	0.44218	0.44879	0.196209	0.197756	0.304487	0	0	0	0.300678	0.543531	0	0	0.220858	0	1.24986	0.407369	0.26831	0.764277	1.34222	1.7042
	101.977	2.87956	2.52447	2.39553	3.91814	2.49821	3.40953	3.31682	3.99946	3.97206	4.47833	3.18958	4.19652	5.02009	2.12209	2.51053	2.0627	3.24602	2.47656	3.24396	3.76129	5.59285	5.24534	3.23239	2.95048	4.82647	3.5365	2.08645	3.21813	5.0102	5.08149	4.18552	2.61834	1.80153	1.60721	2.6713	4.36394	1.98927	5.22353	1.64306	2.76748	3.18313	4.33504	2.88411	2.53425
	102.005	0	0.192758	0	0.169268	0.189341	0.165613	0	0.210124	0.168668	0	0.142046	0.174064	0	0.176355	0.186873	0.164757	0	0.177272	0	0.176696	0.19031	0.162187	0	0.137015	0	0	0	0	0	0	0	0.220838	0.148436	0	0.174532	0.150986	0	0	0.0971149	0	0	0	0	0.115193
	102.019	0	0.241945	0.24639	0.167881	0	0.170871	0	0.154754	0.180256	0	0.178203	0	0.197438	0	0.188404	0	0	0.23505	0.201408	0.172799	0	0.211101	0.165662	0.148987	0.186545	0.103567	0.186537	0.139653	0.12654	0.127582	0	0.192646	0.19284	0.190528	0.162411	0.187633	0	0.136054	0.115275	0.302523	0.206111	0.164822	0	0.133166
	102.032	0	0.159524	0.135574	0.141519	0	0	0	0.180309	0.159655	0	0	0	0	0	0.170024	0.140108	0	0	0.151413	0.161106	0.145236	0.178921	0.16036	0	0.137194	0	0.145084	0	0	0	0	0.14331	0.150973	0.185852	0	0	0	0	0.0892194	0.145255	0.153668	0.127568	0	0
	102.055	1.16268	1.70957	1.33098	3.12314	1.97378	1.90455	1.72051	2.69328	2.49268	1.76975	2.33085	3.14422	3.16871	2.26055	2.10462	1.23632	1.75066	1.76484	1.73554	2.03331	2.13472	2.18953	1.99191	2.43568	2.03718	1.80937	1.58349	1.71559	1.41073	2.63452	2.4048	1.60107	1.31435	1.232	1.7538	2.46855	1.96905	2.04429	0.972728	0.975282	1.98793	1.46646	1.83742	1.19768
	102.066	0	0	0	0	0.320109	0	0.255012	0	0	0	0	0	0	0	0	0	0	0	0	0	0	0	0	0	0	0	0	0	0	0	0	0.271349	0	0	0	0	0	0	0	0	0	0	0	0
	102.067	0.406536	0	0	0	0	0	0	0	0	0	0	0	0	0	0	0.228324	0	0	0	0	0	0	0	0	0	0	0	0	0	0	0	0	0	0	0	0	0	0	0	0	0	0	0	0
	102.08	0.154786	0.324366	0.262895	0.3094	0.27652	0	0.31297	0.370557	0.383687	0.302888	0.352533	0.457313	0.445044	0.336678	0.352301	0.372324	0	0.279696	0.328539	0.348196	0	0.379724	0.361805	0.351184	0.282284	0.204088	0.31504	0	0.217491	0.298783	0.266276	0.292493	0.28926	0.233777	0	0.414845	0.237966	0.230245	0	0.200954	0.284164	0.254006	0	0.151957
	102.091	0.716108	0.937204	0.712057	0.901839	0.863614	0.942417	0.880952	0.962597	1.05578	0.962046	1.02144	0.939944	0.851247	0.928415	0.839395	0.893837	0.612392	0.778685	0.952762	0.90427	1.05296	1.00016	0.764694	1.02828	0.941606	0.955455	0.587245	1.33536	1.12008	0.889805	0.904624	0.841063	0.917257	0.727045	0.842357	0.939632	0.970529	1.09889	0.408988	0.792894	0.832979	0.793629	0.692221	0.581684
	102.11	0	0.164842	0.175656	0.162331	0.201601	0.270764	0.193743	0.181729	0.247208	0	0.185951	0.180393	0.226568	0.188015	0.163897	0.214054	0	0.183838	0.209979	0.227367	0.204082	0.196942	0	0.230132	0.200363	0.127936	0.15752	0.132517	0.164107	0.12213	0	0.224362	0	0.195203	0.229073	0.203758	0	0.146519	0.0979045	0.185664	0.247577	0.25062	0	0.174015
	102.127	19.3243	31.8543	41.9819	31.1259	35.1344	44.2542	40.2804	41.7367	53.3093	108.508	40.8254	33.8475	32.4218	37.2357	38.6244	57.2497	22.8697	44.6332	33.6652	45.4175	48.5978	52.1213	69.2174	54.6291	37.2171	89.9245	26.8143	101.867	79.1815	92.8669	30.9082	27.5131	50.9731	38.6409	60.714	48.1015	46.7238	89.4767	18.1131	33.971	57.7585	50.2639	19.6487	19.7062
	102.165	0	0	0	0.414846	0.434531	0.482381	0	0.511113	0	0.219333	0	0	0.440189	0.478054	0	0	0	0.562019	0.431386	0	0	0.586964	0.755417	0	0.409608	0.230487	0.367546	0	0	0	0	0.346527	0.535384	0.433656	0	0.521855	0.53348	0	0	0.375696	0.664676	0	0	0.218949
	102.187	0	0	0	0.152619	0.153925	0.202416	0.197055	0.224322	0.150642	0	0.161416	0.251601	0.178018	0	0.246611	0.156973	0	0.170707	0.162841	0	0	0.212388	0	0.179583	0	0	0	0.109072	0	0	0	0	0.135749	0.161306	0	0.214019	0.214636	0	0.0955358	0.146347	0	0.127568	0	0
	102.212	0	0	0	0	0.137579	0	0	0	0	0	0	0	0	0	0	0	0	0	0	0	0	0	0.159035	0	0	0	0	0	0	0	0	0	0	0	0.141807	0	0	0	0	0	0.131716	0	0	0
	102.503	0.110307	0	0	0	0.158011	0.16167	0	0	0	0.123012	0	0	0	0.169068	0.15777	0.137513	0.123835	0.16808	0.189981	0	0	0	0	0	0	0.131997	0	0.136595	0.106768	0.110135	0	0.136262	0.159854	0.170657	0.136959	0	0	0.150008	0.0805343	0	0.128057	0.116278	0.0985118	0
	102.892	0.185921	0	0	0	0	0	0	0	0	0	0	0	0	0	0	0	0.317222	0	0	0	0	0	0	0	0	0	0	0	0	0	0	0	0.149704	0.121564	0	0	0	0	0.230549	0	0	0	0.207578	0.323521
	102.954	0.12632	0	0	0	0	0	0	0	0	0	0	0	0	0	0	0	0.125532	0	0	0.129924	0	0	0	0	0	0	0	0	0	0	0	0	0	0	0	0	0	0	0.470573	0	0	0	0.131056	0.537568
	102.97	5.13107	6.01672	8.12971	5.20986	4.93786	4.96971	4.15306	3.10643	3.82657	7.87973	4.79987	2.679	1.43547	5.1522	5.53112	4.79091	4.61584	5.31554	6.03797	4.17185	4.73395	3.69041	5.52647	3.19924	4.82252	7.63755	6.57853	4.6381	8.2696	6.92979	5.05329	6.2187	6.75319	8.49311	5.48199	2.45389	4.76088	7.99576	4.10646	8.08839	4.53687	4.54728	3.73201	3.08325
	103.009	0	0.186112	0	0.156781	0.18253	0.181386	0	0	0	0	0	0	0	0	0	0	0	0	0	0	0	0	0	0	0	0	0.239043	0	0	0.137396	0	0.1762	0.233437	0	0.164835	0	0	0	0	0.215152	0	0	0	0
	103.013	0.310462	0.186112	0	0.176206	0	0	0.200367	0.316606	0.217594	0.155506	0.755428	0.234195	0.236278	0.263804	0.214444	0.438486	0.456325	0.518685	0.604225	0.18839	0.647303	0.566368	0.622887	0.262058	0.641555	0.114736	0.310894	0.170234	0.19673	0.187557	0	0.173851	0	0.252479	0.267858	0.309302	0.23019	0.147682	0.235287	0	0.221965	0.48995	0.384372	0.111925
	103.021	0	0.160854	0.174477	0	0	0.173499	0	0	0	0	0	0	0	0	0	0	0	0	0	0	0	0	0	0	0	0	0	0	0	0	0	0.237283	0	0	0.145443	0	0	0	0	0.174743	0.123178	0	0	0
	103.039	0.601353	1.00234	0.715593	1.39161	0.998469	1.0502	1.07801	1.16988	1.32874	1.07229	1.3546	1.45264	0.992043	1.25489	1.1871	0.770594	0.836313	0.925755	0.737069	1.26546	1.1043	1.04778	0.758067	0.996353	1.09755	0.663031	0.672914	0.807335	0.666313	0.874539	0.942663	0.935037	0.842405	0.765618	0.803573	1.5084	1.24582	1.05819	0.552687	0.608322	0.763463	0.632194	1.04317	0.73119
	103.054	1.06215	1.96481	1.15297	1.74679	1.09246	1.20267	1.35951	1.78038	1.6429	1.62701	2.04417	2.0492	1.92097	1.69797	1.72168	1.26097	1.26465	1.79373	1.15846	1.21998	1.50745	1.51632	1.98396	1.40607	1.0255	1.48954	1.28088	1.34454	1.23574	2.01188	1.32068	1.41078	1.40697	1.42253	1.92712	1.88953	1.55222	2.01638	0.937988	1.292	1.27813	1.30051	0.963129	1.17971
	103.075	0.159234	0.223334	0.260537	0.208117	0.224758	0.268135	0.182152	0.218643	0.236907	0.340024	0.219526	0.202547	0.245988	0.253602	0.219039	0.263351	0.162004	0.174646	0.252832	0.20398	0.236635	0.159613	0.210722	0.315268	0.162856	0.226426	0.203118	0.457694	0.115666	0.151572	0.174743	0.250205	0.361574	0.208061	0.21574	0.400187	0.216192	0.189545	0.138172	0.228257	0.459785	0.205463	0.128417	0.120095
	103.084	0	0	0	0	0	0	0	0	0	0	0	0.15824	0	0	0	0	0	0	0	0	0	0	0	0	0	0	0	0	0	0	0	0	0	0	0	0	0	0	0	0.110306	0	0	0	0.0915009
	103.093	0	0.143572	0.121427	0	0	0.153784	0	0.143396	0.142917	0	0	0	0	0.160323	0	0.136216	0	0	0.155699	0.140318	0.14148	0.142879	0.153734	0.144997	0.109558	0	0.138175	0	0	0	0	0	0.171272	0.122733	0.127263	0	0.178863	0	0.0884299	0.134333	0.131716	0	0	0.0833312
	103.131	1.39308	2.36229	3.13941	2.36559	2.47914	3.40821	2.99391	3.00989	3.80082	7.46775	3.14955	2.68533	2.47282	2.64241	2.81994	4.04497	1.7532	3.26443	2.43976	3.28837	3.31289	3.72001	4.78033	3.83908	2.64321	6.22518	2.13204	6.8124	5.62511	6.37258	2.26572	2.1285	3.65127	2.8135	4.27239	3.5577	3.56794	6.08753	1.47567	2.53377	3.99659	3.47932	1.46536	1.43787
	103.169	0	0	0	0	0	0	0	0	0.136479	0	0	0	0	0	0	0.137513	0	0	0	0	0	0	0.151083	0	0	0	0	0	0	0	0	0	0.152242	0	0	0	0	0	0	0	0.126837	0	0	0
	103.52	0.196596	0.54637	0.465666	0.518904	0.536694	0.399574	0.364303	0.357779	0.252358	0.2379	0.51524	0.199382	0.178018	0.338136	0.419698	0.361945	0.160308	0.517372	0.385676	0.513199	0.259172	0.275461	0.274336	0.226141	0.269453	0.246733	0.496049	0.197756	0.19673	0.283516	0.28054	0.582636	0.402172	0.448851	0.318763	0.25653	0.46349	0.23257	0.242393	0.424843	0.252455	0.241588	0.361503	0.136434
	103.955	0.577335	0	0.123785	0	0	0	0	0	0	0	0	0	0	0	0	0.348973	0.716719	0.145757	0	0	0	0	0	0	0	0.219318	0	0.237511	0.13346	0	0	0	0.218213	0.319105	0	0	0	0	0.213179	0.195493	0.158547	0.1874	0.53126	0.249176
	103.96	0	0	0	0	0	0	0	0	0	0	0	0	0	0	0	0	0	0	0	0	0	0	0	0	0	0	0	0	0	0	0	0	0	0	0	0	0	0	0.203704	0	0	0	0	0
	103.961	0	0	0	0	0	0	0	0	0	0	0	0	0	0	0	0	0	0	0	0	0	0	0	0	0	0	0	0	0	0	0	0	0	0	0	0	0	0	0	0	0	0	0	0.327606
	103.974	0.401199	0.410775	0.427941	0.554978	0.429083	0.515241	0.478562	0.573583	0.538192	0.66264	0.461005	0.549092	0.623061	0.406637	0.381404	0.338594	0.441906	0.378181	0.497093	0.505404	0.649807	0.590825	0.455901	0.407055	0.620828	0.543219	0.424198	0.44852	0.716732	0.724057	0.542061	0.461645	0.386948	0.402096	0.464206	0.584888	0.357727	0.712828	0.269237	0.470713	0.524423	0.544138	0.420434	0.331691
	103.988	0	0	0	0	0	0	0	0	0	0	0	0	0	0	0	0	0	0	0	0	0	0	0	0	0	0	0	0	0	0	0	0	0	0	0	0	0	0	0.0868507	0	0	0	0	0
	104.012	0.113866	0.170159	0.198055	0.144294	0.223395	0.155098	0.175528	0.160433	0	0.193802	0.169164	0	0	0.19093	0	0.154378	0.123835	0.165454	0.198552	0.166302	0.160261	0.149315	0.176264	0	0.134233	0.145197	0.171337	0.169214	0.186844	0.155934	0.137893	0.199694	0.152242	0.21975	0.132111	0.153918	0.167976	0.165125	0.104221	0.150715	0.132935	0.142244	0.160961	0
	104.03	0.0960742	0.192758	0.285294	0.177593	0.177082	0.252363	0.167248	0	0.166093	0	0.170455	0	0	0.154493	0.165428	0.17773	0	0.143131	0.198552	0.146814	0.140228	0	0.189517	0	0.118441	0.146212	0.161665	0.185524	0.101825	0.110135	0	0.245506	0.350156	0.285207	0.172108	0	0	0.139542	0.0994836	0.23481	0.225624	0.144501	0	0.088233
	104.04	0	0	0	0	0	0	0	0	0	0	0	0	0	0	0	0.149189	0	0	0	0	0	0	0	0	0	0	0	0	0	0	0	0	0	0	0	0	0	0	0	0	0	0	0	0
	104.053	0.862888	1.63778	1.31448	1.80645	1.12106	0.950304	1.01011	1.61853	1.89268	1.11987	2.06354	2.18687	1.3853	1.83643	1.3173	0.940539	1.25786	1.47333	1.13703	0.906868	1.61763	1.32453	1.74674	1.5484	0.998852	1.31489	1.49782	1.07747	1.05384	1.8952	1.30641	0.882177	1.19002	1.08239	1.59502	1.85728	1.44491	1.58962	0.995625	0.783065	1.16837	0.951677	0.834712	1.00079
	104.07	0.299787	0.394822	0.315946	0.327437	0.281969	0.306253	0.301378	0.431607	0.354074	0.297085	0.510075	0.341798	0.394875	0.42267	0.326261	0.352864	0.406282	0.432019	0.475667	0.37548	0.504571	0.447946	0.645417	0.444301	0.516205	0.320854	0.274969	0.379203	0.397415	0.383838	0.342354	0.486313	0.390754	0.330794	0.488446	0.491071	0.281516	0.310481	0.297661	0.317813	0.392708	0.460598	0.221652	0.317802
	104.09	0	0	0	0	0.138941	0	0	0	0	0	0	0	0	0	0	0	0	0	0	0	0	0	0	0	0	0	0	0	0	0	0	0	0	0	0	0	0	0	0	0	0	0	0	0
	104.107	23.8798	28.3155	32.2489	23.6448	26.3457	28.3396	27.2267	20.6121	20.5556	29.8443	30.0505	16.5614	18.6352	26.1939	29.3329	20.8281	19.4286	23.5142	28.3829	27.5737	24.5449	26.6026	20.8999	21.3744	25.1766	37.2963	16.4387	33.1323	38.4761	25.9407	32.2895	31.2439	27.2424	21.8382	21.3668	17.595	25.7159	32.2645	15.66	23.7803	29.4909	25.1974	20.8678	16.3043
	104.145	0	0.329683	0	0	0.355526	0.320711	0.341121	0.269754	0	0.374838	0	0.223118	0.252461	0	0	0	0	0.347979	0	0	0	0.325662	0.24783	0.361826	0.328674	0.3371	0.229371	0.334351	0.367757	0.280245	0	0	0	0.30391	0.263009	0.260928	0.511705	0.347693	0	0.444501	0	0.323999	0	0
	104.167	0	0.160854	0	0.206729	0.16346	0.157727	0	0.149075	0	0	0	0	0	0.201132	0	0	0	0.178585	0.195695	0	0.199074	0.135156	0	0.159629	0.120415	0	0.245952	0	0	0	0	0	0.130674	0.13559	0	0	0.205304	0	0	0.186756	0	0	0	0.0980367
	104.184	0	0	0.11789	0	0	0	0	0	0	0	0	0	0	0	0	0	0	0	0	0	0	0	0	0	0.100675	0	0	0	0	0	0	0	0	0	0	0	0	0	0	0	0	0	0	0
	104.527	0	0.155536	0.190982	0.142907	0.155287	0.131439	0	0	0	0	0	0	0	0	0	0	0.100934	0.17202	0.152842	0	0.125204	0	0.132529	0	0	0	0.142321	0	0	0	0	0.209091	0.173809	0.149617	0.140595	0	0	0	0.0797448	0.124504	0	0	0	0
	104.907	0.160124	0.219346	0.255822	0.19008	0.235655	0.199787	0	0.163272	0.150642	0.225135	0.219526	0.194635	0	0.198217	0.248142	0.188108	0.124684	0.18909	0.222835	0.145515	0.187806	0.169911	0.192167	0.172932	0.173713	0.202057	0.230753	0.156982	0.190799	0.240989	0.183064	0.22906	0.225825	0.232608	0.190288	0.165645	0.192861	0.236059	0.129487	0.226073	0.159766	0.13547	0.140731	0.137251
	104.951	0	0	0	0	0	0	0	0	0	0	0	0	0	0	0	0	0	0	0	0	0	0	0	0	0	0	0	0	0	0	0	0	0	0	0	0	0	0	0.101852	0	0	0	0	0
	104.966	0	0	0.154436	0.152619	0.145752	0.145897	0	0.144815	0.139054	0.132296	0	0	0	0	0.182277	0.155675	0.0899079	0.141818	0.178554	0	0	0	0.169637	0	0.114493	0.12692	0.145084	0	0.116654	0.131944	0	0.145659	0.148436	0.163644	0.139383	0	0	0.131402	0.116064	0.135425	0	0	0.094114	0.117644
	104.973	0	0.176806	0.169762	0	0.170271	0	0	0	0	0.14158	0.169164	0	0	0.145748	0.162365	0	0	0.136565	0.182839	0	0.133968	0	0.148433	0	0.146077	0.115751	0.175483	0	0.134449	0.112316	0.131949	0.162104	0.178884	0.194035	0.146655	0	0	0.140705	0.0963254	0.18348	0.142692	0.120794	0	0
	104.992	2.99342	5.2869	1.72355	5.02255	3.41359	4.58591	5.08203	7.75756	5.57376	6.29218	7.57494	11.5373	12.0178	4.05034	4.37006	4.21232	3.96189	5.78958	2.78401	3.98736	5.25104	5.89796	7.63899	5.02566	3.6539	4.43104	4.70349	6.08356	4.24404	6.48489	4.25209	2.31175	2.93446	1.848	5.07475	11.1642	4.58046	6.71547	2.54867	2.04886	3.89415	3.84622	7.10429	3.74909
	105.017	0	0	0	0.176206	0.156649	0.190586	0	0.230001	0	0	0	0	0	0	0	0	0	0.237676	0.147128	0.155909	0	0.167336	0	0	0.1747	0	0.171337	0	0	0	0	0.149183	0	0.132084	0	0	0.195972	0	0	0	0	0	0	0.116827
	105.034	0.159234	0.381529	0.361923	0.248353	0.336455	0.470551	0.25998	0.241359	0.375962	0.28432	0.258266	0.4225	0.334997	0.599025	0.281841	0.434594	0.111113	0.302019	0.264259	0.242958	0.267936	0.3218	0.356504	0.27403	0.227012	0.22541	0.295695	0.357796	0.155209	0.272612	0.231802	0.338305	0.405978	0.660419	0.393908	0.350347	0.321954	0.290713	0.173701	0.278496	0.350022	0.224655	0.151286	0.148689
	105.055	0	0.163512	0.136753	0.192855	0	0.136697	0.193743	0.191667	0.185406	0.117209	0.187243	0.254766	0.216858	0.188015	0	0	0.0882115	0.183838	0.149985	0.135121	0.175285	0.146741	0.168312	0.16229	0.126337	0.103567	0.185155	0.12742	0	0.152663	0.123628	0.135087	0.145898	0.142604	0.146655	0.18177	0.167976	0.136054	0.0915881	0.140886	0.142692	0.121923	0	0.0923179
	105.07	0.444788	0.449326	0.477455	0.377385	0.499915	0.458722	0.418949	0.455743	0.520166	0.436344	0.464879	0.278502	0.367363	0.502831	0.476372	0.473513	0.353694	0.475352	0.52709	0.497608	0.373107	0.360416	0.503611	0.597279	0.359271	0.485343	0.335766	0.483178	0.375666	0.423094	0.43983	0.532125	0.648297	0.545868	0.526019	0.373801	0.483709	0.417464	0.247919	0.467436	0.44515	0.513657	0.278824	0.317802
	105.11	1.2712	1.70026	1.8886	1.48734	1.66457	1.5983	1.62777	1.11167	1.24376	1.74886	1.80011	1.01432	1.22185	1.53036	1.84881	1.37773	1.04751	1.49565	1.64126	1.5357	1.57882	1.63861	1.34385	1.23181	1.55947	2.15561	0.931301	2.03669	2.15909	1.54516	1.62381	1.75496	1.64421	1.37811	1.23384	1.08769	1.55533	2.0722	0.901669	1.43835	1.70742	1.5771	1.16103	0.92808
	105.942	0	0	0.133216	0	0	0	0	0	0	0	0	0	0	0	0	0	0	0	0	0	0	0	0	0	0.111532	0	0	0	0.118631	0	0.197329	0.189122	0	0.14611	0	0	0	0	0.0947463	0.119043	0	0	0	0.0939518
	105.963	20.0412	0.132937	0.247569	0	0	0	0	0	0	0.162469	0	0	0	0	0	12.1751	35.6748	0	0	0	0	0	0	0	0.251687	1.07527	0.324712	1.04994	0.4854	0	0	0	1.47675	0.565739	0	0	0.27685	0.131402	0.307136	0.590848	0.773219	0.318355	14.7979	0.111925
	105.975	0	0	0	0	0	0	0	0	0	0	0	0	0	0	0	0	0	0	0	0	0	0	0	0	0	0	0	0	0	0	0	0	0	0	0	0	0	0	0	0.111398	0	0	0	0
	105.976	0	0	0	0	0	0	0	0	0	0	0	0	0	0	0	0	0	0	0	0	0	0	0	0	0	0	0	0	0	0	0	0	0	0	0	0	0	0	0	0	0.128057	0	0	0
	105.995	0.12632	0.174147	0.123785	0.18453	0.153925	0.174814	0.220238	0.247038	0.224032	0.171752	0.224691	0.311732	0.386783	0	0.15777	0.271135	0.217136	0.207474	0.162841	0.162405	0.204082	0.204665	0.282287	0.191555	0.138181	0.158396	0.18101	0.166156	0.127529	0.200642	0	0.14096	0.152242	0	0.226649	0.315165	0.180419	0.227919	0.110537	0.11249	0.171962	0.149017	0.175034	0.152774
	106.003	0	0	0	0	0	0.147212	0	0	0	0	0	0	0	0	0	0	0.142496	0	0	0	0	0	0	0	0	0	0	0	0	0	0	0.131563	0	0.121564	0	0	0	0	0	0	0	0	0	0
	106.023	0	0.174147	0.129679	0.155394	0	0	0	0	0	0	0.143338	0	0	0	0	0.156973	0	0.140505	0	0	0	0	0	0	0.107584	0	0	0	0	0	0	0.136262	0.140824	0.14611	0	0	0	0	0	0	0.132935	0	0	0
	106.035	0	0.148889	0.120248	0	0	0	0	0	0	0	0	0	0	0.158865	0	0.153081	0	0	0	0	0	0	0	0	0	0	0	0	0	0	0	0	0	0	0	0	0	0	0	0	0	0	0	0
	106.049	0.499942	0.386846	0.359565	0.463407	0.392304	0.490267	0.425573	0.491237	0.650208	0.37948	0.459713	0.544344	0.529197	0.447447	0.36915	0.372324	0.575071	0.31909	0.384247	0.47812	0.453237	0.378437	0.461202	0.524116	0.421452	0.426452	0.34682	0.587153	0.377643	0.523415	0.656179	0.479265	0.385679	0.327287	0.504202	0.554105	0.437049	0.483746	0.214758	0.287233	0.484177	0.497852	0.597228	0.330057
	106.065	0.136995	0.260556	0.368996	0.274714	0.241104	0.335169	0.228518	0.23568	0.535617	0.223975	0.290549	0.205712	0.305866	0.316273	0.22823	0.390486	0.123835	0.275757	0.289971	0.233863	0.326782	0.323087	0.299516	0.432329	0.263531	0.229472	0.205881	0.345564	0.179924	0.200642	0.165234	0.330082	0.371724	0.248972	0.343003	0.353278	0.269073	0.259316	0.167385	0.44887	0.464663	0.392863	0.149527	0.16993
	106.075	0	0	0	0	0.149838	0	0	0	0	0	0	0	0	0	0	0	0	0	0	0	0	0	0	0	0	0	0	0	0	0	0	0	0	0	0	0	0	0	0	0	0	0	0	0
	106.086	0.179694	0.204723	0.165046	0	0.197514	0.211617	0	0.159013	0.184118	0.124172	0.14592	0.159822	0.210384	0.160323	0	0.153081	0.128076	0.145757	0.178554	0.174098	0.126456	0.136443	0.166987	0.172932	0.122389	0.161443	0.150611	0.196737	0.134449	0.135216	0.154535	0.246681	0.191571	0.14611	0.149079	0.152452	0.167976	0.155822	0.090009	0.178019	0.154888	0.144501	0.0932344	0.131533
	106.112	0.0987429	0.196746	0.162688	0.148457	0.162098	0.156412	0.17884	0	0.141629	0.139259	0.161416	0	0.171544	0.174898	0	0.131027	0.0865152	0.160202	0.159984	0.171499	0.145236	0.176347	0.13783	0.154308	0.107584	0.139105	0.145084	0.12742	0.150266	0	0.123628	0.203218	0.139555	0.139097	0.130899	0.153918	0	0.129076	0.0836925	0	0.129276	0.156919	0	0.0857821
	106.515	0	0	0	0	0	0	0	0	0	0	0	0	0	0	0	0	0	0	0	0	0	0	0	0	0	0	0	0	0	0	0	0	0.130674	0	0	0	0	0	0	0	0	0	0	0
	106.95	1.47936	6.46206	2.59358	8.28027	4.23906	5.76228	7.08901	11.6718	10.7638	10.7682	8.5628	15.297	15.1606	4.80823	5.92938	6.01426	1.41987	6.30301	4.93951	6.79761	11.0455	11.1176	8.39705	8.38054	7.07685	7.07707	5.04202	10.423	5.24153	9.16521	9.20791	3.00245	3.71089	2.67908	5.43108	11.4706	6.24467	8.96907	2.94108	2.55015	7.20533	8.75249	1.79872	5.13549
	106.961	0.757029	0.202064	0.801653	0	0	0	0	0	0	0	0	0.33705	0	0	0	0.85881	1.01867	0	0	0	0	0	0	0	0	0.143166	0	0	0.719697	0	0	0.635496	0.680014	0.839258	0	0	0	0	0.571636	0.799447	0.229283	0	0.537417	0
	106.992	9.52736	1.31209	3.60272	2.1991	5.14491	2.57489	5.28902	1.21673	1.27853	1.40767	1.09634	1.53967	0.678085	3.14379	5.46679	5.48497	9.31989	1.06757	3.56679	1.79035	1.73032	1.60385	1.02578	2.16165	2.11713	1.26717	1.9538	0.691128	0.909508	0.94978	2.65325	0.992595	1.3004	1.54994	0.998709	1.01293	3.25998	0.898884	0.77534	2.6954	3.26972	2.5062	7.2072	0.362736
	107.01	0	0	0	0	0	0	0	0	0	0	0	0.1978	0	0	0	0	0	0	0	0	0	0	0	0	0	0	0	0	0	0	0	0	0	0	0	0	0	0	0	0	0	0	0	0
	107.016	0.191259	0.219346	0	0.165106	0.249277	0.195844	0.240109	0.214384	0.164805	0.131135	0.174329	0.196217	0.165071	0	0.235888	0.252973	0	0.164141	0	0	0.222863	0	0.145782	0.211509	0.178648	0.134028	0.182391	0.126401	0.11962	0	0.139081	0.1762	0.187765	0.17767	0.151503	0	0.258186	0.125588	0.104221	0.16819	0.20733	0.189658	0.153925	0.0915009
	107.029	0	0	0.18273	0.163719	0.147114	0	0.195399	0.150494	0.149355	0	0	0.219953	0.197438	0	0.165428	0	0	0.153636	0.177125	0.177996	0.14774	0.132582	0.133855	0.171601	0	0	0	0	0	0	0.166422	0	0	0.130915	0	0	0.171087	0	0	0.123412	0.156107	0	0	0
	107.049	0.257977	0.436033	0.255822	0.363511	0.310574	0.315454	0.293099	0.398952	0.418451	0.353949	0.386107	0.441489	0.401349	0.384775	0.393658	0.339891	0.278206	0.36111	0.317111	0.301423	0.300489	0.38616	0.388311	0.312607	0.272414	0.334054	0.321948	0.32008	0.252092	0.393652	0.330467	0.335955	0.333663	0.3869	0.403604	0.414845	0.345284	0.352344	0.218706	0.321089	0.317093	0.282229	0.189987	0.258163
	107.07	0.148559	0.215358	0.260537	0.212279	0.252001	0.245791	0.225206	0.207285	0.289697	0.196123	0.200156	0.193052	0.203911	0.206962	0.415102	0.278919	0.094997	0.206161	0.228549	0.228666	0.20909	0.243281	0.255781	0.308617	0.172726	0.178704	0.324712	0.282363	0.138403	0.148301	0.185442	0.21379	0.281647	0.451189	0.272706	0.262393	0.223968	0.233733	0.0963254	0.245732	0.375633	0.263038	0.128417	0.139702
	107.085	0.418101	0.335001	0.396111	0.265002	0.472672	0.404832	0.379207	0.305248	0.3927	0.362073	0.329289	0.275337	0.284828	0.424127	0	0.455351	0.25276	0.389999	0.428529	0.388472	0.306749	0.271599	0.404214	0.43632	0.296102	0.342177	0	0.343525	0.249126	0.322772	0.335222	0.418182	0.474487	0	0.429057	0.312234	0.477488	0.374438	0.201336	0.400816	0.365877	0.335288	0.2454	0.230386
	107.475	0.136105	0.182123	0.147363	0.18453	0.187979	0.157727	0	0	0.150642	0.155506	0.153668	0.159822	0	0.157408	0.243547	0.166054	0.100934	0	0.179982	0.139018	0.150244	0.141592	0	0.16362	0.11548	0.138089	0.227989	0.122324	0.114677	0.143939	0.210405	0.172676	0.168735	0.172995	0	0	0	0.179079	0.100273	0.14307	0.139033	0.128697	0.129297	0.102938
	107.541	0	0.136925	0.192161	0.155394	0	0	0	0	0	0.126493	0	0	0	0	0.168492	0.142703	0	0.173333	0.191409	0	0	0	0.152409	0	0.108571	0.109659	0.158902	0	0.103802	0.117768	0	0.164454	0.176347	0.170657	0.127263	0	0.155533	0	0.090009	0.15836	0	0	0	0
	107.966	11.5084	3.9655	2.56411	1.39022	3.50894	3.53965	2.57496	3.2839	2.99868	3.32364	3.32905	1.32921	2.89036	2.97035	3.12782	7.2454	20.9553	2.88494	3.36824	3.86004	3.40679	4.39064	3.67504	3.38148	4.9074	5.13265	2.66955	3.74004	7.55188	5.31048	4.59444	5.76997	4.03948	3.64575	5.12202	1.95696	2.56475	4.78978	1.92967	4.65252	4.271	3.47368	8.74292	2.9746
	107.993	0.199265	0.151548	0.137931	0.219216	0.162098	0.155098	0	0	0	0	0	0	0	0	0.20219	0.272432	0.186601	0.166767	0.197123	0.144215	0	0.155751	0	0	0	0	0	0	0	0	0	0.148008	0.152242	0.142604	0	0	0	0	0	0.16819	0.164644	0	0.146888	0
	108.009	0	0	0	0	0	0	0	0	0	0	0	0	0.163452	0	0	0	0	0.143131	0	0	0	0.150603	0	0	0	0	0	0	0	0	0	0	0.131943	0	0	0	0	0	0	0.131057	0	0	0	0.0857821
	108.013	0	0.151548	0.145005	0.148457	0.153925	0.131439	0	0	0.133904	0	0	0	0	0	0	0	0.0873634	0.149697	0.165698	0.157208	0	0	0.151083	0	0.171739	0	0.140939	0	0.140381	0	0	0.286619	0.190302	0.162475	0.145443	0	0	0	0	0.150715	0.165864	0.123052	0	0
	108.024	0	0	0	0.145682	0	0	0	0	0	0	0	0	0	0	0	0	0	0	0	0	0	0	0	0	0	0	0	0	0	0	0	0	0	0	0	0	0	0	0	0	0	0	0	0
	108.039	0.475033	1.44502	1.81315	0.994798	1.09246	0.884584	0.980308	0.731176	0.730035	1.02587	1.07826	0.552256	0.372218	1.1587	1.06916	1.0534	0.106023	1.28555	1.35558	0.674305	0.718669	0.874009	0.844211	0.645168	0.844879	0.670139	1.79628	0.747193	0.884793	0.917066	0.651424	1.5858	1.39174	1.57565	0.924775	0.571695	1.05607	0.772133	0.677436	1.05173	0.700044	0.487692	0	0.413388
	108.056	0	0	0	0	0.149838	0.165613	0	0	0.144204	0	0	0	0.169926	0.192388	0.16696	0.155675	0	0	0.18141	0.18709	0.146488	0.130007	0	0.16495	0	0	0	0	0.104791	0	0	0.205567	0.243587	0	0.178168	0.180304	0.188195	0	0.0979045	0.155084	0.168303	0.206592	0	0.153591
	108.081	0.384297	0.864089	1.26025	0.631287	0.518986	0.987107	0.47525	0.461422	0.948917	0.87617	1.54701	0.507949	0.479029	0.816189	0.511602	1.05081	0.316374	0.400504	0.49995	0.543082	0.806312	0.586964	0.74879	1.05355	0.420465	0.7006	1.15791	2.19265	0.505172	0.703339	0.489757	1.28509	1.51354	0.683797	1.21809	1.1859	0.452602	0.894233	0.645064	2.09473	1.09153	0.74057	0.513669	0.651127
	108.512	0.0978533	0.162183	0.198055	0.167881	0.18253	0.147212	0	0	0	0.162469	0.147212	0	0	0.160323	0.171555	0.132324	0	0.177272	0.168555	0.133822	0	0	0.181565	0	0.108571	0.104582	0	0.122324	0.134449	0	0	0.204392	0.210601	0.226763	0.151503	0	0.183529	0.123262	0.244761	0.153992	0.159766	0.143372	0.129297	0.263065
	108.539	0	0.206052	0.232244	0.165106	0.164822	0.147212	0.180496	0	0	0.135777	0.157542	0	0	0.198217	0.17615	0.138811	0	0.179898	0.209979	0.135121	0.138976	0.158326	0	0.138345	0.116467	0	0.230753	0	0	0	0	0.194995	0.185228	0.194035	0.158775	0	0.181974	0	0.109748	0.166005	0	0	0	0.0841481
	108.913	0	0	0	0	0	0	0	0	0	0	0	0	0	0	0	0	0	0	0	0	0	0	0	0	0	0	0	0	0	0	0	0	0	0	0	0	0	0	0.0844821	0	0	0	0	0.0906839
	108.948	0	0.559664	0.261716	0.717309	0.426358	0.546786	0.703768	1.08186	0.871665	0.951602	0.764467	1.31022	1.31409	0.460564	0.525388	0.450162	0.141647	0.551514	0.539946	0.643123	0.929011	1.00016	0.719634	0.731634	0.594179	0.582818	0.490522	0.788987	0.449811	0.763313	0.722748	0.298366	0.341275	0.277025	0.458145	0.935235	0.651685	0.723293	0.268448	0.251192	0.603696	0.747343	0.145129	0.451786
	108.96	2.07182	0	0	0	0	0	0	0	0	0.11953	0	0	0	0	0	1.30638	3.51828	0	0	0	0	0	0	0	0	0.163473	0	0	0	0	0	0.138611	0.227094	0.137928	0	0	0	0	0.593743	0.140886	0.200013	0.130954	1.45041	0.827593
	108.987	0.204602	0	0	0.141519	0	0	0	0	0.130042	0	0.130424	0	0	0	0	0.176432	0.247671	0	0	0	0	0.132582	0	0	0	0.102552	0	0	0	0	0	0	0	0	0	0.167111	0	0	0.0876403	0	0	0.139986	0.278824	0
	109.007	0.0969637	0	0.123785	0	0.155287	0	0	0	0	0	0	0	0	0	0	0	0.0975416	0	0	0.135121	0	0	0	0	0	0	0	0	0	0	0	0.136262	0	0	0	0	0.164865	0	0	0.141978	0	0.128697	0	0
	109.028	0.382518	0.3576	0.372533	0.289976	0.392304	0.555987	0.342776	0.434446	0.442914	0.349307	0.30088	0.373446	0.449899	0.378945	0.40438	0.352864	0.371506	0.329595	0.521377	0.537885	0.40566	0.397745	0.308793	0.391092	0.459946	0.374668	0.326094	0.307847	0.410267	0.489611	0.651424	0.731819	0.355231	0.384563	0.375728	0.257996	0.335952	0.418626	0.19423	0.348393	0.364657	0.279971	0.352707	0.234471
	109.039	0	0	0.168583	0	0.196152	0	0	0.146235	0	0.124172	0	0	0.184491	0.160323	0.193	0	0	0	0	0	0	0.226547	0.18289	0.174262	0	0	0	0.125382	0.140381	0.162477	0	0.320685	0.200452	0.18819	0.169683	0.158316	0	0.151171	0	0.175835	0	0	0	0.1348
	109.055	0	0.21004	0.198055	0	0	0	0	0.146235	0	0.143901	0.179495	0	0.165071	0	0	0	0	0.245555	0	0	0	0	0	0.147657	0.119428	0	0.18101	0.165137	0.11962	0.159205	0	0.220838	0.159854	0.150786	0.168471	0	0.192861	0.137216	0.107379	0.175835	0.137814	0	0	0.0980367
	109.064	0.169019	0.199405	0.22517	0.163719	0.224758	0.223446	0.185464	0.191667	0.203431	0.179876	0.185951	0.189888	0.197438	0.222995	0.252738	0.199784	0.132317	0.183838	0.241404	0.180594	0.220358	0.203378	0.208071	0.204858	0.143116	0.219318	0.151993	0.233434	0.131483	0.238808	0.165234	0.261951	0.224557	0.217412	0.192712	0.183236	0.220858	0.196522	0.108169	0.209691	0.20733	0.184013	0.117862	0.133166
	109.076	0.12632	0.224663	0.231065	0.185918	0.223395	0.218189	0.188775	0.255557	0.370812	0.187999	0.26214	0.172481	0.213621	0.262347	0.252738	0.26854	0.11705	0.178585	0.255689	0.317014	0.304245	0.299918	0.257107	0.339212	0.272414	0.199011	0.26806	0.304789	0.238251	0.227904	0.265087	0.298366	0.295603	0.224426	0.296946	0.233076	0.175753	0.268619	0.125539	0.245732	0.300019	0.278843	0.116983	0.168296
	109.084	0	0	0	0	0	0	0	0	0	0	0	0	0	0	0	0	0	0	0	0	0	0	0	0	0	0	0	0.196737	0	0	0	0	0	0	0	0.218417	0	0	0	0.263206	0	0	0	0
	109.101	1.1858	0.789645	1.10817	0.645162	0.950793	0.855668	0.882608	0.769509	0.803425	0.891256	0.698609	0.498455	0.553473	0.867201	0.865435	1.03394	0.782029	0.858785	0.857057	0.863993	0.661075	0.583102	1.02048	0.879291	0.641555	0.947332	0.688113	1.17533	0.712777	0.834192	0.880849	0.925639	1.0289	1.15836	0.906595	0.517457	0.934756	0.957027	0.502155	0.94361	0.869567	0.869266	0.607783	0.459138
	109.504	0.0960742	0.136925	0.17212	0	0.158011	0	0	0	0	0.133456	0.15496	0	0	0.160323	0	0	0	0.144444	0.178554	0	0	0	0	0	0.111532	0.109659	0.18101	0	0.12654	0	0	0.152707	0.142092	0.172995	0	0	0.171087	0.160473	0	0	0	0	0.087957	0
	109.511	0.106749	0	0	0	0	0	0	0	0	0	0	0	0	0	0	0	0	0	0	0	0	0	0	0	0	0	0	0	0	0	0	0	0	0	0	0	0	0	0	0	0	0	0	0
	109.52	0.173467	0.362917	0.330092	0.246965	0.359612	0.260249	0.245077	0.211544	0.220169	0.248345	0.232439	0.180393	0	0.276921	0.294095	0.26854	0.168789	0.337474	0.34568	0.209177	0.192814	0.191793	0.261083	0.152978	0.229973	0.21018	0.327475	0.230376	0.287681	0.262798	0.204462	0.344178	0.310827	0.309754	0.278766	0.153918	0.321954	0.245362	0.226602	0.307984	0.225624	0.23933	0.197024	0.172381
	109.551	0	0	0	0	0	0	0	0	0	0	0	0	0	0	0	0	0	0	0	0	0	0	0	0	0	0	0	0	0	0	0	0	0	0	0	0	0.158644	0	0	0	0	0	0	0
	109.922	0	0	0	0	0	0	0	0	0	0	0	0	0	0	0	0	0	0	0	0	0	0	0	0	0.101662	0	0	0	0	0	0	0	0	0	0	0	0	0	0	0	0	0	0	0
	109.94	0	0	0.11789	0	0	0	0	0	0.148067	0	0	0	0	0	0	0	0	0.133939	0	0	0	0.136443	0	0.203527	0.157921	0	0	0	0	0	0	0.120991	0	0	0	0	0	0	0	0	0.137814	0	0	0
	109.957	7.88876	0.135596	0.167404	0	0	0	0	0	0.133904	0	0	0.170899	0	0	0	4.96475	14.3581	0.132626	0	0	0	0.148028	0	0	0.180622	0.471128	0.198972	0.426094	0.195742	0	0	0	0.652103	0.294559	0.122415	0	0.172642	0	0.180807	0.291602	0.420758	0.171595	5.92126	0.147055
	109.978	0.237517	0.245933	0.223991	0.258065	0.302401	0.278651	0.248389	0.278273	0.278109	0.215851	0.207904	0.240524	0.239514	0.304614	0.289499	0.369729	0	0.211414	0.239976	0.258548	0.286716	0.262589	0.237227	0.231462	0.243791	0.221349	0.262533	0.12844	0.167073	0.17011	0.244878	0.280746	0.265155	0.275856	0.254525	0.236007	0.295514	0.180242	0.160279	0.25993	0.235381	0.290132	0.196144	0.151957
	109.992	0.0934054	0	0.154436	0.197017	0	0.176128	0	0	0	0	0.148503	0.23103	0.260553	0.195302	0	0	0	0	0	0.175397	0	0.159613	0.144457	0.186234	0	0	0.161665	0	0	0	0	0.145659	0.175078	0	0.180592	0.184702	0	0.118611	0	0	0	0	0	0.121729
	110.008	95.882	129.264	128.182	164.272	115.254	126.802	117.653	130.626	142.04	234.261	139.702	128.73	130.144	93.6898	102.938	92.994	88.1106	139.889	127.444	125.314	199.081	167.8	140.396	121.834	146.567	157.164	107.022	137.427	198.582	227.771	149.239	115.478	93.3217	94.7275	132.389	127.311	93.1241	225.363	78.3354	149.222	125.196	139.652	76.359	89.0916
	110.049	0.213498	1.08476	1.19894	0	0	0	1.23201	0	1.36608	0.420097	1.15445	1.13458	2.14592	1.00275	0	0	0.169638	1.21727	0	1.1901	0	1.49959	1.22722	1.10277	1.36799	0.314762	0	0.405706	0.406313	0	0.288862	1.15118	0.984497	0.922249	1.15991	0	0	0.381415	0	1.32914	1.29154	0	0.186469	0
	110.096	0.18948	0	0	0	0	0	0	0.247038	0.288409	0	0.24277	1.19313	0.255698	0.597567	0	0.651242	0.161156	0.814139	1.0199	0	0	0	0	0	0	0.201042	0.227989	0	0.224411	0.272612	0.252011	0	0.225825	0.751592	0.258161	0.225746	0.605025	0.337227	0	0.26539	0	0	0.187348	0
	110.103	0.124541	0.215358	0.241675	0.238641	0.200239	0.247105	0.238453	0.214384	0	0.139259	0	0.257931	0.234659	0.148663	0.258865	0.229621	0.106023	0.23505	0.262831	0.196185	0	0.226547	0.221324	0.246095	0.189506	0.108644	0.226607	0.132517	0.139392	0.138487	0.135515	0.238458	0.202989	0.191697	0.235133	0.193497	0.250409	0.154659	0	0	0.209769	0.215623	0	0.160127
	110.119	0	0	0.121427	0	0.137579	0.139325	0	0	0.202144	0	0	0	0.178018	0	0	0	0	0.178585	0.149985	0	0	0	0	0	0	0	0	0	0	0	0	0.165628	0.148436	0.125071	0.134535	0.158316	0	0	0.0923776	0	0.154888	0.112892	0	0.0964027
	110.125	0	0	0	0	0	0	0	0.159013	0.168668	0	0	0	0	0	0	0	0	0.166767	0	0	0.152749	0	0	0.143666	0	0	0	0	0	0	0	0	0	0	0	0	0	0	0.0836925	0	0.140253	0.116278	0	0
	110.136	0	0.14623	0	0	0	0	0	0	0	0	0	0	0	0	0	0	0	0	0	0	0.130212	0.136443	0	0	0.10561	0	0.15752	0	0	0	0	0	0	0	0	0	0	0	0.0876403	0.124504	0	0	0	0
	110.17	0	0	0	0	0	0	0	0	0	0	0	0	0	0	0	0	0	0	0	0	0.142732	0	0	0	0	0	0	0	0	0	0	0	0	0	0	0	0	0	0	0	0	0	0	0
	110.238	0	0	0	0	0	0	0	0	0	0	0	0	0	0	0	0	0	0.144444	0	0	0	0	0	0	0	0	0	0	0	0	0	0	0	0	0	0	0	0	0	0	0	0	0	0
	110.514	0.156565	0.260556	0.308872	0.227541	0.193428	0.243162	0.17884	0.17889	0.137767	0.244863	0.158833	0	0	0.239027	0.235888	0.166054	0.141647	0.267878	0.234262	0.175397	0.185301	0.155751	0.206746	0	0.173713	0.189873	0.316421	0.243628	0.230343	0.214818	0.171177	0.288969	0.257542	0.220919	0.225437	0.148054	0.25663	0.227919	0.150015	0.251192	0.195134	0.170466	0.178553	0.137251
	110.527	0	0.158195	0.137931	0.142907	0.158011	0	0	0	0	0	0.133007	0	0	0.192388	0.174619	0	0	0.18909	0.182839	0	0	0.149315	0.193493	0	0.0996878	0	0.160283	0	0.0998481	0.111226	0	0.153882	0.130674	0.178839	0	0	0	0	0.0947463	0.138702	0.130496	0.132083	0	0
	110.543	0	0.134266	0.140289	0.17898	0	0	0	0	0	0	0	0	0	0	0	0.179027	0	0.144444	0	0	0.155253	0.131295	0.139156	0	0.10561	0	0.172719	0	0	0	0	0.146834	0.156048	0.154293	0	0	0	0	0	0.116859	0	0.118536	0	0
	110.621	0	0	0	0	0	0	0	0	0	0	0	0	0	0	0	0	0.0941489	0	0	0	0	0	0	0	0	0	0	0	0	0	0	0	0	0	0	0	0	0	0	0	0	0	0	0.0833312
	110.959	0.262425	0.151548	0.170941	0.160944	0	0	0	0	0	0.133456	0	0	0	0	0	0	0.436817	0	0	0	0.131464	0	0.147107	0	0.124363	0.136058	0.168574	0	0.0998481	0.138487	0	0.129214	0.150973	0.192866	0	0	0.183529	0.139542	0.136593	0.185664	0.141472	0.139986	0.189987	0.154408
	110.975	1.2036	1.74945	1.70941	1.39161	1.39622	1.23553	1.14259	0.917164	0.777674	1.47498	1.28875	0.436741	0.36089	1.07271	1.37704	1.0534	1.10604	1.70969	1.54413	1.57598	0.733694	0.814798	0.92903	0.705029	0.980099	1.29662	1.65258	1.19265	1.37909	1.8145	1.30523	2.03335	1.5554	1.8106	1.06537	0.715352	1.29093	1.35588	1.17327	1.71248	0.701264	0.951677	2.04412	0.717302
	110.99	0	0.160854	0	0	0	0	0	0	0	0	0	0	0	0	0	0	0	0	0	0	0	0	0	0	0	0	0	0	0	0	0	0	0	0	0	0	0	0	0	0	0	0	0	0
	110.994	0	0	0	0	0	0	0	0	0	0	0.130424	0	0	0	0	0	0	0	0	0	0	0	0	0	0	0	0	0	0	0	0	0	0	0	0	0	0	0	0	0	0	0	0	0
	111.01	14.2724	20.3805	20.2406	25.4374	17.7899	19.7934	18.1125	20.5354	21.95	33.4488	22.0934	20.3734	20.4089	15.1724	16.1293	13.9693	13.9366	21.0534	20.508	19.6575	30.0727	26.2061	21.0907	18.243	21.6856	23.6295	16.827	21.214	29.9287	32.6447	22.4206	18.0523	14.8347	14.0126	19.7075	20.4989	15.1039	33.3355	12.1157	22.4795	18.5402	20.7055	11.5452	13.815
	111.042	0.195707	0.390834	0.492781	0	0.380045	0.454779	0	0	0.487978	0.270394	0.413225	0.38294	0.425624	0.37603	0.381404	0.402162	0.206958	0	0.467096	0.397567	0	0	0.470479	0	0	0.232518	0	0.248724	0.190799	0.207185	0.271031	0.378243	0.422471	0.402096	0	0	0.359282	0.260479	0.270027	0.417198	0.421978	0	0.187348	0.254078
	111.053	0.112976	0.338989	0.337166	0.406521	0	0.366715	0.293099	0.320866	0.433901	0.187999	0.360281	0	0	0	0.301753	0	0.0916043	0	0	0.339101	0.430701	0.387448	0.326022	0.364487	0.322752	0.134028	0.334384	0.20795	0.152244	0.185376	0.154535	0.334781	0.291797	0	0	0.376732	0.32351	0.184893	0.191072	0.369144	0	0.353351	0.0897161	0.217315
	111.064	0	0.418751	0.360744	0.353798	0.360974	0.297052	0.3494	0.340742	0.377249	0.338863	0.355116	0.403511	0.407822	0.308986	0.303285	0.360648	0	0.656564	0.271401	0.258548	0	0.437648	0.739513	0	0.261557	0.202057	0.364783	0.170234	0.184867	0.299873	0	0	0.342544	0.511971	0.488446	0.316631	0.409053	0.246524	0.230549	0.323274	0	0.278843	0	0.183002
	111.079	0.263314	0.249921	0.314767	0.24419	0.275158	0.273393	0.286475	0.231421	0.33476	0.232098	0.268596	0.234195	0.252461	0.269634	0.268055	0.273729	0.168789	0.294141	0.307112	0.284533	0.279204	0.270312	0.320721	0.331231	0.223064	0.258917	0.270824	0.297654	0.166084	0.223542	0.246067	0.297191	0.312096	0.331963	0.300582	0.291711	0.259741	0.247687	0.144488	0.322182	0.275627	0.275456	0.16272	0.183819
	111.091	0.136105	0.300437	0.284115	0.287201	0.256087	0.289166	0.314626	0.286791	0.508578	0.23674	0.334454	0.294326	0.33176	0.322103	0.30788	0.351567	0.142496	0.212727	0.344251	0.508002	0.456993	0.356555	0.311444	0.558702	0.386907	0.205103	0.252861	0.332312	0.391484	0.198461	0.22467	0.245506	0.340007	0.191697	0.373304	0.246269	0.267518	0.219779	0.15949	0.230442	0.458565	0.307065	0.153045	0.126631
	111.116	1.09062	0.828196	0.884176	0.577177	1.01481	0.922702	0.907447	0.770929	0.893553	0.718343	0.666326	0.514279	0.589076	1.07416	0.836332	1.07157	0.762521	0.78525	0.992758	1.01341	0.739954	0.682217	0.870717	1.26905	0.78171	0.990993	0.721275	1.09785	0.656427	0.740414	0.855886	0.931513	1.07584	0.950302	0.842357	0.627399	0.940977	0.837253	0.495049	0.992756	0.939083	1.11085	0.523344	0.540019
	111.134	0	0	0	0	0	0	0	0	0	0	0	0	0	0.148663	0	0	0	0	0	0	0	0	0	0	0	0	0	0	0	0	0	0	0	0	0	0	0	0	0	0	0	0	0	0
	111.496	0	0	0	0	0	0	0	0	0	0	0	0	0	0	0	0	0	0	0	0	0	0	0	0	0	0	0	0	0	0	0	0	0	0	0	0	0.157089	0	0	0	0	0	0	0
	111.509	0.208161	0.18877	0.187445	0.20118	0.302401	0.178757	0.235141	0	0.140342	0.210049	0	0	0	0.250687	0.240484	0.202378	0.178968	0.174646	0.321397	0.171499	0.154001	0.146741	0	0.141006	0.140155	0.209165	0.234898	0.25586	0.217491	0.221361	0.200895	0.210266	0.204258	0.227932	0.158775	0	0.27996	0.230245	0.100273	0.155084	0.165864	0.155791	0.167998	0.0833312
	111.523	0	0	0	0	0	0	0	0	0	0	0	0	0	0	0	0	0	0.139192	0	0	0	0	0	0	0	0	0	0	0	0	0	0.136262	0	0	0.139383	0	0	0	0	0	0	0	0	0
	111.558	0	0.37887	0.314767	0	0	0.173499	0.197055	0	0.132617	0.298246	0.346076	0	0.166689	0.166153	0.186873	0.149189	0	0.460908	0.174268	0	0.145236	0.253579	0.237227	0.147657	0.185557	0.119813	0.283259	0.294596	0.243194	0.319501	0	0.370021	0.247393	0.190528	0.277554	0.247735	0	0.220942	0.134224	0.23481	0.162205	0.119665	0	0.130716
	111.941	0.276658	0	0	0.148457	0	0	0	0	0	0	0	0	0	0	0	0.243892	0.512305	0	0	0	0.126456	0	0	0	0.103636	0	0	0	0	0	0	0	0	0	0	0	0	0	0.0979045	0.129965	0	0	0.235725	0.111108
	111.967	0	0	0	0	0	0	0	0	0	0	0	0	0	0	0	0	0	0.148383	0	0	0	0	0	0	0	0	0	0	0	0	0	0	0	0	0	0	0	0	0.847979	0	0	0	0.229568	0.99017
	111.978	0.0925159	0.139584	0.148542	0.145682	0.151201	0	0	0	0	0	0.133007	0	0	0	0.160833	0	0	0.145757	0.155699	0	0.136472	0	0	0.134355	0.109558	0	0.149229	0	0	0.131944	0	0.17855	0.161123	0.137928	0.136959	0	0	0	0.223443	0.1529	0.124398	0.114021	0.134574	0.25898
	112.006	14.2092	18.7281	18.6184	23.5116	16.3038	18.3081	17.3408	19.2903	19.8552	31.4295	19.8232	18.5314	18.7291	13.591	15.2179	13.248	13.4972	19.7547	19.3481	18.7883	28.5201	24.2895	20.0278	17.099	20.9344	22.013	16.5202	19.5555	28.431	31.5161	21.8191	16.6533	14.0836	13.8793	18.8203	17.916	14.3044	29.1317	11.559	20.8195	18.5914	20.3476	11.5769	12.4539
	112.036	0.23129	0	0	0	0	0	0.538176	0.614756	0.460939	0	0	0.552256	0.580984	0	0	0.387891	0.244278	0.565958	0	0.504104	0	0	0	0.484209	0	0.214241	0	0.229357	0.271864	0.314049	0.316202	0	0.399635	0	0	0.548241	0.447936	0.288387	0	0	0.486616	0.482048	0.272667	0.344762
	112.051	0.113866	0.396152	0.374891	0.513355	0.422272	0.417976	0.43882	0.599138	0.526604	0.287801	0.396438	0.550674	0.493594	0.333763	0.462586	0.299675	0.108568	0.412322	0.438528	0.471623	0.529612	0.705386	0.401564	0.407055	0.516205	0.252825	0.319185	0.253821	0.19673	0.308597	0.325712	0.40761	0.293066	0.316767	0.355123	0.447095	0.432383	0.27327	0.22976	0.38771	0.442711	0.387219	0.144249	0.247543
	112.074	0.161013	0.31639	0.281757	0.348249	0.316023	0.281279	0.258324	0.251297	0.271671	0.241382	0.335746	0.332303	0.33176	0.314816	0.264992	0.41254	0.104327	0.40313	0.225692	0.293628	0.267936	0.378437	0.518189	0.262058	0.247739	0.189873	0.276351	0.266054	0.210571	0.372933	0.135515	0.318335	0.318439	0.348327	0.404816	0.316631	0.339063	0.233733	0.161069	0.233718	0.341485	0.244975	0.0932344	0.16993
	112.086	0.142332	0.203393	0.183909	0	0.222033	0.226075	0.197055	0.220063	0.455789	0.174073	0.216943	0	0.229804	0.180728	0.193	0.237405	0.100934	0	0.208551	0.201382	0.333042	0.258727	0.18289	0.223481	0.292154	0.134028	0.215553	0.158001	0.128517	0.135216	0.131949	0.239633	0.28926	0.212737	0.264221	0.221349	0.219302	0.165125	0.131066	0.21406	0.247577	0.223526	0.106428	0.170747
	112.096	0	0	0	0	0	0	0	0	0	0	0	0	0	0	0	0	0	0	0	0	0	0.141592	0	0	0	0	0	0	0	0	0	0	0	0	0	0	0	0	0	0	0	0.11515	0	0
	112.112	0	0	0	0.176206	0.148476	0.160356	0	0.143396	0.155792	0	0.151086	0.207294	0.205529	0	0	0	0	0	0.152842	0.168901	0.180293	0.155751	0.147107	0	0.124363	0.11169	0	0.14373	0	0.197371	0	0	0	0	0	0.168577	0.167976	0	0	0	0	0	0	0
	112.118	0.120982	0.179465	0.148542	0	0.178444	0	0.177184	0	0.182831	0	0	0	0	0.1851	0.165428	0.167351	0	0.164141	0	0	0	0.171198	0.176264	0.196876	0.121402	0.110674	0	0.102956	0	0	0	0.149183	0.156048	0.140266	0.18544	0	0.211526	0	0.0923776	0.164913	0.185378	0.150146	0	0.120912
	112.515	0.233069	0.344306	0.359565	0.228928	0.329644	0.345684	0.208647	0.225742	0.289697	0.292443	0.222109	0	0	0.310443	0.327793	0.265946	0.251912	0.303332	0.358536	0.313116	0.234131	0.283184	0.286263	0.21683	0.388881	0.314762	0.371692	0.281344	0.565476	0.440541	0.29956	0.734168	0.398366	0.425473	0.357547	0	0.345284	0.387229	0.233707	0.409553	0.280505	0.277714	0.231327	0.225484
	112.525	0	0.29379	0.266432	0.273327	0.246552	0.218189	0.205335	0.195927	0.166093	0.11953	0.253101	0.196217	0	0.222995	0.225166	0.203675	0.10772	0.299393	0.298542	0.304022	0.207838	0.204665	0.206746	0.137015	0	0.143166	0.312276	0.129459	0	0.184286	0.162856	0.126864	0.232169	0.216243	0.183016	0.178838	0.304846	0	0.14133	0.228257	0	0.17724	0.144249	0.108657
	112.558	0	0	0	0	0	0	0	0	0	0	0	0	0	0	0	0	0	0	0	0	0	0	0	0	0.0987008	0	0	0	0	0	0	0	0	0	0	0	0	0	0	0	0	0	0	0
	112.895	2.27909	33.399	16.9974	48.8311	30.9035	22.321	46.0728	43.642	39.512	43.6495	27.6422	59.0629	65.0751	28.7517	34.8992	21.6298	1.78204	22.0684	35.6107	29.4238	47.1392	46.5503	20.6043	29.0991	33.6856	33.6115	31.5952	47.5645	31.0577	44.2907	58.6757	20.7247	18.0064	17.2796	17.2556	50.9556	39.0949	38.4508	17.1033	9.61958	33.4497	36.271	2.17518	21.5771
	112.939	0.152117	0.457303	0.508107	0.536941	0.405926	0.293109	0	0	0	0.129975	0	0.636123	0	0	0.407444	0.33081	0.134862	0.307272	0.412816	0	0	0	0.27301	0.391092	0.409608	0	0.413144	0.11213	0.268898	0.133035	0.158101	0	0.253736	0	0.317551	0	0.455713	0.130239	0.254236	0.376789	0	0.408668	0.116103	0.286757
	112.955	0.0898471	0	0	0	0.196152	0.157727	0	0.275433	0.360511	0	0	0.34971	0	0	0	0	0.0958452	0	0	0	0	0	0	0.207518	0	0	0	0	0	0	0	0	0	0	0.195136	0	0	0	0.431096	0.114675	0	0.235944	0.12226	0.598841
	112.966	0.191259	0.233969	0.189803	0.292751	0	0	0.248389	0.159013	0	0.117209	0.185951	0.246854	0.320432	0	0.182277	0.20627	0.189146	0.186464	0.249975	0.196185	0	0	0.174939	0.180913	0.213194	0.147227	0.230753	0	0.12654	0	0	0.166803	0.206795	0.236114	0.140595	0	0.219302	0	0.253446	0.180203	0.239039	0.190787	0.241002	0
	112.976	0	0	0.153257	0	0.162098	0	0	0.157593	0	0	0.162707	0	0	0.176355	0	0.146594	0	0	0	0	0	0.178921	0.149758	0	0.144103	0	0	0	0	0	0	0	0	0.15663	0.126051	0.272655	0	0	0	0.128873	0.151229	0	0	0.138068
	112.99	0.29267	0.445338	0.631891	0.284426	0.369147	0.345684	0.359336	0.200186	0.307722	0.460714	0.411934	0.253183	0.182873	0.374573	0.356896	0.320432	0.265483	0.442524	0.432814	0.342999	0.299237	0.251004	0.404214	0.22082	0.369141	0.447775	0.498813	0.373087	0.47156	0.43945	0.247256	0.539173	0.503667	0.616001	0.408452	0.19936	0.37328	0.482583	0.311084	0.554808	0.358559	0.320612	0.20406	0.176466
	113.009	0.769483	1.23764	1.06337	1.47208	1.10608	1.0778	1.11444	1.13297	1.11887	1.68735	1.34427	1.02856	1.0762	0.808902	0.923641	0.779675	0.775244	1.39323	1.2713	1.42137	1.61262	1.44038	1.09999	0.932501	1.14789	1.17071	1.08468	1.09378	1.51255	1.81996	1.19824	1.15353	0.965467	0.846271	1.09931	1.17857	0.895873	1.71986	0.720072	1.38483	0.875665	1.11763	0.897161	0.675636
	113.019	0.285554	0	0	0	0	0	0	0	0	0	0	0	0	0	0	0	0	0	0	0	0	0	0	0	0	0	0	0	0	0	0	0	0	0	0	0	0	0	0	0	0	0	0	0
	113.02	0	0	0	0	0	0	0	0	0	0	0	0	0.338233	0	0	0	0	0	0	0	0	0	0	0	0	0	0	0	0	0	0	0	0	0	0	0	0	0	0	0	0	0	0.387011	0
	113.034	0.144111	0.325695	0.41851	0.202567	0.234293	0.303624	0.226862	0.181729	0.190556	0.134617	0.235022	0.177228	0.210384	0.236112	0.243547	0.260756	0.099238	0.25606	0.277115	0.240359	0.192814	0.204665	0.218673	0.208848	0.177661	0.170581	0.240425	0.209989	0.166084	0.199552	0.208028	0.314811	0.364112	0.362354	0.232709	0.236007	0.223968	0.170939	0.15791	0.334195	0.306117	0.240459	0.0993914	0.1348
	113.059	0.214388	0.223334	0.328914	0.205342	0.241104	0.297052	0.316282	0.17747	0.247208	0.266913	0.197573	0.212041	0.268645	0.246314	0.260396	0	0.166245	0.190403	0.267116	0.223469	0.194066	0.196942	0.20277	0.295314	0.16483	0.227441	0.248716	0.413861	0.155209	0.251893	0.248445	0.256078	0.341275	0.309754	0.227861	0.329824	0.265962	0.230245	0.116064	0.257745	0.406123	0.193045	0.129297	0.155225
	113.07	0.363836	0.428056	0.317125	0.56469	0.427721	0.404832	0.433852	0.47278	0.589693	0.411974	0.389981	0.618717	0.637626	0.58445	0.350769	0.37881	0.296866	0.321716	0.481381	0.418355	0.330538	0.4325	0.33795	0.430999	0.320778	0.410206	0.287405	0.391435	0.318328	0.400194	0.441019	0.422881	0.40471	0.400927	0.409664	0.474947	0.365504	0.406998	0.204494	0.257745	0.38417	0.366898	0.345671	0.26715
	113.096	0.145001	0.135596	0.221633	0.144294	0.231568	0.14984	0.165592	0	0.171243	0.11837	0.14592	0.164569	0.165071	0.192388	0.165428	0.160865	0.101783	0.19303	0.164269	0.172799	0.151496	0	0.139156	0.150318	0.133246	0.138089	0	0.147808	0.103802	0.116678	0.129572	0.1762	0.237244	0.208061	0.149079	0.203758	0.178863	0.133728	0.0947463	0.172558	0.210989	0.164822	0	0.128265
	113.107	0.123651	0.311072	0.19334	0.205342	0.186617	0.153784	0.205335	0.220063	0.254933	0.239061	0.275053	0.240524	0.281591	0.22008	0.154706	0.162162	0.115354	0.183838	0.197123	0.192287	0.199074	0.221399	0.214697	0.167611	0	0.170581	0.190682	0.28746	0.125552	0.235537	0.198518	0.26665	0.214407	0.163644	0.17938	0.187633	0.202193	0.20001	0.116854	0.221705	0	0.149017	0.12226	0.15931
	113.132	0.635157	0.475914	0.831126	0.349636	0.682446	0.609877	0.576262	0.427347	0.558792	0.577924	0.317667	0.250019	0.377073	0.706878	0.461055	0.744648	0.415612	0.362423	0.609939	0.519695	0.416928	0.366852	0.470479	0.840714	0.358284	0.707707	0.294313	0.878691	0.503195	0.358757	0.426754	0.570889	0.798001	0.467553	0.433905	1.15072	0.55992	0.537237	0.219496	0.68368	1.36106	0.529462	0.281462	0.334959
	113.506	0.113866	0	0	0	0.172995	0	0	0	0	0.126493	0	0	0	0	0	0	0.0890597	0	0	0	0	0	0	0	0.10561	0.120828	0.142321	0.102956	0.114677	0.114497	0	0	0	0.130915	0	0	0.166421	0	0.0860612	0	0	0	0	0
	113.531	1.83964	0.240616	0.261716	0.213667	0.190703	0.184015	0.182152	0	0	0.129975	0.169164	0	0	0.169068	0.191468	0.345081	2.52845	0.323029	0.202837	0	0	0.141592	0.178914	0.154308	0.114493	0.145197	0.1893	0.17635	0.145323	0.143939	0	0.28427	0.224557	0.192866	0.144231	0.155384	0.171087	0	13.2732	0.172558	0.139033	0.174982	3.4013	17.2226
	113.986	0.343376	0.269862	0.287652	0.377385	0.325558	0.308882	0.258324	0.23284	0.333473	0.295925	0.241479	0.272172	0.174781	0.346881	0.249674	0.219243	0.335034	0.283636	0.24569	0.231264	0.295481	0.239419	0.22795	0.215499	0.255635	0.392945	0.276351	0.302751	0.326236	0.39038	0.366129	0.307763	0.261348	0.344821	0.303006	0.193497	0.307956	0.323273	2.62052	0.232626	0.300019	0.267553	0.375576	3.08815
	114.01	0.130768	0.305755	0.236959	0.3205	0.228844	0.223446	0.250045	0.266915	0.226607	0.297085	0.277636	0.238942	0.275118	0.247772	0.22823	0.181621	0.161156	0.275757	0.228549	0.231264	0.252911	0.266451	0.243854	0.230132	0.249713	0.231502	0.29155	0.177369	0.257035	0.324953	0.265087	0.254903	0.199183	0.178839	0.260585	0.214019	0.216192	0.25699	0.260552	0.277404	0.220746	0.220139	0.197024	0.316168
	114.02	0	0.163512	0.137931	0	0.148476	0	0	0.171791	0	0	0	0.170899	0.189346	0.15595	0	0	0	0	0	0.185791	0.155253	0	0	0.146327	0.126337	0	0.146466	0	0	0	0	0.1762	0.175078	0	0.132111	0	0	0	0	0.121228	0	0	0	0.201792
	114.031	0	0.171488	0.13911	0	0.143028	0	0	0	0	0	0.133007	0	0	0	0	0.136216	0	0.162828	0	0	0.130212	0.130007	0	0	0.0987008	0	0	0	0	0	0	0.16093	0	0.14611	0.151503	0	0	0.130239	0.131066	0	0.123178	0	0	0
	114.04	0	0	0.145005	0	0	0	0	0	0	0	0	0	0	0	0	0	0	0	0	0	0	0	0	0	0	0	0	0.102956	0	0	0	0	0.153511	0.129746	0.147867	0	0	0	0.118433	0.144163	0	0	0	0.101305
	114.066	5.22893	14.526	7.62631	9.81479	7.34072	7.52488	7.02443	9.758	8.58789	10.6104	12.5401	14.7669	11.419	9.97209	8.34953	8.37923	5.89151	10.0822	7.44354	7.31471	9.4992	9.53559	9.91849	8.04798	5.01499	7.97364	9.55897	10.6656	7.30671	11.4061	6.60221	7.55312	7.66918	7.55215	7.95816	10.7127	7.28985	9.58887	5.66267	3.88802	6.93336	7.15395	4.99772	5.10444
	114.109	0	0	0.160331	0	0.177082	0.186643	0	0	1.07767	0	0.205321	0	0.199056	0.188015	0	1.09751	0	0.19303	0.18141	0	0.991613	0	0	1.14268	0	0	0.218317	0	0	0	0	0	0.183959	0	0	0.178838	0.178863	0	0	0.115767	0.989087	0	0	0
	114.128	0.20994	0.264544	0.272326	0.271939	0.241104	0.235276	0.253357	0.264075	0.287121	0.385283	0.29184	0.365534	0.31234	0.257974	0.23742	0.281513	0.152674	0.202222	0.24569	0.233863	0.252911	0.253579	0.193493	0.284672	0.199376	0.298516	0.273587	0.488275	0.163118	0.29333	0.232991	0.239633	0.348888	0.286376	0.284826	0.470549	0.25663	0.394207	0.15949	0.196585	0.303678	0.164822	0.139852	0.158493
	114.477	0	0	0.137931	0	0	0	0	0	0	0	0	0	0	0	0	0	0	0.162828	0	0	0	0.130007	0	0	0.100675	0	0	0	0	0	0.235369	0.126864	0	0.136759	0	0	0	0	0	0.109214	0	0	0	0
	114.514	0	0	0.134395	0	0	0	0	0	0	0	0	0	0	0	0	0	0	0.132626	0	0	0	0	0	0	0	0	0	0	0	0	0	0.144484	0	0.120395	0	0	0	0	0	0	0	0	0	0
	114.893	1.08528	15.4127	7.93519	22.761	14.5588	10.6952	21.6032	20.3423	18.1672	20.6962	12.7958	26.8691	29.8487	13.1173	16.4203	10.211	0.877026	10.1912	16.684	13.7277	22.3589	22.0317	9.36584	13.7334	15.5622	15.5208	14.8884	21.7675	14.7409	21.1776	26.8011	9.69689	8.20837	8.22426	8.07087	23.4336	18.2752	17.6451	7.92158	4.33689	15.6534	16.9552	0.959611	9.67295
	114.935	0.10586	0.225993	0.242854	0.308013	0.19479	0	0.258324	0.29247	0.276821	0.186839	0.303462	0.357622	0.425624	0.246314	0.251206	0.281513	0.12638	0.324342	0.408531	0.223469	0	0.319226	0.267709	0.228802	0.378024	0.133012	0.223844	0	0.161141	0.183195	0	0.250205	0.172541	0.239621	0.226649	0.294643	0.222413	0	0.235287	0.136518	0	0.379316	0.129297	0.269601
	114.954	1.19915	0.170159	0.384322	0.330212	0.208412	0.143268	0	0.198766	0.239482	0.158987	0.153668	0	0.262171	0.19093	0.182277	0.406054	1.54031	0.162828	0.224263	0.142916	0.214098	0.243281	0.155059	0.174262	0.399738	0.478235	0.208645	0.259937	0.294601	0.117768	0	0.146834	0.27911	0.474567	0.124839	0	0.297069	0.138379	1.59805	0.362591	0.395147	0.797016	1.74155	1.90273
	114.968	0.25175	0.198076	0.201592	0.219216	0.235655	0.184015	0.21527	0.167532	0.215019	0.252987	0.249227	0.240524	0.194201	0.164695	0.220571	0.237405	0.306196	0.224545	0.232834	0.22087	0.169025	0.238132	0.178914	0.16362	0.206285	0.213226	0.262533	0.215085	0.233308	0.26716	0.152157	0.258427	0.239781	0.264168	0.181804	0.197894	0.20997	0.24885	0.44057	0.223889	0.209769	0.27094	0	0.518777
	114.981	0.112087	0	0	0.177593	0.145752	0	0	0	0	0	0	0	0	0	0	0.145297	0.14504	0	0	0	0	0	0	0	0	0	0	0	0	0	0	0	0.140824	0.127408	0	0	0	0	0	0	0	0	0.170637	0
	115.006	0.437671	0.410775	0.413794	0.316337	0.354163	0.345684	0.324561	0.291051	0.269096	0.511776	0.584972	0.210459	0.186109	0.346881	0.373745	0	0.446995	0.904745	0.747068	0.384574	0	0.37715	0.569876	0.323249	0.518179	0.339131	0.45736	0.4159	0.487377	0.573575	0.29956	0.404086	0.436427	0.515477	0.38906	0.272655	0.345284	0.398858	0.415304	0.440133	0.257333	0.557685	0.394927	0.197707
	115.024	1.11019	0.865418	0.832304	1.08359	0.807765	0.917444	0.765037	0.965436	0.888403	2.40918	0.945253	0.833923	0.841537	0.648579	0.747491	0.470918	1.07211	0.983532	0.941335	0.788638	1.11431	1.07224	0.862765	0.827412	0.917917	1.7515	2.31444	1.49948	2.22335	2.27358	1.69513	0.892749	0	0	0.803573	0.920576	0.656351	2.54664	0.559003	0.926135	0.862249	0.822981	0.933224	0.573514
	115.036	3.6437	1.72419	2.32244	1.00035	1.96152	2.02547	1.59134	1.66538	2.44633	2.1353	2.47419	0.819681	1.27849	1.80145	1.83196	2.7321	4.01956	2.06818	2.05694	2.46595	1.17441	1.28849	2.78576	2.1111	2.05002	3.03695	0	2.53821	3.81598	2.98783	2.21936	2.85562	2.79364	3.04728	2.69797	1.64472	1.34381	1.97917	1.55463	2.62878	1.95866	2.05011	3.05475	0.999157
	115.051	0.169909	0.299108	0	0.288589	0	0.273393	0.283163	0.349261	0.350211	0.21353	0.295714	0	0.294538	0.279836	0.286436	0.326919	0	0.38212	0	0	0.241643	0	0.353853	0.313938	0	0.167535	0	0.234453	0	0.26825	0.164045	0.353575	0.409784	0.369367	0.372092	0	0.325065	0.241873	0	0	0.274407	0	0	0.180551
	115.07	0.343376	0.845478	0.475097	0.611863	0.480845	0.521813	0.43882	0.638892	0.530467	0.559356	0.730892	0.894054	0.70236	0.609227	0.575935	0.60454	0.32316	0.583029	0.524233	0.556074	0.587205	0.57023	0.686501	0.54673	0.363219	0.401068	0.648042	0.539243	0.386541	0.683711	0.373261	0.506282	0.482099	0.511971	0.499354	0.71975	0.496152	0.510492	0.345824	0.318905	0.413441	0.504626	0.293776	0.324338
	115.086	0.214388	0.311072	0.266432	0.267777	0.281969	0.32334	0.250045	0.336483	0.414588	0.309851	0.318958	0.363951	0.417532	0.343966	0.323198	0.334702	0.197628	0.249494	0.298542	0.315715	0.25792	0.283184	0.31542	0.32724	0.292154	0.279224	0.313658	0.346583	0.226388	0.332587	0.241312	0.339479	0.345082	0.300403	0.29331	0.310768	0.292403	0.276759	0.142119	0.230442	0.298799	0.265296	0.193505	0.174015
	115.111	0.094295	0.135596	0.122606	0	0	0.155098	0	0	0.137767	0	0	0	0	0.154493	0	0.163459	0	0.133939	0	0	0	0	0.145782	0	0	0	0	0.148827	0	0	0	0	0	0	0	0	0	0	0	0	0.146351	0	0	0
	115.121	0	0	0	0	0	0	0	0	0.130042	0	0	0	0	0	0	0	0	0	0	0	0	0	0	0	0	0	0	0	0	0	0	0	0.137018	0	0	0	0	0	0	0	0	0	0	0.0964027
	115.521	0	0.155536	0.146184	0	0.156649	0	0	0	0	0	0.138172	0	0	0	0	0.137513	0	0.154949	0.158556	0	0	0	0	0	0	0	0	0.11213	0.106768	0	0	0.163279	0.16366	0.172995	0.121202	0	0.175753	0.134891	0.15949	0.13761	0	0	0	0.191171
	115.957	4.54039	6.54847	8.79578	4.63684	6.29049	4.29674	5.74275	2.65921	3.31155	5.67363	3.84945	2.48436	1.49049	6.24239	6.29087	4.4121	4.06876	5.37463	6.20224	3.43778	3.55328	3.02235	4.27274	2.54077	4.06055	5.98251	7.92435	3.69519	7.17424	6.33114	3.96323	8.05471	6.79887	9.15236	4.86992	2.5096	5.79362	6.3387	5.11709	7.76949	4.0344	3.97605	3.35204	2.91496
	115.978	0.257977	0	0	0	0.269709	0	0	0	0	0.136938	0	0.175646	0	0	0	0	0.295169	0	0	0.213075	0	0	0	0	0	0.141135	0	0.114169	0.193765	0	0.133138	0	0	0	0	0.150986	0.275294	0.136054	1.39514	0	0	0	0.433628	1.60535
	116.002	0.219725	0.350953	0.506928	0.291363	0.316023	0.254992	0.298066	0.221482	0.206006	0.335382	0.325415	0.183558	0.166689	0.290039	0.309412	0.319135	0.201869	0.355858	0.338538	0.253351	0.221611	0.209814	0.298191	0.159629	0.220103	0.273132	0.334384	0.293576	0.267909	0.282426	0.204462	0.37237	0.374261	0.479242	0.379364	0.159781	0.278405	0.288387	0.290555	0.380065	0.243918	0.241588	0.206699	0.200158
	116.016	0.20905	0.271191	0.22517	0	0.207049	0.206359	0.203679	0	0.206006	0	0	0.238942	0	0.221537	0.194531	0.197189	0.155218	0.179898	0.284257	0.196185	0	0.21625	0	0	0.16483	0	0.225226	0.144749	0.134449	0	0	0.225536	0.251199	0	0.163623	0.20669	0.236411	0	0	0	0	0.202076	0.146009	0
	116.024	0.198375	0	0.274684	0.256677	0.215222	0.230018	0.281507	0	0	0.453752	0.2234	0.280084	0	0.189473	0	0	0.192539	0.244242	0.239976	0.189689	0.27044	0.269025	0.24783	0.206188	0.227012	0.278209	0	0.269112	0.427073	0.384928	0.292428	0	0.183959	0	0	0	0.188195	0.395369	0.172912	0.247916	0.209769	0	0.145129	0.193622
	116.034	0	0.248592	0.274684	0.341311	0.227482	0.26945	0.246733	0.383335	0.339911	0.193802	0	0.458895	0.456372	0.339593	0.251206	0	0	0.25212	0.351394	0	0.306749	0.269025	0	0	0	0.207134	0.203118	0.217124	0	0	0.362563	0	0	0	0.254525	0.293177	0.259741	0	0.153173	0	0.26709	0.232557	0	0.163394
	116.048	0.550647	0.555676	0.510464	0.338537	0.442704	0.755774	0.531552	0.866053	0.986256	0.460714	0.581098	1.06021	0.768712	0.661696	0.626483	1.26486	0.405434	0.471413	0.7185	1.12514	0.773759	0.969262	0.486382	1.29832	1.17059	0.609217	0.3938	0.563707	0.635667	0.945418	1.04371	0.903321	0.781508	0.482749	0.523595	0.489606	0.479043	0.744225	0.337139	0.791802	1.04763	0.716862	0.49168	0.565345
	116.106	10.3022	16.4323	20.4351	26.8415	10.2707	16.2853	19.3843	15.8062	27.4967	10.8111	18.4118	17.1389	26.12	15.4551	16.0404	7.37772	10.1944	13.3427	11.3174	10.5511	14.5499	10.5705	12.4723	14.4318	9.45258	16.7078	9.75794	13.2038	6.88161	11.0266	15.4131	12.0979	10.1393	8.42648	10.3725	18.6592	11.3664	11.875	8.59428	6.00241	11.2946	10.0982	9.28562	7.88623
	116.108	0	0	0	0	0.178444	0	0	0	1.04419	0	0	0	0	0	0	0.487783	0	0.225858	0	0	0.323026	0	0	0.731634	0	0	0.172719	0	0	0	0	0	0	0.122733	0	0	0	0	0	0	0.543937	0	0	0
	116.143	0.143222	0.303096	0.280579	0.317725	0.26426	0.25762	0.279851	0.271174	0.316735	0.250666	0.326706	0.291161	0.309103	0.237569	0.291031	0.243892	0.127228	0.261312	0.202837	0.261147	0.239139	0.319226	0.329998	0.251416	0.199376	0.285317	0.24457	0.196737	0.192776	0.24317	0.223481	0.22906	0.200452	0.216243	0.247253	0.282916	0.365504	0.215127	0.164227	0.21952	0.20855	0.247233	0.198783	0.157676
	116.481	0.129878	0.14623	0.121427	0.173431	0.168909	0.139325	0	0	0	0.127654	0.153668	0.169316	0.161834	0	0.180746	0.164757	0.100934	0	0.148557	0	0	0.139018	0.143132	0	0.114493	0.128951	0.172719	0	0.135438	0.119949	0.146214	0.131563	0.137018	0.134422	0	0	0.20997	0.117448	0.1058	0.12778	0	0.120794	0.103789	0.102938
	116.531	0	0	0	0	0.138941	0	0	0	0	0	0	0	0	0	0	0	0	0.136565	0	0	0	0	0	0	0	0	0	0	0	0	0	0.12334	0	0.130915	0	0	0	0	0	0	0	0	0	0
	116.546	0.100522	0.195417	0.325377	0.154006	0.183893	0.189272	0.218582	0	0.130042	0.194962	0.197573	0	0	0.177813	0.196063	0.180324	0	0.202222	0.255689	0	0.12896	0.173772	0.145782	0.170271	0.110545	0.169565	0.222462	0.150866	0.184867	0.207185	0.146214	0.252554	0.299409	0.264168	0.156351	0	0.225524	0.123262	0.108169	0.172558	0.156107	0	0	0
	116.891	0.131657	1.73881	0.957268	2.59175	1.6346	1.2145	2.46567	2.32415	2.09612	2.39641	1.41271	2.93851	3.3532	1.60177	1.9591	1.22724	0.106872	1.32101	1.85839	1.63054	2.54664	2.44826	1.20867	1.57634	1.82103	1.84085	1.80457	2.47093	1.67171	2.32702	3.10853	1.15705	0.960392	1.02277	1.01325	2.72801	2.19769	2.08034	0.878772	0.572282	1.86475	1.95641	0.149527	1.04818
	116.917	0	0	0	0.138744	0	0	0	0	0	0	0.140755	0	0.194201	0	0	0	0	0.140505	0.147128	0	0.136472	0	0	0.156969	0.101662	0	0	0	0	0	0	0	0	0	0	0	0	0	0	0	0	0.128697	0	0.0841481
	116.93	0	0.154207	0.223991	0.145682	0.152563	0	0.165592	0	0	0	0	0	0	0.157408	0.154706	0.137513	0	0.145757	0.147128	0	0	0	0	0	0	0	0	0	0	0	0	0.118642	0.180153	0.215075	0.128475	0	0	0	0.108958	0.191125	0	0	0	0.0939518
	116.96	0.555985	0.220675	0	0.191467	0.227482	0.189272	0.211958	0	0.160943	0.183357	0	0	0.179636	0.22591	0.215976	0.197189	0.603062	0.244242	0.222835	0.142916	0.14148	0.130007	0.186866	0.150318	0.193454	0.222364	0.258388	0.132517	0.21848	0.157024	0.13076	0.267825	0	0	0.163623	0.150986	0	0.184893	0.735863	0.279588	0.191475	0.369156	0.686064	0.873343
	116.975	5.25205	0	2.07722	1.40132	2.20126	1.2053	2.47064	0.539508	0.798275	0.719504	0	0.677266	0.276736	1.41084	2.48449	2.90075	5.90254	0.546261	1.66698	0.897774	0.81132	0.943518	0	0.985711	1.58612	1.42861	0.967227	0.606521	0.911485	0.432908	1.00329	0	0.965467	1.80943	0	0.447095	1.61444	0.443046	5.1613	1.67644	1.91475	2.85842	5.75942	5.84053
	116.984	0	0	1.5196	0	0	0	0	0	0	0	0	0	0	0	0	0	0	0	0	0	0	0	0	0	0	0	0	0	0	0	0	0	0	1.45409	0	0	0	0	1.02879	1.55412	0	0	0	0
	116.994	1.62259	2.26657	1.93576	2.43358	1.66457	2.29361	2.31498	2.84378	2.6665	2.50666	2.39542	3.34202	3.38071	2.03464	2.21031	1.81881	1.68959	2.23363	2.08122	2.0411	2.8897	3.02235	2.91962	1.94216	2.56326	1.89974	1.78799	1.7217	2.33902	2.41098	2.20628	2.0545	1.63914	1.82229	2.32466	3.16631	1.78241	3.4246	1.4962	1.89159	2.02574	2.26009	1.81895	1.66989
	117.021	0.311351	0.31506	0.396111	0.323275	0.279244	0.378544	0.362648	0.325125	0.346348	0.526862	0.282801	0.289579	0.325287	0.292954	0.34311	0	0.245126	0.311211	0.364249	0.348196	0.341806	0.368139	0.302167	0.259398	0.34644	0.431529	0.25977	0.4159	0.567454	0.575756	0.369695	0.451073	0.315902	0.306247	0.323611	0.334222	0	0.523283	0.225812	0.324366	0.353681	0.279971	0.263871	0.230386
	117.04	0.789943	1.7335	1.93929	1.49705	1.21505	1.29073	1.12768	1.10883	1.17037	1.59567	1.43725	1.21528	0.983951	1.20534	1.31424	1.17535	0.625114	1.4904	1.49271	1.07317	1.48366	1.41592	1.42999	1.10543	1.25745	1.30271	1.67054	1.19775	1.68852	1.5179	1.10909	1.62692	1.39555	1.56163	1.33565	1.12433	1.12762	1.58729	0.829819	1.55521	1.24276	1.08037	0.55149	0.785927
	117.056	0.143222	0	0	0.224766	0	0	0.303034	0	0.289697	0.254147	0.29184	0.308567	0.323668	0	0	0	0.117898	0	0	0	0	0	0.249155	0.321919	0	0.187842	0	0.200814	0	0	0.204462	0	0	0	0	0	0	0.263967	0.205284	0	0	0.235944	0.109946	0.184636
	117.073	0.79617	1.11933	1.32626	1.79535	0.854079	1.12117	1.33799	1.02223	1.88496	0.728788	1.21127	1.15198	1.68469	1.10186	1.15493	0.61881	0.611543	0.929694	0.894196	0.779543	1.01916	0.794203	1.00192	1.04823	0.717555	1.13314	0.794508	0.883787	0.47848	0.746957	0.857075	0.882177	0.798001	0.723539	0.786604	1.3105	0.8601	0.845393	0.576373	0.526412	0.828101	0.752988	0.618338	0.619265
	117.091	1.18491	0.564981	0.662543	0.417621	0.825473	0.832009	0.65409	0.582101	0.839476	0.837874	0.506201	0	0.524342	0.789955	0	0.730377	0.455477	0.462221	0.834202	0.815922	0.599726	0.459531	0.56855	0.961766	0.559634	0.906718	0	0.962278	0.615895	0.525596	0.805959	0.911543	1.02763	0	0.687218	0.479344	0.545922	0.761668	0	0.716444	0.867128	0.815078	0.452978	0.572697
	117.101	0	0.215358	0	0	0	0	0	0.228581	0	0	0	0.194635	0	0	0	0	0	0	0.1457	0	0.131464	0.251004	0	0	0.261557	0	0	0	0.245172	0	0	0	0	0	0.306642	0	0	0	0	0	0	0	0	0.226301
	117.127	0	0	0	0	0	0	0	0	0.141629	0	0	0	0.161834	0	0	0	0	0	0	0	0	0	0	0	0	0	0	0	0	0	0	0	0	0	0	0	0	0	0	0	0	0	0	0
	117.517	0.153007	0.267203	0.264074	0.226154	0.22612	0.279965	0.225206	0.188828	0.158367	0.198444	0.231148	0.174064	0	0.274006	0.248142	0.20627	0.146737	0.253434	0.229977	0.180594	0.176537	0.178921	0.181565	0.16229	0.151012	0.188857	0.297077	0.19164	0.220457	0.199552	0.194952	0.277222	0.280379	0.315598	0.18544	0	0.298624	0.213965	0.168175	0.209691	0.159766	0.138857	0.149527	0.114376
	117.542	0	0.202064	0.180372	0.151231	0	0	0	0	0	0	0.151086	0	0	0.183643	0.191468	0.133621	0	0.169393	0.149985	0	0	0	0	0	0	0	0.15752	0	0	0	0	0.202043	0.180153	0.182346	0	0	0	0.117448	1.11801	0.149623	0	0	0	1.35045
	117.954	1.60657	2.44072	3.051	1.74124	2.21761	1.52995	2.0401	1.09321	1.18711	2.00301	1.40497	0.949438	0.561564	2.11918	2.09389	1.56584	1.57169	1.83181	2.07408	1.22518	1.37474	1.07867	1.59698	0.969748	1.50815	2.04392	2.78976	1.38124	2.59704	2.15472	1.329	2.79689	2.41557	3.21794	1.81683	0.876599	2.05926	2.07685	1.83097	2.72708	1.44887	1.46421	1.36157	1.40111
	117.979	3.87944	0	0	0	0	0	0	0	0	0	0	0	0	0	0	1.1507	4.88471	0	0	0	0	0	0	0	0	1.388	0	0	0	0	0	0	0	1.5628	0	0	0	0	5.47397	0	0	2.46104	5.50611	6.45408
	117.99	3.80116	3.25695	3.15828	5.34583	3.24604	4.59773	4.15472	5.02169	4.95832	6.05312	4.44734	6.16185	6.57532	2.87124	3.1753	2.7801	4.0026	3.09241	4.23101	4.46288	7.29562	6.67028	4.12696	3.68744	5.86974	4.73159	3.53867	4.19366	6.51781	6.77168	5.67738	3.32901	2.33564	2.28166	3.81788	5.94856	2.70006	6.92245	2.89687	3.71546	4.43686	5.19076	4.02667	3.50808
	118.027	0.14678	0.178135	0	0	0.172995	0.195844	0.17884	0.191667	0.178968	0.184518	0.175621	0.207294	0	0.195302	0.261928	0.180324	0.101783	0.206161	0	0	0	0	0	0	0.195428	0.148243	0	0.150866	0.140381	0.178833	0.147403	0.240807	0.196646	0.212737	0.180592	0.208156	0	0	0	0.195493	0.174401	0	0.153925	0
	118.04	0.298008	0.37887	0.405542	0.442595	0.365061	0.34437	0.314626	0.347841	0.400425	0.459554	0.432595	0.484213	0.417532	0.345423	0.344642	0.37881	0.2341	0.44515	0.361393	0.368984	0.469514	0.417053	0.388311	0.365817	0.375063	0.384822	0.407617	0.356777	0.416199	0.442722	0.345921	0.338305	0.323514	0.356509	0.372092	0.391391	0.374836	0.432581	0.236076	0.396447	0.376853	0.340933	0.270908	0.241007
	118.064	0.375401	1.02627	0.690836	0.670136	0.585732	0.496839	0.695488	0.641731	0.782824	0.699775	0.813537	0.757968	0.922454	0.628174	0.686221	0.535783	0.44954	0.933634	0.501379	0.497608	0.575937	0.642313	0.691803	0.743606	0.436258	0.622417	0.816616	0.614676	0.52099	0.752409	0.432698	0.633147	0.714268	0.607819	0.755092	0.804771	0.687458	0.912838	0.42241	0.600677	0.508569	0.447051	0.334237	0.47221
	118.086	10.5361	22.3985	21.9429	14.786	16.549	14.1599	15.0921	17.7044	18.3075	16.4523	22.2561	19.6945	15.46	20.3814	21.5654	13.4659	12.2563	20.1237	16.0241	15.7065	15.4714	23.7463	19.5189	12.0267	19.9593	16.4824	10.2692	17.3628	12.9071	18.7132	16.8491	23.4981	15.096	15.6385	16.2545	20.9314	19.9005	21.3348	10.3123	10.6888	15.3266	12.7285	12.2779	13.4686
	118.122	3.08772	31.0248	34.9356	22.3198	24.3678	22.8914	27.8129	32.0596	34.9953	36.69	35.9777	29.9627	22.8316	19.5011	27.9329	29.6666	1.92284	71.0848	19.0224	23.9541	26.9589	40.0847	104.746	26.4546	24.2715	28.8332	24.8688	21.0865	20.5549	32.3296	2.30614	16.678	36.6104	46.1008	72.347	24.3176	37.1974	31.6656	14.752	18.8624	24.2405	26.6594	2.30887	14.8199
	118.167	0	0.426727	0.41851	0	0.317385	0.364086	0.337809	0.379076	0	0	0.40806	0.450983	0.36089	0.308986	0.332388	0.381405	0	0.769493	0.328539	0.296226	0	0.511019	0.925054	0.391092	0.299063	0	0.320567	0	0	0	0	0.253729	0.492249	0.542362	0.764788	0.350347	0	0	0.201336	0	0.315874	0.345449	0	0.217315
	118.19	0	0	0	0.169268	0.147114	0.176128	0	0.17747	0.254933	0	0	0.218371	0.239514	0	0	0	0	0	0	0	0	0	0	0	0	0	0.161665	0	0	0	0	0	0.166197	0	0	0.17444	0	0	0	0	0	0	0	0
	118.202	0	0	0.133216	0.149844	0.149838	0	0	0	0.158367	0	0	0	0.169926	0	0	0	0	0	0	0	0.133968	0.173772	0.173613	0.146327	0	0	0	0	0	0	0	0.122166	0.156048	0	0.163623	0.170043	0.211526	0	0	0	0.145131	0.128697	0	0
	118.512	0.148559	0	0.155615	0.158169	0	0.152469	0	0	0	0	0	0	0	0	0	0	0.122987	0.136565	0	0	0	0	0.156385	0	0.0996878	0	0	0	0	0	0	0.12569	0	0.162475	0	0	0	0	0	0	0	0	0	0
	118.525	0.184142	0.457303	0.402005	0.353798	0.393666	0.325969	0.314626	0.255557	0.222744	0.369036	0.315084	0.250019	0.178018	0.397892	0.336984	0.363243	0.222225	0.414948	0.367106	0.262446	0.267936	0.274174	0.298191	0.195546	0.248726	0.269071	0.566519	0.261976	0.357871	0.290059	0.23418	0.360623	0.388217	0.420798	0.335731	0.184702	0.46349	0.396532	0.262131	0.317813	0.275627	0.275456	0.262991	0.18627
	118.889	0	0	0	0.176206	0.147114	0	0	0	0.15193	0	0	0.178811	0.171544	0	0	0	0	0	0.147128	0.135121	0.162765	0.139018	0	0	0	0	0	0.109072	0	0	0.14027	0	0	0	0	0.184702	0	0	0.154752	0	0.124398	0.133212	0	0
	118.92	0	0	0.152078	0.335762	0.192066	0.198473	0.26826	0.218643	0.242058	0	0	0.1978	0.249225	0.227367	0	0	0	0	0.239976	0.133822	0.14148	0.182783	0	0	0.177661	0.114736	0	0	0	0	0.273408	0.137436	0.150973	0.128577	0.144231	0.202292	0.227079	0.138379	0.170543	0	0.156107	0.160306	0	0.15114
	118.926	0	0	0	0	0	0	0	0	0	0	0	0	0	0	0	0	0	0	0	0	0	0	0	0	0	0	0	0	0	0	0	0	0	0	0	0	0	0	0	0	0	0	0	0.218132
	118.947	0.249081	0.23131	0.297083	0.227541	0.234293	0.202416	0.286475	0	0.155792	0.220493	0.147212	0	0	0.247772	0.238952	0.215351	0.210351	0.195656	0.235691	0.15331	0.140228	0	0.185541	0.16628	0.138181	0.23861	0.308131	0.131498	0.203651	0.190828	0.200895	0.206742	0.299409	0.361185	0.183016	0	0.237966	0.176753	1.2925	0.323274	0.158547	0.158048	0.229568	1.54489
	118.953	0	0	0	0	0	0.148526	0	0	0	0	0	0	0	0.153036	0	0	0	0	0	0	0	0	0	0	0	0	0.193445	0	0	0	0	0	0	0	0	0	0	0	0	0	0	0	0	0
	118.971	1.38329	0.156865	0.499854	0.381547	0.162098	0.223446	0.17884	0.188828	0.281971	0.229777	0.169164	0.213624	0.176399	0.176355	0.229761	0.525405	1.67772	0.178585	0.188553	0.18709	0.171529	0.249717	0.163011	0.208848	0.519166	0.510727	0.214172	0.328235	0.367757	0.166838	0.14978	0.185598	0.399635	0.651068	0.158775	0.212553	0.314178	0.169776	2.10495	0.501293	0.367096	1.03183	2.02389	2.49258
	118.991	0.910925	0.990379	0.939585	1.3375	1.0584	1.35119	1.33302	1.47371	1.43432	1.4657	1.18027	1.5729	1.91126	0.871574	1.01708	0.851026	1.02122	0.987472	1.21559	1.33432	2.03456	1.90763	1.17686	1.08681	1.80622	1.10167	0.990717	1.10907	1.66381	1.48192	1.4027	0.996119	0.73203	0.69081	1.02901	1.66231	0.797887	1.69544	0.731125	1.06702	1.19642	1.51275	0.963129	0.918277
	118.999	0	0.697918	0.734456	0	0	0	0	0	0	0	0	0	0	0	0	0	0	0.756361	0	0	0	0	0	0	0	0	0.813852	0	0	0	0	0	0	0.706005	0	0	0	0	0.602428	0	0	0	0.680787	0
	119.017	3.33235	4.02931	4.52934	3.24385	3.72144	3.4621	3.00054	2.23328	2.31628	4.61759	2.87708	1.91153	1.07296	3.74718	3.62717	3.08886	2.93727	4.43837	3.70677	2.99734	2.72694	2.36588	3.2801	1.8956	2.7804	3.9325	4.95773	4.04789	5.22571	4.46211	2.93735	4.5213	4.07881	4.81463	3.24095	2.01559	3.49328	4.98282	2.80686	3.76898	2.71968	2.60215	3.59656	1.74914
	119.036	0.217946	0.470596	0.464487	0.484218	0.396391	0.466608	0.38583	0.41031	0.422313	0.461875	0.450674	0.354457	0.412677	0.390605	0	0.365837	0.22477	0.501615	0.462811	0.362487	0.46701	0.4325	0.459876	0.392422	0.379998	0.29547	0.415908	0.295615	0.491332	0.415461	0.306692	0.486313	0.407247	0.443007	0.378152	0.378198	0	0.467466	0.307136	0.506753	0.38661	0.3748	0.202301	0.230386
	119.048	0.452794	0.923911	0.64368	0.926813	0.637494	0.619078	0.867705	0.915745	0.946342	0.848318	0.941379	0.973174	0.898179	0.842424	0.960403	0.65254	0.642078	0.862725	0.658506	0.649619	0.654815	0.814798	1.00987	0.782183	0.566543	0.787921	0.686731	0.629966	0.738481	0.790575	0.822601	0.808172	0.739642	0.760943	0.900535	0.851679	0.942533	1.05122	0.514788	0.629073	0.590281	0.598326	0.547972	0.577599
	119.069	0.0987429	0.233969	0.189803	0.192855	0.181168	0.176128	0.235141	0.193087	0.176393	0.135777	0.224691	0.242107	0.236278	0.186558	0.223635	0.182919	0.0873634	0.208787	0	0.192287	0.180293	0.150603	0.197469	0.222151	0	0.107628	0.193445	0	0.106768	0.140668	0	0.220838	0	0.190528	0.180592	0.227212	0.203749	0.127914	0.133434	0.199862	0	0.154662	0	0.130716
	119.088	0.826416	1.83719	1.89685	1.21401	1.37851	1.27627	1.41416	1.5163	1.51672	1.23128	1.68906	1.41624	1.14255	1.67173	1.75691	1.47762	0.849884	2.02484	1.42129	1.39668	1.30087	1.83812	2.13372	1.33157	1.50223	1.30779	1.0377	1.27522	0.913462	1.33907	1.09007	1.71267	1.57824	1.79424	1.72108	1.54211	1.91151	1.51287	0.820345	1.10197	1.36594	1.27229	0.864617	1.02285
	119.109	0	0	0	0	0	0	0	0	0	0	0	0	0	0	0	0	0	0	0	0	0	0	0	0	0	0	0	0	0	0	0	0	0	0	0	0	0.16331	0	0	0	0	0	0	0
	119.125	0.249971	2.16421	2.37077	1.70794	1.74085	1.6443	2.01857	2.40649	2.55448	2.64127	2.50905	2.08085	1.73324	1.39918	2.02956	2.23005	0.153522	5.09362	1.50128	1.67472	1.91436	2.89234	7.42561	2.05789	1.84472	2.00737	1.85984	1.4954	1.41863	2.42734	0.203273	1.2522	2.67058	3.29158	5.00081	1.89392	2.66895	2.25477	1.13301	1.40231	1.77694	1.95867	0.197024	1.09147
	119.168	0	0.134266	0	0	0	0	0	0	0	0	0.130424	0	0	0	0	0	0	0.136565	0	0	0	0	0.165662	0	0	0	0	0	0	0	0	0	0	0.132084	0.132111	0	0	0	0	0	0	0	0	0
	119.519	0.249081	0.345636	0.344239	0.299688	0.354163	0.304938	0.230174	0.217223	0.227895	0.320295	0.278927	0.183558	0	0.341051	0.315539	0.233513	0.223922	0.400504	0.368535	0.263745	0.242895	0.220111	0.271685	0.198206	0.253661	0.274148	0.406235	0.269112	0.349963	0.360938	0.22467	0.395864	0.395829	0.348327	0.310278	0	0.317288	0.367461	0.197388	0.31126	0.256114	0.244975	0.234845	0.147055
	119.532	0	0	0	0	0	0	0	0	0	0	0	0	0	0	0	0	0	0	0	0	0	0	0	0	0	0	0	0	0	0	0	0	0	0.126239	0	0	0	0	0	0	0	0	0	0
	119.533	0	0	0	0	0	0	0	0	0	0	0	0	0	0	0	0	0	0	0	0	0	0	0	0	0	0	0	0	0	0	0	0	0	0	0	0	0	0	0.090009	0	0	0	0	0
	119.546	0.106749	0.358929	0.412616	0.289976	0.29559	0.24842	0.286475	0.224322	0.217594	0.214691	0.285384	0.18514	0.184491	0.342508	0.317071	0.264648	0	0.408383	0.301399	0.181893	0.232879	0.266451	0.210722	0.224811	0.227012	0.152304	0.397945	0.140672	0.184867	0.189738	0.131949	0.353575	0.334932	0.379887	0.226649	0.184702	0.34995	0.150008	0.191861	0.277404	0.185378	0.172724	0	0.108657
	119.894	0.118314	0.235298	0.247569	0.199792	0.183893	0.186643	0.197055	0	0.140342	0.163629	0.219526	0.166152	0	0.166153	0.183809	0.145297	0.100086	0.195656	0.168555	0.135121	0.167773	0.136443	0.196143	0.139676	0.131272	0.189873	0.241807	0.113149	0.160152	0.154844	0.122439	0.171502	0.186496	0.224426	0.18544	0	0.160199	0.140705	0.115275	0.241363	0.154888	0.158048	0.0897161	0.116827
	119.923	0	0	0	0	0	0	0	0	0	0	0	0	0	0	0	0	0	0	0	0	0	0	0	0	0	0	0	0	0	0	0	0	0	0	0	0	0	0	0.417673	0	0	0	0	0
	119.924	0	0	0	0	0	0	0	0	0	0	0	0	0	0	0	0	0	0	0	0	0	0	0	0	0	0	0	0	0	0	0	0	0	0	0	0	0	0	0	0	0	0	0	0.482831
	119.951	0	0.23131	0	0.221991	0	0.184015	0	0	0	0.18916	0	0.175646	0	0	0.284904	0.214054	0	0.279696	0	0	0.175285	0.180208	0.204095	0.134355	0	0.200026	0.292932	0	0	0.183195	0.136704	0	0	0	0	0.167111	0.278405	0.203499	0.703491	0	0	0	0	0.689524
	119.96	0.35583	0.385517	0.541116	0.176206	0.371872	0.276022	0.326217	0.23284	0.218882	0.255308	0.229857	0	0.197438	0.371658	0.303285	0.230919	0.295169	0	0.52709	0.297526	0.221611	0.279323	0.255781	0.21816	0.419478	0.379745	0.294313	0.284402	0.770116	0.3653	0.297183	0.83519	0.455457	0.587948	0.357547	0.168577	0.25663	0.33839	0	0.595217	0.351242	0.304808	0.241002	0
	119.975	1.55409	0	0.516359	0.462019	0	0	0	0	0	0	0	0	0	0	0.186873	0.560432	2.01529	0	0	0	0	0	0	0	0.598127	0.710753	0	0.30377	0.425096	0.143939	0	0	0.380605	0.724708	0	0.146588	0.273739	0	2.24312	0.492555	0	1.03296	2.2429	2.62902
	119.987	1.89658	1.68298	1.60449	2.7624	1.62779	2.22263	2.04838	2.51013	2.44246	3.02076	2.22625	3.09359	3.36615	1.50995	1.62977	1.44908	2.04837	1.67686	2.13122	2.34642	3.80118	3.46901	2.19071	1.77055	3.11204	2.40438	1.80319	2.28031	3.45712	3.25171	2.63779	1.64806	1.12913	1.1946	2.04953	3.04464	1.36403	3.55135	1.3304	1.83043	2.38064	2.6078	2.03972	1.74342
	120.003	1.61458	1.23631	0.587093	2.44329	1.2818	1.54309	1.2999	2.45192	2.76306	1.20343	1.6387	4.29146	2.84666	1.48226	1.35559	1.16497	2.03735	1.33414	0.841345	1.28884	2.11594	1.96041	1.54662	1.81578	1.50617	1.7515	1.10264	2.22221	1.04495	2.07294	2.44284	0.774107	0.796732	0.69081	1.77804	2.96549	1.94261	1.61171	0.814818	0.532965	1.78426	1.69112	3.19812	0.959942
	120.023	0	0.352282	0.2794	0	0.283331	0	0	0	0	0	0	0	0	0	0	0.212756	0.179816	0	0	0	0	0	0	0	0	0.219318	0	0.185524	0	0	0	0.283095	0	0.287545	0	0	0	0	0	0	0	0	0	0.16176
	120.043	0.101412	0.204723	0.231065	0.241415	0.215222	0	0.221894	0	0	0.192641	0	0.284831	0.220094	0	0.281841	0	0	0.274444	0.217121	0	0.221611	0	0	0.180913	0.163843	0.171596	0.252861	0.200814	0.139392	0.157024	0	0.218488	0	0.220919	0	0.222815	0.197527	0.189545	0	0.209691	0	0.197561	0.107308	0.143787
	120.052	0.225063	0.281826	0	0	0	0	0	0	0	0.309851	0	0.262678	0	0	0	0	0	0	0.244261	0	0.216602	0	0	0	0	0	0	0.510701	0	0	0.286484	0	0	0.294559	0	0	0	0	0.172912	0	0	0	0	0
	120.065	0.822857	0.910617	0.831126	1.48873	1.01618	0.952932	0.837898	1.09747	1.23733	0.75896	1.17124	1.402	0.928928	1.2374	0.883816	0.600648	0.908409	1.09121	0.788493	0.928955	1.02166	0.858563	0.869392	1.43666	0.672152	1.14634	0.899521	1.21712	0.973766	1.84395	1.06035	1.03371	0.989572	0.919911	1.36838	1.16098	1.02652	1.36402	0.566899	0.71426	1.38423	0.769922	0.842628	0.713217
	120.08	15.629	28.9457	15.782	23.7975	14.5793	16.0829	20.7752	26.2854	23.1242	23.6995	29.738	28.4673	25.6944	23.7045	23.8416	17.5278	19.9375	23.8976	15.1985	16.221	22.8184	21.7769	29.399	19.2952	15.6253	22.7543	22.1191	18.9673	19.0651	28.428	19.5404	18.4435	18.9655	18.9359	25.798	26.1998	20.9737	29.6446	15.7468	16.7316	17.5072	16.9044	15.8921	16.3092
	120.122	0	0	0	0	0	0	0.362648	0	0	0	0	0	0	0	0	0	0	0	0	0	0	0	0	0.339212	0	0	0	0	0	0	0	0	0	0	0	0	0	0	0	0	0	0	0	0
	120.126	0	0.446668	0.400827	0.382935	0.354163	0.407461	0.382519	0.455743	0.462227	0.263431	0.441635	0.46206	0.415914	0.400807	0.372214	0	0	0.580402	0.304255	0.285832	0.398148	0.513593	0.727586	0.348524	0.292154	0.215257	0.327475	0	0.134449	0.22027	0	0.332431	0.378067	0.383394	0.5745	0.458822	0.455713	0.219779	0.251867	0.335287	0.336607	0.337546	0	0.256529
	120.151	0	0.204723	0.120248	0.170656	0	0.14064	0	0.146235	0	0	0.202739	0	0.189346	0.186558	0	0.407351	0	0	0	0.132522	0.166521	0	0	0	0.111532	0	0	0.120285	0	0	0	0	0	0.17767	0	0.189099	0.175753	0	0.121591	0	0.136594	0.143372	0	0.150323
	120.162	0	0	0	0	0	0	0	0	0.15708	0	0.163999	0.170899	0.165071	0	0	0.155675	0	0.149697	0	0	0	0.142879	0	0	0	0	0	0	0	0	0	0	0	0	0.122415	0	0.157089	0	0	0.111398	0	0	0	0.0857821
	120.182	0	0	0	0	0	0	0	0	0	0	0	0	0	0.153036	0	0	0	0	0	0	0	0	0	0	0	0	0	0	0	0	0	0	0	0	0	0	0	0	0	0	0	0	0	0
	120.514	0.603132	0.374882	0.387859	0.381547	0.663375	0.360143	0.4471	0.207285	0.25107	0.587208	0.210487	0.207294	0	0.502831	0.560618	0.422918	0.408827	0.309898	0.552802	0.315715	0.255416	0.207239	0.282287	0.291323	0.24083	0.580787	0.558228	0.523952	0.480457	0.395832	0.548005	0.402912	0.421202	0.51314	0.27513	0	0.665683	0.531423	0.281081	0.283957	0.29758	0.246104	0.443303	0.142153
	120.534	0	0	0.1285	0	0	0	0	0	0	0	0	0	0	0	0	0	0	0.15101	0	0	0	0	0	0	0	0	0	0	0	0	0	0.182074	0	0.121564	0	0	0.169531	0	0.134224	0.113583	0	0	0	0.0988536
	120.965	0.323806	0.65272	0.352492	0.887965	0.542143	0.678225	0.766693	1.1997	0.997844	0.952762	0.909096	1.74697	2.05853	0.514491	0.56215	0.57081	0.363024	0.607978	0.525662	0.662611	0.89145	0.908764	0.787224	0.705029	0.6761	0.606171	0.584481	1.0897	0.606009	0.838554	0.796449	0.318335	0.332395	0.279363	0.533291	1.48494	0.712343	0.900047	0.59927	0.26539	0.646382	0.739441	0.455617	0.808802
	120.985	0.763256	0.894665	1.12585	0.871315	0.74783	0.770232	0.680585	0.829139	0.825313	1.02587	0.834199	0.928867	0.911126	0.708336	0.843991	0.723891	0.682791	0.82727	0.768495	0.695092	0.906475	0.834106	0.890597	0.573335	0.760983	0.976778	1.03355	0.738018	1.02122	0.921428	0.690652	0.823443	0.863972	1.22265	0.818117	0.779851	0.679681	1.04424	0.817976	1.03535	0.776878	0.686382	0.639447	0.56943
	121.011	0.338039	0.311072	0.416152	0.394034	0.415461	0.294423	0.442132	0.303828	0.31931	0.300567	0.290549	0.305403	0.250843	0.384775	0.427356	0.345081	0.368962	0.397878	0.361393	0.314416	0.27044	0.287046	0.234577	0.242104	0.3267	0.272117	0.408999	0.292557	0.323271	0.279155	0.261521	0.37237	0.32732	0.413785	0.265433	0.244803	0.377946	0.30583	0.219496	0.345116	0.32685	0.278843	0.298174	0.18627
	121.029	0	0	0	0.796393	0	0	0	0.88309	0	0	0	1.12508	1.3416	0.820562	0	0	0	0	1.04561	0	0.775011	0.729843	0	0.751588	0	0	2.13204	0	0	0	1.57031	0	0	2.17295	0	0.895656	0	0	0	0	0	0	0	0
	121.039	1.6982	1.87175	1.53965	0.862991	1.60736	2.3291	1.38601	2.026	3.88708	2.65868	2.46256	0	3.42926	1.6455	1.29585	1.81232	1.55897	1.71494	1.82696	2.54131	1.14937	1.66306	1.79842	1.62024	3.07256	3.13341	0	3.45666	2.19666	3.46326	1.75694	2.65005	2.04892	0	1.65441	1.20789	1.0654	2.49548	0.850348	1.53773	1.47204	2.51297	1.6791	1.05961
	121.064	0.328253	0.417422	0.478634	0.323275	0.411375	0.503411	0.407358	0.462841	0.540767	0.366715	0.441635	0.332303	0.422387	0.421212	0.47484	0.444972	0.263786	0.443837	0.479952	0.484616	0.394392	0.374575	0.544695	0.497511	0.433296	0.441682	0.359256	0.372067	0.319316	0.398013	0.337599	0.55092	0.488443	0.509633	0.452085	0.379664	0.4666	0.461652	0.233707	0.482726	0.490275	0.447051	0.24628	0.308815
	121.084	1.40108	2.81294	1.62924	2.2102	1.45752	1.71791	1.89272	2.40791	2.38324	2.30937	2.9197	2.60937	2.58449	2.1629	2.32519	1.75394	1.74812	2.21525	1.48699	1.58247	2.151	2.12388	2.59625	1.72799	1.43314	1.90177	1.89576	1.69112	1.60449	2.77737	1.82232	1.83013	1.76981	1.81294	2.47374	2.54624	1.99705	2.65828	1.46541	1.71575	1.64401	1.62903	1.33958	1.49833
	121.1	0.599574	0.527759	0.574125	0.471731	0.559851	0.55993	0.510025	0.496916	0.588406	0.500171	0.526862	0.430412	0.477411	0.59611	0.528451	0.582486	0.427487	0.609291	0.561373	0.571665	0.509579	0.502008	0.644092	0.748927	0.417504	0.49042	0.505722	0.510701	0.387529	0.451445	0.532551	0.587335	0.686357	0.620677	0.589044	0.40605	0.661017	0.420952	0.330033	0.594125	0.520764	0.506884	0.353587	0.339043
	121.131	0	0	0	0.183143	0	0	0	0.156173	0	0	0	0	0	0	0	0	0	0.139192	0	0	0	0	0	0	0.10561	0	0	0	0	0	0	0	0	0	0.133323	0	0.160199	0	0.0805343	0	0	0	0	0
	121.52	0.802397	1.22967	1.27439	0.768644	1.13741	1.23158	0.988587	0.711299	0.723598	1.2719	0.894891	0.443071	0.328523	1.1587	1.11358	0.827675	0.857518	1.13586	1.27844	1.12904	0.714913	0.800639	0.987343	0.627875	1.24659	1.08339	1.31267	1.07339	1.81407	1.62477	0.896303	2.32115	1.14308	1.48097	1.34535	0.546775	1.0654	1.44542	0.757181	1.33132	0.873226	0.828625	0.883088	0.639689
	121.54	0	0	0	0	0	0	0	0	0	0	0	0	0	0	0	0	0	0.133939	0	0	0	0	0	0	0.113506	0	0	0	0	0	0	0.135087	0	0.168319	0	0	0	0	0.157121	0	0	0	0	0.129082
	121.902	0	0	0	0	0	0	0	0	0	0	0	0	0	0	0	0	0	0	0	0	0	0	0	0	0	0	0	0	0	0	0	0	0	0	0	0	0	0	0.0805343	0	0	0	0	0
	121.92	0	0	0	0	0	0	0	0	0	0	0	0	0	0	0	0	0	0	0	0	0	0	0	0	0	0	0	0	0	0	0	0	0	0	0	0	0	0	0.0821134	0	0	0	0	0.0816972
	121.947	0	0	0.152078	0	0.155287	0	0	0	0	0	0	0	0	0.154493	0	0	0	0	0	0	0.145236	0	0	0	0	0	0.143702	0	0	0	0	0.130388	0	0.122733	0	0	0	0	0.0868507	0.117951	0	0	0	0.0955857
	121.966	1.55943	0	0.262895	0.167881	0	0	0	0	0	0.149703	0.129133	0	0	0	0	1.13124	2.12132	0	0	0	0	0	0.153734	0	0.159895	0.531034	0.239043	0.513759	0.181902	0	0	0	0.446576	0.62769	0	0	0.220858	0	0.382143	0.339656	0.280505	0.334159	1.55244	0.461589
	121.985	0.257087	0.275179	0.260537	0.410684	0.272433	0.374601	0.281507	0.364878	0.370812	0.415455	0.299588	0.511114	0.45799	0.255059	0.286436	0.26854	0.315526	0.290201	0.342823	0.32481	0.436961	0.487849	0.377708	0.252746	0.396777	0.301562	0.26806	0.274209	0.383575	0.423094	0.344732	0.276047	0.237244	0.226763	0.317551	0.379664	0.251964	0.453512	0.224233	0.294878	0.323191	0.38609	0.279703	0.244275
	122.007	0	0.155536	0.135574	0.148457	0	0	0	0	0.132617	0	0	0	0	0.15595	0.153174	0	0	0.181212	0	0	0	0.12872	0	0	0.122389	0	0	0.104994	0	0	0	0.130388	0.142092	0.172995	0	0	0.160199	0	0.0844821	0.128873	0	0	0	0
	122.026	0.206382	0.408116	0.271147	0.496705	0.404564	0.407461	0.364303	0.379076	0.449351	0.363233	0.414517	0.45573	0.608496	0.415382	0.389063	0.280216	0.19678	0.372928	0.419958	0.407961	0.434457	0.413192	0.420118	0.468246	0.379011	0.227441	0.316421	0.234453	0.286693	0.318411	0.391092	0.42523	0.310827	0.296896	0.402392	0.457356	0.376391	0.334901	0.210021	0.251192	0.302458	0.379316	0.275305	0.308815
	122.042	0.14767	0	0.244033	0	0	0.295738	0	0	0.401712	0.321456	0	0	0	0.23174	0	0.242594	0.123835	0.312524	0	0.294927	0	0	0.274336	0.251416	0.337557	0.30867	0.308131	0.27217	0.255058	0.322772	0.23418	0.333606	0.287991	0.273519	0	0	0.219302	0.277921	0.165016	0.226073	0	0.27094	0.138092	0.144604
	122.057	7.45553	14.175	7.77368	12.8547	8.49448	7.80222	11.8962	15.6457	11.414	16.1761	15.895	21.9985	14.9599	9.3512	12.0441	10.4977	0.147585	11.9521	9.31907	8.44635	11.9369	16.3565	11.094	12.3965	9.60556	9.60431	16.2536	11.0876	10.7431	15.9871	11.747	7.50026	7.53724	7.05655	7.70605	17.0908	11.6883	10.9075	5.93033	5.44214	6.38333	5.16367	0.150406	4.40103
	122.096	1.28366	7.9443	10.6054	8.03053	7.94552	9.38211	10.8364	12.8289	16.7869	9.82239	9.11549	8.41044	5.99595	8.44319	10.9642	15.3794	1.01104	19.8348	8.01206	9.87551	13.6009	17.4506	27.3037	13.7388	10.7683	8.41329	5.95121	7.56265	5.90686	9.46509	1.57626	4.98882	9.92997	14.2078	20.2796	8.93603	15.7104	8.50393	3.33112	6.20336	12.1569	13.0627	1.48735	3.64288
	122.128	0	0.206052	0	0	0	0	0	0.224322	0	0	0	0	0	0	0	0	0	0	0	0.223469	0	0	0	0	0	0	0.149229	0	0	0	0	0	0	0	0	0	0	0	0	0.151808	0	0	0	0
	122.143	0	0.183453	0.178014	0	0.149838	0.172185	0.226862	0.239939	0.32961	0	0.211778	0.219953	0	0.195302	0.248142	0.234811	0	0.317777	0.212836	0	0	0.275461	0.381684	0	0	0	0	0	0	0	0	0	0.168735	0.215075	0	0	0.242632	0	0	0	0.247577	0.223526	0	0.08905
	122.159	0	0	0.11789	0.144294	0.147114	0.132753	0	0.17747	0	0	0	0.180393	0.190964	0.16178	0	0.12973	0	0.145757	0.147128	0	0.204082	0.133869	0.133855	0.211509	0.106597	0	0.143702	0	0	0	0	0	0	0.142604	0.124839	0	0.177308	0	0	0.117951	0	0	0	0
	122.51	0.14589	0	0.126142	0.160944	0.151201	0.172185	0.173872	0	0.154505	0.14158	0	0	0	0	0	0.154378	0.0882115	0.158888	0.175697	0.152011	0.131464	0.154464	0.141806	0.137015	0.117454	0.149258	0.140939	0.142711	0.124563	0.113407	0.148591	0.12569	0.164929	0.151955	0	0	0.167976	0.129076	0.0892194	0	0	0.147888	0.0914753	0
	122.536	0.0951846	0.490537	0.485707	0.295526	0.37051	0.216874	0.367615	0.197346	0.155792	0.229777	0.210487	0.164569	0.216858	0.301699	0.312476	0.207567	0	0.539695	0.265688	0.180594	0.192814	0.200803	0.22795	0.142336	0.195428	0.116767	0.388273	0.268092	0.21848	0.227904	0.15929	0.47809	0.307021	0.347158	0.30543	0.197894	0.312622	0.174428	0.196599	0.275219	0.215867	0.155791	0.0897161	0.124997
	122.873	0	0	0.157973	0	0	0	0	0	0	0	0	0	0	0	0	0	0	0	0	0	0	0	0	0	0	0	0	0	0	0	0	0.128039	0	0.14611	0	0	0	0	0	0.121228	0	0	0	0
	122.924	0.200155	3.01634	1.30387	5.70795	2.43283	3.01127	4.87007	7.24219	6.40809	6.14711	4.0509	9.82985	10.55	2.44857	3.41579	2.60497	0.14504	2.51989	3.58107	4.27449	7.40079	7.40012	3.14492	4.75695	4.13063	3.5558	2.69718	6.72983	2.56145	4.91465	7.41887	1.38493	1.43995	1.20746	1.95136	6.51	3.16511	4.5828	1.5191	0.77542	4.16124	5.21898	0.186469	2.61349
	122.947	0	0.159524	0	0	0	0.153784	0	0	0	0	0	0	0	0	0	0.142703	0	0.152323	0	0	0	0	0.197469	0	0	0	0.138175	0	0	0	0	0	0	0.128577	0.126051	0	0	0	0	0	0	0	0	0
	122.963	0	0.148889	0.134395	0.185918	0.14439	0	0	0.23852	0.213732	0	0.169164	0.284831	0.334997	0	0	0	0.115354	0.148383	0.151413	0	0.210342	0.189219	0.165662	0.180913	0.172726	0	0.140939	0.111111	0	0.113407	0	0	0.147167	0.133253	0	0.271189	0.155533	0	0.250288	0	0.175621	0.150146	0.120501	0.325155
	122.976	0.120982	0	0	0.19563	0.171633	0	0.175528	0	0.189268	0	0.156251	0.194635	0	0	0.168492	0.17773	0.139103	0.148383	0.174268	0.146814	0.234131	0.167336	0.16036	0.167611	0.158908	0	0	0	0	0	0	0.156231	0.129406	0	0	0.230144	0.164865	0	0.543212	0	0.137814	0.162564	0	0.65031
	122.985	0	0.152877	0.152078	0	0.16346	0.145897	0.18712	0	0	0.123012	0	0.194635	0.189346	0	0.177682	0	0	0.158888	0.184267	0	0.182797	0.180208	0.164336	0.141006	0.128311	0	0.153375	0	0.143346	0	0	0.1762	0.129406	0.160137	0	0.14952	0	0.138379	0	0.178019	0.126837	0.174982	0	0
	123.006	0	0.166171	0	0.191467	0.137579	0	0	0.173211	0.154505	0.14158	0.161416	0.180393	0.187728	0	0.174619	0	0.0983898	0	0	0	0.159009	0.212388	0.144457	0.158299	0.140155	0	0	0	0.173004	0.154844	0	0	0	0	0.143019	0.187633	0.158644	0.151171	0.090009	0.149623	0.137814	0.13547	0.109946	0.110291
	123.016	0.110307	0.170159	0.227528	0.159556	0.170271	0	0	0.166112	0	0	0	0	0	0	0.186873	0	0	0.190403	0	0.148113	0	0.177634	0.151083	0	0	0.14012	0.171337	0.247705	0.173993	0	0	0	0	0.197541	0	0	0.18664	0.161636	0.0860612	0.162729	0	0	0.0976323	0
	123.024	0	0.1675	0	0.197017	0.140303	0.218189	0.185464	0.188828	0.178968	0.176394	0.170455	0.237359	0.233041	0.186558	0	0.188108	0	0.19303	0.267116	0.196185	0.189058	0.167336	0.166987	0.200867	0.13522	0	0.15752	0	0.12654	0.151572	0.223481	0.224362	0.21187	0.190528	0.17938	0.208156	0	0	0	0	0.212208	0.152404	0	0.115193
	123.043	0.756139	1.40514	1.18833	1.25564	1.008	1.12906	1.26347	1.50352	1.48968	1.49355	1.62707	1.61404	1.45327	1.31756	1.39235	0.899026	1.07635	1.48515	0.96419	1.0225	1.07425	1.17908	1.59698	1.27836	0.886333	1.36058	0.987953	1.27013	1.17742	1.37178	1.32187	1.20404	1.23189	1.20044	1.41201	1.37207	1.46979	1.72451	0.819555	1.05392	0.956158	0.781211	0.911234	0.932982
	123.058	0.644053	1.07945	0.781612	0.943463	0.702878	0.7216	0.920694	1.1642	1.08025	1.19298	1.27196	1.40675	1.19595	0.81036	0.94049	0.98335	0.405434	0.959896	0.881341	0.758755	0.89771	1.18036	0.968789	0.959106	0.754074	0.812289	1.04599	0.94291	0.777036	1.09372	0.890359	0.844587	0.976885	0.840427	0.713883	1.25773	0.891207	0.857021	0.501366	0.707707	0.65248	0.706702	0.330718	0.479563
	123.082	0	0	0	0	0	0	0	0	0.276821	0	0	0	0	0	0	0.285405	0	0	0.261402	0	0.186554	0	0	0	0	0	0	0	0	0	0.158101	0	0	0	0	0	0	0	0	0	0.247577	0	0	0
	123.099	0.136995	0.794962	1.07634	0.867153	0.776435	0.927959	1.12272	1.31044	1.6017	1.02123	0.889726	0.816517	0.686177	0.840967	1.24224	1.50227	0.094997	1.77797	0.904196	0.90297	1.33843	1.68108	2.64661	1.38877	1.04425	0.743245	0.645279	0.708457	0.531864	0.944328	0.158101	0.540348	1.03271	1.27174	1.87379	0.88686	1.38891	0.846556	0.389249	0.633442	1.18544	1.25987	0.168877	0.404401
	123.116	0.88068	0.7152	0.791043	0.542491	0.792781	0.687426	0.70708	0.721238	0.750636	0.756639	0.539776	0.482631	0.45799	0.754975	0.695411	0.874377	0.667524	0.844341	0.79135	0.711982	0.508327	0.525178	0.95156	0.832733	0.596153	0.81432	0.690876	0.849129	0.575362	0.688072	0.691841	0.742391	0.861435	0.869649	0.727215	0.532116	0.912981	0.796553	0.413725	0.71426	0.685409	0.651385	0.445062	0.38316
	123.484	0	0	0.181551	0.138744	0	0	0	0	0	0	0	0	0	0	0	0	0	0.131313	0	0	0	0	0	0	0	0	0	0	0	0	0	0.129214	0.140824	0.160137	0.139383	0	0	0	0	0.115767	0	0	0	0
	123.503	0	0	0.127321	0	0.138941	0	0	0	0	0	0	0	0	0	0	0	0	0.153636	0	0	0	0	0	0	0	0	0	0	0	0	0	0.152707	0	0.136759	0	0	0	0	0	0	0	0	0	0
	123.536	0	0.175477	0.147363	0	0.17572	0.136697	0	0	0	0	0.133007	0	0	0.150121	0	0	0	0.18909	0.148557	0.13642	0	0	0	0	0.12535	0	0.174101	0	0	0	0	0.164454	0.19284	0.151955	0.132111	0	0	0	0.0852716	0.138702	0	0	0	0
	123.927	0	0	0	0.176206	0	0.132753	0	0	0	0	0	0.221536	0	0	0	0	0	0	0	0	0	0	0	0	0	0	0	0	0	0	0	0	0	0	0	0	0	0	0.101852	0	0	0	0	0.105389
	123.94	0.883349	2.37159	1.39346	0.978149	2.3116	1.98736	1.747	2.29433	2.13474	2.30821	1.84144	0.903548	2.29157	1.73877	1.85188	1.76432	0.937248	1.54161	2.40405	2.52182	2.33755	3.33643	1.75204	2.04059	3.30944	3.32632	1.76726	3.05911	4.98351	3.45018	3.43068	3.44178	1.83578	1.68436	2.44829	1.33542	1.58955	2.98969	1.16775	1.91671	2.81969	2.61119	0.710692	1.95747
	123.964	0.7339	0	0.188624	0.142907	0.138941	0	0	0	0	0	0	0	0.186109	0.148663	0	0.564324	1.01867	0	0	0.129924	0	0	0	0.143666	0.14509	0.22338	0.154756	0.291538	0.138403	0	0	0.14096	0.305752	0.36586	0.132111	0	0	0	0.202915	0.230442	0.185378	0.217881	0.710692	0.207511
	123.989	0	0	0.12484	0	0	0	0	0	0	0	0	0	0	0	0	0	0	0	0	0	0	0.137585	0	0	0.126278	0	0	0	0	0	0	0.142011	0	0	0	0	0	0	0	0	0.130351	0.129655	0	0
	124.007	0.192785	0.289537	0.292097	0.30917	0.253064	0.24688	0.274588	0.224119	0.297144	0.241116	0.243846	0.27357	0.220063	0.254788	0.218819	0.195651	0.194842	0.245239	0.311115	0.233627	0.295204	0.254612	0.243574	0.249844	0.254543	0.27278	0.36999	0.186332	0.238015	0.30069	0.261306	0.25352	0.25474	0.267408	0.227576	0.227052	0.333999	0.276525	0.188532	0.243315	0.260718	0.258202	0.202055	0.15014
	124.024	0.123503	0.341367	0.353377	0.274528	0.266697	0.246899	0.253108	0.256764	0.254715	0.302583	0.314835	0.226144	0.262137	0.227146	0.221898	0	0.148265	0.350193	0.29544	0.212879	0.315243	0.279068	0.30185	0.223284	0.245684	0.258613	0.303746	0.280034	0.346688	0.278923	0.176988	0.312228	0.30673	0.32466	0.290554	0.24025	0.240815	0.346263	0.205114	0.327361	0.270489	0.223273	0	0.174638
	124.037	0.188384	0.316156	0.309821	0.313368	0.284413	0.336227	0.327579	0.329135	0	0.354783	0.503261	0.328953	0.347902	0.299974	0.249464	0.23457	0.183019	0.339735	0.299743	0.310257	0.243956	0.326677	0.337625	0.283113	0.229913	0.331666	0.270628	0.548916	0.280537	0.409698	0.253026	0.407332	0.443655	0.332865	0.317219	0.38823	0.307651	0.411361	0.171992	0.313203	0.344841	0.241338	0.174857	0.186897
	124.046	0	0.272338	0	0	0	0	0.2548	0	0.290773	0	0	0.275194	0.257288	0	0	0.326608	0.159307	0	0	0	0	0	0	0	0	0	0	0	0	0	0	0	0	0	0	0	0	0	0.174369	0	0	0	0	0
	124.06	0.203523	0.542054	0.4536	0.44236	0.296703	0.392747	0.380571	0.49092	0.530113	0.884757	0.663356	0.499797	0.462798	0.308751	0.312251	0.334409	0	0.510338	0.443954	0.402475	0.623098	0.672728	0.4595	0.501156	0.506261	0.420988	0.53579	0.432879	0.728118	0.804229	0.336214	0.481336	0.427233	0.344594	0.414143	0.520127	0.326343	0.671729	0.301414	0.424575	0.307106	0.306794	0	0.268551
	124.086	0.64351	0.737409	0.672793	0.782144	0.673761	0.797366	0.557661	0.647033	0.732169	0.720152	0.780856	0.811418	0.637568	0.621918	0.809767	0.80628	0.373753	0.586482	0.6053	0.694642	0.723241	0.792407	0.76148	0.626155	0.472739	0.539724	0.7844	1.02677	0.438685	0.591767	0.661773	0.617555	0.746763	0.644853	0.563138	0.691583	0.915391	0.591576	0.39139	0.594888	0.765384	0.583184	0.535239	0.413881
	124.104	0	0.142179	0	0.142847	0	0.177351	0.182041	0	0.18016	0	0	0.16767	0	0	0	0	0	0.171895	0	0.144133	0	0.172388	0.227802	0.170178	0.129297	0	0	0	0	0	0	0.145593	0.148351	0.135525	0.18652	0.165579	0.198949	0	0	0.117897	0.18283	0.135375	0	0
	124.119	0.0951304	0.17941	0.144961	0.148409	0.174268	0	0	0	0.140285	0	0.16266	0	0.16506	0.164619	0.174542	0.165965	0	0.150925	0.154209	0	0.14768	0.140244	0	0.179507	0.114506	0.105538	0	0	0	0.112272	0	0	0.182611	0.144894	0.152632	0.153871	0.175662	0	0.0836596	0.13975	0.131655	0.141039	0	0.0849201
	124.502	0	0	0.136723	0	0	0	0	0	0	0	0	0	0	0	0	0	0	0.13519	0	0	0	0	0	0	0	0	0	0	0	0	0	0	0	0.127378	0	0	0	0	0	0	0	0	0	0
	124.525	0	0.142217	0.149693	0.162292	0.141612	0.147168	0	0	0	0	0.131693	0	0	0.150069	0	0	0.0898721	0.208701	0.158509	0.154559	0.130173	0	0	0	0	0.125853	0.153332	0.120241	0.11169	0.123185	0	0.17968	0	0.149588	0.127211	0	0.166357	0	0.0805108	0.127757	0	0	0	0
	124.544	0.111162	0	0.152064	0	0	0.134038	0	0	0	0	0	0	0.16992	0	0	0.138769	0	0.150962	0	0	0	0	0	0	0	0	0	0	0	0	0	0	0.130645	0.134408	0	0	0	0	0	0.112479	0	0	0	0
	124.922	0	0.521112	0.248748	0.865665	0.41947	0.48494	0.736762	1.16972	1.04404	0.989727	0.675365	1.49046	1.49693	0.434257	0.592691	0.447481	0	0.4083	0.589857	0.607948	1.16673	1.1982	0.527371	0.758124	0.662529	0.537018	0.468351	1.03447	0.396427	0.749031	1.14341	0.247829	0.25624	0.237283	0.315065	1.00109	0.499169	0.751122	0.251831	0.170374	0.634082	0.838623	0	0.427195
	124.936	0	0	0	0.283019	0.16208	0.164284	0	0.27115	0	0	0	0.36551	0.671602	0.166136	0.160818	0	0	0	0	0	0	0	0	0	0	0	0	0	0	0	0.164032	0	0	0	0.126035	0.306349	0	0	0	0	0	0	0	0
	124.951	0.261526	0.182149	0.160354	0.220599	0.196146	0.201097	0.178835	0.214379	0.245914	0.275028	0.444278	0.229443	0.221712	0.221531	0.208312	0.284099	0.291767	0.338775	0.381381	0.233857	0.36809	0.292187	0.413479	0.226136	0.381173	0.206111	0.279108	0.277258	0.288714	0.31077	0.179494	0.197346	0.209335	0.233813	0.247245	0.233071	0.205298	0.227921	1.00902	0.187876	0.213422	0.337535	0.252429	1.12493
	124.974	0.192166	0.151585	0.211076	0.142914	0.171647	0	0	0	0.145502	0.149715	0.14983	0	0	0.148674	0	0.229641	0.31216	0.158903	0	0	0.126464	0.144177	0.145794	0	0.130361	0	0.178257	0	0.118663	0	0	0.143322	0.177636	0.169533	0	0	0	0.131414	0.189504	0.185712	0	0.130966	0.211115	0
	124.99	0	0	0	0	0	0	0	0	0	0.227493	0.249306	0	0	0	0	0	0	0.316524	0	0.20531	0.242929	0.225293	0.29559	0	0	0.170613	0.248747	0.216141	0.265038	0.23884	0.165254	0.279615	0	0.256077	0.198809	0	0	0.276803	0.198204	0	0	0.263086	0	0.155253
	125.002	3.48016	0.569206	1.39994	1.08378	1.91163	1.04516	2.0025	0.470036	0.516413	0.585033	0.484443	0.699526	0.296166	1.31642	2.11276	2.0503	3.39794	0.49388	1.34586	0.72644	0.693775	0.643746	0.441437	0.812957	0.768451	0.511892	0.967416	0.317103	0.496498	0.460263	1.02963	0.4171	0.535535	0.660717	0.423117	0.439836	1.34417	0.431516	0.375904	1.08606	1.19182	0.851442	2.66407	0.210837
	125.02	0.852524	0.795338	0.423428	2.08992	1.18002	1.2148	1.27213	1.63455	1.36901	1.16549	1.6149	2.00685	1.36593	1.25818	1.38202	1.01873	1.07672	0.903755	0.914425	1.42956	1.50409	1.29142	0.72119	1.35322	1.01642	0.583027	0.663401	0.794334	0.47279	0.765688	1.26748	0.428869	0.51399	0.47598	0.608649	1.93975	1.49984	0.930536	0.458846	0.410848	0.778326	0.642576	1.56792	0.467466
	125.039	0	0	0.309046	0.37471	0	0.214315	0.25511	0.296825	0.270474	0	0	0.498575	0.464488	0.25953	0.20686	0	0	0.17604	0.341505	0.258641	0.274288	0.28586	0	0.3034	0	0	0	0.176421	0	0.153803	0.329375	0	0.27542	0	0	0.312312	0	0.134937	0	0.501584	0	0.166024	0	0.114426
	125.06	0.161999	0.178253	0.246555	0.231781	0.205797	0.222224	0.230286	0	0.244736	0.224086	0	0.24218	0.23953	0.22456	0	0.263498	0.111175	0.203653	0.255794	0	0	0	0.210831	0	0	0.18592	0	0.220295	0.2127	0	0.156971	0	0.247523	0.217569	0.208586	0	0.214752	0.198932	0.13033	0.217486	0.240373	0.186376	0.0897655	0.143866
	125.069	0.177145	0.266067	0.270167	0.249836	0.313488	0.348477	0.25681	0.27272	0.278242	0.235713	0.289461	0.267517	0.265427	0.29603	0.285052	0.290778	0.140889	0.257543	0.355844	0.313278	0.358255	0.288481	0.259911	0.307439	0.262805	0.223527	0.265414	0.294768	0.245365	0.348015	0.260442	0.404275	0.283084	0.262037	0.314116	0.239026	0.228774	0.274565	0.161144	0.303846	0.338009	0.204464	0.143459	0.196196
	125.095	0.373021	0.291369	0.328004	0.251238	0.368042	0.369543	0.303227	0.292627	0.359423	0.25083	0.288192	0.273864	0.27676	0.315014	0.286607	0.360911	0.202017	0.320647	0.322998	0.322403	0.22925	0.227969	0.32757	0.332751	0.22923	0.352599	0.265432	0.399859	0.229556	0.265121	0.285434	0.424282	0.429105	0.375543	0.329915	0.252238	0.368874	0.314142	0.180114	0.335572	0.301426	0.299383	0.241176	0.220741
	125.132	0.653559	0.471042	0.503872	0.340105	0.605312	0.624742	0.62642	0.433306	0.58751	0.457593	0.409725	0.273886	0.370638	0.574684	0.481314	0.60507	0.37523	0.46396	0.610334	0.663088	0.394655	0.419926	0.525247	0.697529	0.423927	0.526441	0.381599	0.526417	0.460167	0.400454	0.525727	0.624147	0.619617	0.542919	0.530128	0.321191	0.546386	0.534098	0.281262	0.528025	0.569976	0.673431	0.294912	0.367957
	125.485	0	0.138394	0	0.138824	0	0	0	0	0	0	0	0	0	0	0.177821	0	0	0	0	0	0	0	0	0	0	0	0.146564	0	0	0	0	0.139882	0	0	0	0	0	0	0	0	0	0	0	0
	125.537	0	0.155714	0.162876	0.140225	0	0	0	0	0	0	0	0	0	0.153182	0	0.131171	0	0.161701	0	0	0	0	0	0	0.116624	0	0.163173	0	0	0	0	0.152828	0.137155	0.181402	0.123765	0	0	0	0	0.112625	0	0	0	0
	125.552	0	0.150406	0.194764	0	0.13774	0.132874	0	0	0	0	0	0	0	0	0	0	0	0	0.155839	0	0	0	0	0	0	0	0.190845	0	0	0	0	0.149314	0.181623	0.139286	0	0	0.166617	0	0.0790263	0.124666	0	0.116422	0	0
	125.908	0	0	0.122781	0	0	0	0	0	0	0	0	0	0	0	0	0	0	0	0	0	0	0	0	0	0	0	0	0	0	0	0	0	0	0.120581	0	0	0	0	0	0.124689	0	0	0	0
	125.938	0.100688	0.251638	0.225521	0.169427	0.319222	0.213177	0.205614	0.28854	0.256523	0.238232	0.25865	0	0.229846	0.217457	0.249992	0	0.112985	0.230171	0.284583	0.313515	0.269506	0.353137	0.249517	0.211767	0.32923	0.289849	0.211639	0.236831	0.414913	0.322051	0.276071	0.365726	0.255362	0.265781	0.314411	0.189268	0.230536	0.27358	0.205519	0.212216	0.304081	0.273626	0.0916158	0.24956
	125.962	0.107835	0	0	0	0.170551	0	0	0	0	0	0	0	0	0.148884	0	0.218319	0.14529	0.182852	0.173058	0.141816	0.131636	0.149523	0	0	0	0	0	0	0	0	0	0	0.172807	0	0.128699	0	0.166697	0	0.415829	0.133475	0.12458	0	0.0986789	0.448461
	125.986	108.248	128.149	167.36	111.416	114.096	107.74	93.3083	67.9076	94.7739	157.77	103.607	56.6211	27.8964	116.553	114.472	97.8134	101.042	109.684	130.613	94.0537	106.993	84.549	115.632	69.8384	111.544	150.567	147.964	84.642	160.524	133.169	101.301	132.295	132.628	179.683	113.958	53.8502	106.016	154.888	98.1703	173.763	95.0205	108.892	79.4141	65.3544
	126.036	0.515266	1.15612	1.59462	0	1.54356	0	0.998604	0.999554	0	0.654525	1.02464	0.451475	0.647486	0	1.09392	0	0.438543	0	1.32896	1.30656	0	0	1.09806	0	0	0.599298	1.35463	0.497343	0.674641	0.625746	0.604678	1.69156	1.30145	1.58013	0	0	0	0.634672	0.848434	1.65465	1.03842	1.08594	0.455634	0
	126.053	0	0	0	0	0	0	0	0.409532	0	0.256959	0	0	0.378786	0	0	0	0.229503	0	0	0	0	0	0	0	0	0.308343	0	0.240022	0	0	0	0	0	0	0	0	0	0.281846	0	0	0	0	0.204491	0
	126.089	0.45657	0.688788	0.556489	0.691902	0.550156	0.78602	0.524317	0.53046	0.639729	0.793076	0.746668	0.648009	0.466206	0.633797	0.696713	0.566913	0.396164	0.683142	0.552302	0.541494	0.713648	0.625448	0.573749	0.518393	0.549019	0.806092	0.491308	0.535272	0.501414	0.43473	0.582174	0.544748	0.631823	0.543651	0.597703	0.538686	0.757563	0.70236	0.496673	0.498059	0.63298	0.54426	0.499843	0.313608
	126.11	0	0	0	0.148673	0	0.159326	0.189174	0	0	0	0	0	0	0	0	0	0	0	0.173147	0	0.184388	0	0.132828	0	0	0	0.170243	0	0	0	0	0	0	0	0.15309	0	0	0	0.110734	0.169688	0.129543	0.124483	0	0
	126.127	0.111499	0.194559	0.217449	0.188984	0.233501	0.240989	0.224049	0.180648	0.199956	0.118641	0.176031	0.174307	0.215303	0.227869	0.191868	0.158674	0.0884382	0.231728	0.233272	0.259089	0.209497	0.18574	0.176684	0.199937	0.182054	0.133368	0.161955	0.153265	0.134802	0.12236	0.121457	0.236533	0.244142	0.228533	0.168909	0.226077	0.199575	0	0.118655	0.254018	0.189449	0.216178	0	0.191654
	126.15	0	0	0.144203	0.144534	0	0.136975	0	0	0	0	0	0	0	0	0	0	0	0	0	0	0	0	0	0	0.0999464	0	0	0	0	0	0	0	0	0.119562	0	0	0	0	0	0.11389	0	0	0	0
	126.163	0	0	0	0	0	0	0	0	0	0	0	0	0	0.157794	0	0	0	0	0	0	0	0	0	0	0	0	0	0	0	0	0	0	0	0.1184	0	0	0	0	0	0	0	0	0	0
	126.524	0	0	0	0	0	0	0	0	0	0	0	0	0	0	0	0	0	0	0	0	0.130508	0	0	0	0	0	0	0	0	0	0	0.128307	0	0	0	0	0	0	0	0	0	0	0	0
	126.921	0.12496	0.162664	0.130068	0	0	0	0	0	0	0	0	0	0.169988	0	0	0.143154	0.255267	0.134383	0	0	0	0	0	0	0	0	0	0	0	0	0	0.123614	0	0.127819	0	0	0	0	0	0	0	0	0.112055	0
	126.968	1.11585	0.266688	0.471836	0.404545	0.251426	0.217401	0.249099	0.249056	0.238788	0.359645	0.268094	0	0	0.232396	0.299491	0.490681	1.55219	0.229267	0.289239	0.285296	0	0.264576	0.227318	0.169375	0.476171	0.588893	0.329612	0.34354	0.42948	0.335576	0.235882	0.293164	0.464417	0.680208	0.279695	0.1733	0.390065	0.28557	1.96993	0.530285	0.414597	1.01032	1.54776	2.48099
	126.989	3.79248	4.47675	5.90969	3.98035	4.04642	3.85947	3.68864	2.6416	3.43622	5.50921	3.64483	2.13383	1.10576	4.19225	4.29765	3.36221	3.41362	4.00995	4.9303	3.54498	3.8624	3.07965	4.20909	2.59684	4.12646	4.92764	5.52207	2.98068	5.48952	4.86019	3.62424	4.71214	5.01358	6.40862	4.09489	1.97984	3.93535	5.5148	3.60692	5.92241	3.73535	3.80946	2.72428	2.41565
	127.023	11.4675	18.0027	18.6633	22.6706	16.7033	19.177	17.466	19.8016	21.145	26.0914	19.6513	19.2464	19.1704	14.2571	15.1624	14.0693	11.4008	19.5767	19.4042	18.6418	28.8295	25.9228	19.6268	18.5549	21.5788	18.4422	16.2719	16.1652	23.6856	25.6632	17.3297	16.4343	13.7003	13.0714	18.1758	19.0118	14.2661	25.5387	11.8772	20.3051	19.2747	20.1292	9.53516	12.8734
	127.072	0.590214	0.450802	0.451832	0.412948	0.431899	0.42961	0.348815	0.36867	0.520268	0.444708	0.466349	0.34087	0.451702	0.347938	0.364071	0.45435	0.393252	0.419114	0.425344	0.379168	0.477049	0.54733	0.429478	0.440194	0.431704	0.468791	0.342136	0.548154	0.505974	0.498536	0.394393	0.597027	0.436519	0.491508	0.475601	0.43331	0.401083	0.487303	0.250937	0.469037	0.426918	0.419183	0.339814	0.293495
	127.086	0.158061	0.36414	0.332397	0.289219	0.32122	0.35452	0.348844	0.364425	0.506104	0.256137	0.378292	0.277467	0.385327	0.387442	0.359491	0.315081	0.14642	0.295255	0.39673	0.435231	0.552414	0.436349	0.468081	0.500259	0.369351	0.29863	0.283978	0.24035	0.358183	0.236166	0.263343	0.368603	0.358918	0	0.450101	0.318758	0.318399	0.338105	0.228788	0	0.483227	0.386366	0.165068	0.24351
	127.11	0.187548	0.269457	0.325325	0.237784	0.313045	0.313684	0.307338	0.224933	0.315045	0.210747	0.239689	0.206128	0.215332	0.245642	0.282696	0	0.110676	0.336146	0.309383	0.271061	0.248602	0.285325	0.416253	0.290837	0.219843	0.229344	0.256288	0.25162	0.170672	0.184789	0.141808	0.313273	0.371673	0.322645	0.323614	0.193908	0.310621	0.188884	0.151216	0.279496	0	0.287817	0.117411	0.168913
	127.121	0	0.176094	0	0.190515	0	0	0.201031	0.202168	0.269871	0	0	0.190281	0.215334	0.194481	0	0.312531	0	0	0	0.168122	0.170768	0	0	0	0.179253	0.126405	0.170407	0.156508	0	0.183708	0	0.162535	0	0	0	0.217423	0.227912	0	0.0878849	0	0.331579	0	0	0.114805
	127.147	1.29344	0.911233	1.02346	0.549328	1.49577	1.48691	1.07502	0.76459	1.13122	0.699887	0.676416	0.477314	0.901822	1.18161	0.852825	1.04838	0.863428	0.789765	1.54139	1.62922	0.958131	0.6792	0.888512	1.66521	0.954764	1.06334	0.62764	1.19796	0.996421	0.611309	1.01185	1.66668	1.79628	1.15469	1.07567	0.910877	0.855529	0.983023	0.590692	1.39333	1.58706	1.56062	0.716957	1.08583
	127.477	0	0	0.155047	0	0	0	0	0	0	0	0	0	0	0	0	0	0	0	0	0	0	0	0	0	0	0	0	0	0	0	0	0	0.161729	0	0	0	0	0	0	0	0	0	0	0
	127.49	0	0.158826	0.140854	0.147453	0.168241	0.158232	0	0	0	0	0	0	0	0	0	0.138107	0	0	0.157627	0.132991	0	0	0	0	0	0	0.157997	0.10746	0.102265	0	0	0.146099	0.150277	0.140873	0.143648	0	0	0	0	0.114055	0.132202	0	0	0
	127.521	0.360177	0.149493	0.191763	0.194758	0.309147	0.224174	0.204461	0	0	0.120002	0	0.171309	0	0.250177	0.247499	0.20457	0.267509	0	0.472908	0.217753	0.144466	0.140804	0.142389	0	0.127813	0.146886	0.167707	0.225169	0.137024	0	0.23725	0.157889	0.165571	0.180801	0.125397	0	0.279589	0.176144	0.102974	0.122837	0.16159	0.129267	0.228799	0
	127.545	0	0.138831	0	0	0.146384	0	0	0	0	0	0	0	0	0	0	0	0	0.133254	0	0	0	0	0	0	0	0	0	0	0	0	0	0.124909	0	0	0	0	0	0	0	0	0.126103	0	0	0
	127.861	0	0	0	0	0	0	0	0	0	0	0	0	0	0	0	0	0	0	0	0	0	0	0	0.137522	0	0	0	0	0	0	0	0	0	0	0	0	0	0	0	0	0	0	0	0
	127.91	0	0	0.126725	0.139162	0	0	0	0	0	0	0	0	0	0	0	0	0	0.133319	0	0	0.13322	0	0	0	0.113001	0	0	0	0	0	0	0.128485	0	0	0	0	0	0	0.08083	0.119612	0	0	0	0
	127.921	0	0	0	0	0	0	0	0	0	0	0	0	0	0	0	0	0	0	0	0	0	0	0	0	0	0	0	0	0	0	0	0	0	0	0.121827	0	0	0	0	0	0	0	0	0
	127.938	0	0	0.119646	0.141967	0	0	0	0	0	0	0	0	0.176506	0	0	0	0	0	0	0	0.125703	0	0	0	0	0	0	0	0	0	0	0	0	0.140997	0	0.14997	0	0	0.298016	0	0	0.129377	0	0.345728
	127.949	0	0	0	0	0	0	0	0	0	0	0	0	0	0	0	0	0	0.13337	0	0	0.145828	0	0	0	0	0	0	0	0	0	0	0.128517	0	0	0	0	0.16572	0	0	0	0	0	0	0
	127.956	0	0.156306	0	0.207405	0.198539	0.158359	0.176358	0.15822	0.190047	0.155094	0.134939	0.207907	0.168413	0.147895	0.15693	0.207386	0.101484	0.224496	0	0.203578	0.155892	0.219783	0.195803	0	0.134851	0.165422	0.160891	0	0	0	0	0.174507	0	0	0.146244	0	0.182927	0.175104	0.231467	0	0.149478	0.154371	0.0901963	0.252975
	127.985	1.43278	1.15584	1.36161	1.13602	1.15453	1.12983	0.873651	0.75417	0.928422	1.26085	0.981099	0.714275	0.471245	1.02815	1.12335	1.10371	1.76232	1.04351	1.2895	0.921501	0.987073	0.850853	1.04718	0.760264	1.02446	1.14088	1.2263	0.667063	1.22873	1.10704	0.847173	1.19345	1.13986	1.53865	1.00445	0.619137	1.10563	1.16989	1.99715	1.4977	0.961998	1.27386	1.88395	2.56402
	128.019	97.6136	136.361	140.16	173.492	117.537	132.554	112.63	132.736	128.139	215.851	150.684	138.552	126.548	96.7256	106.346	94.607	96.0995	135.039	127.491	120.376	185.344	168.571	137.009	110.469	130.486	164.133	135.409	143.976	214.064	215.2	148.661	117.265	95.8367	92.3576	125.262	130.271	97.6544	215.353	95.7272	152.608	122.611	117.18	83.1017	89.1687
	128.068	0.544221	1.47544	0	1.81978	1.2876	1.51676	1.20001	1.3574	1.52344	0.750099	1.5199	1.50489	1.52227	1.16747	1.21278	1.13653	0.404401	1.49025	1.57802	1.40465	2.20708	1.79119	1.39248	1.37509	1.41837	0.607835	1.39156	0.654877	0.602539	0.720601	0.520299	1.29149	1.17958	1.12509	1.45453	1.4046	1.15119	0.725145	0.892058	1.51003	1.3752	1.38084	0.368897	0.874276
	128.093	0	0	0	0	0	0	0	0	0	0	0	0	0	0	0	0	0	0	0	0	0	0	0	0	0	0	0	0	0	0	0	0	0.479501	0	0	0	0	0	0	0	0	0	0	0
	128.104	0.30974	0.454435	0.449247	0.513803	0.434267	0.480544	0.456079	0.534733	0.525101	0.259002	0.52442	0.50801	0.493934	0.427772	0.484847	0.44109	0.14932	0.515305	0.553786	0.481749	0.597406	0.519944	0.46776	0.518541	0.492998	0.310593	0.446777	0.290061	0.29434	0.244235	0.273296	0.55438	0.475702	0.422099	0.51091	0.478036	0.37699	0.318808	0.283895	0.500832	0.54302	0.484937	0.147751	0.355007
	128.127	0	0	0	0.238122	0	0	0	0.212488	0.223772	0	0	0	0	0	0	0	0	0	0	0	0	0	0	0	0.188488	0	0	0	0	0	0	0	0.172191	0	0	0	0	0	0	0.210902	0	0	0	0
	128.143	0.780787	0.514674	0.730308	0.469304	0.55493	0.955953	0.704218	0.521978	0.812351	0.642955	0.569952	0.469961	0.751445	0.712103	0.59115	0.738782	0.450614	0.584137	0.661486	1.03156	0.771088	0.529085	0.494507	0.930316	0.618079	0.887014	0.470432	1.03949	0.738977	0.691191	0.664832	1.15021	1.10464	0.556245	0.907389	0.856152	0.5257	0.670411	0.516323	0.963404	0.928077	1.02801	0.37609	0.823586
	128.17	0	0	0	0	0	0	0	0	0	0	0	0	0	0	0	0	0	0	0.157857	0	0.157256	0.153959	0	0	0.138911	0	0	0	0	0	0	0.158097	0	0.14467	0.13052	0	0	0	0.084081	0.15052	0	0	0	0
	128.18	0	0	0.126885	0	0	0	0	0	0	0	0.170114	0	0	0	0	0	0	0	0.146387	0	0.191237	0	0	0.133693	0.103199	0	0	0	0	0	0	0	0	0	0	0	0	0	0.0896399	0	0	0.115894	0	0
	128.189	0	0	0.119779	0	0	0.132071	0	0	0.150091	0	0	0.166741	0	0	0	0	0	0.140138	0	0	0.125822	0	0.148	0	0	0	0	0	0	0	0	0.138058	0.158219	0	0	0	0	0	0	0.117579	0.17169	0	0	0
	128.205	0	0	0	0.143482	0	0	0	0	0	0	0	0	0	0	0	0	0	0	0	0	0	0	0	0	0	0	0	0	0	0	0	0.139254	0	0	0	0	0	0	0	0.109905	0	0	0	0
	128.217	0	0	0	0	0	0	0	0	0	0	0	0	0	0	0	0	0	0.136208	0	0	0	0	0	0	0	0	0	0	0	0	0	0	0	0	0	0	0	0	0	0	0	0	0	0
	128.525	0.314602	0.561933	0.612268	0.430557	0.482748	0.513987	0.338238	0.275443	0.292554	0.536057	0.41579	0.22716	0.223515	0.429665	0.47452	0.384112	0.314364	0.546353	0.531282	0.426011	0.358758	0.337891	0.405562	0.283583	0.465628	0.431673	0.549896	0.437093	0.587337	0.599597	0.378608	0.87591	0.483843	0.562636	0.462678	0.292899	0.425957	0.517756	0.338106	0.570631	0.384047	0.411595	0.388843	0.218842
	128.551	0.101291	0.212748	0.272931	0.174183	0.176931	0.182352	0.181629	0	0.134635	0.133149	0.180622	0.162038	0	0.202383	0.16178	0.171167	0.140963	0.243434	0.222578	0.150291	0.14603	0.156658	0.170777	0.164543	0.116166	0	0.306905	0	0	0.117296	0	0.298677	0.224704	0.242495	0.184355	0.147192	0.192636	0	0.342096	0.210018	0.133751	0	0.0992122	0.408923
	128.95	0.31201	0.133828	0.123435	0	0	0	0	0	0	0.271019	0.145563	0	0	0	0	0.261377	0.400761	0	0	0	0	0.154094	0	0	0	0.214879	0.143058	0.192947	0.145381	0.154591	0	0	0	0	0	0	0	0.183532	0.242123	0	0.162002	0.161502	0.389841	0
	128.962	0.461786	0	0.19229	0.189545	0	0	0	0	0.152794	0	0	0	0	0	0	0.241797	0.619573	0	0	0	0.134731	0.139861	0	0	0.191669	0.192388	0	0.112905	0.132449	0	0	0	0.21327	0.228435	0	0	0	0	0.825659	0.194678	0.163243	0.420856	0.610514	0.959652
	128.985	4.70359	7.15841	6.31651	5.1083	4.90798	4.63023	4.41233	3.73054	3.17786	5.98221	6.10169	1.8559	1.20672	3.4476	4.69935	3.72277	4.46141	6.52391	5.6753	6.86078	3.429	3.07721	3.96407	2.70178	4.20712	5.5768	7.06639	4.21074	5.72875	7.44562	4.93428	7.17146	5.41655	5.79391	4.44957	3.10796	4.28981	5.76514	4.63517	7.64709	2.84536	4.49569	8.00577	1.99853
	129.02	16.9863	23.9678	24.6777	29.8163	20.4814	23.5331	20.7178	24.2548	22.6452	38.3717	25.6693	24.3502	22.5117	17.0939	19.3642	17.0374	15.9948	24.2141	22.9696	22.444	33.9759	30.217	25.4065	19.7888	24.382	26.6979	24.1079	23.7992	34.4866	37.8783	26.2092	20.7715	17.5267	17.3736	22.9849	23.2894	17.3219	35.6672	16.6996	25.6886	22.8527	21.9363	13.9035	15.7548
	129.051	1.52385	1.88487	2.48608	1.40926	1.51225	2.82099	1.35204	1.4778	0	1.52495	1.92277	1.54776	1.45457	1.5318	1.51987	0	1.29673	1.59382	1.9092	2.35213	1.62464	1.34578	1.90621	2.46251	1.43629	1.76265	1.78518	3.52549	1.48318	1.77112	1.44099	3.29024	2.38608	1.74783	2.42972	2.72539	1.26925	1.71299	1.17757	2.91973	2.99179	1.80672	1.33921	1.3608
	129.065	0.927478	4.36307	1.82253	4.03559	2.06268	2.70746	2.3558	1.90483	4.4101	1.88616	3.56496	3.80124	2.10251	3.10929	1.37352	2.33508	0.848023	2.38562	1.12059	1.80441	2.63105	1.56607	2.30149	1.73457	1.37181	1.4782	2.65915	2.09039	2.05807	1.89734	0.82927	1.22593	1.09348	1.08717	1.14348	1.82731	1.49814	0.86882	0.963233	0.884563	1.10128	0.983077	0.677187	0.817529
	129.088	0.170442	0.352125	0	0.373608	0.315673	0.376794	0.316798	0.331296	0.417077	0.213875	0.331558	0.317844	0	0.325773	0.26979	0.308581	0.127385	0.301871	0.290221	0.290295	0.348899	0.308314	0.297723	0.311869	0.295042	0.180185	0.275102	0.235136	0.180321	0.184262	0.172077	0.310635	0.2785	0	0	0.331318	0.267996	0.160209	0.187417	0.316884	0.369574	0.269687	0.118784	0.209134
	129.1	0.1588	0.29994	0.285009	0	0	0.292206	0.311828	0.325612	0.450794	0.225586	0.297782	0.402099	0.361225	0	0.22202	0.286387	0.129111	0	0	0.317786	0	0.26559	0.243011	0	0.266257	0.181231	0.266787	0.317314	0.190305	0.326875	0.203163	0.409883	0.298972	0.225017	0.326254	0.360793	0.346397	0.256123	0.184257	0.283906	0.37084	0.269719	0.117025	0.183631
	129.126	0	0	0.143715	0	0.151018	0.175877	0	0	0	0	0	0.171664	0	0	0	0.137334	0	0.132441	0.178195	0	0.185198	0.156786	0.145565	0	0.103338	0	0	0	0	0	0	0	0.145676	0.1249	0.138103	0.154642	0	0	0.089758	0	0.14492	0	0	0.0988331
	129.143	0.105908	0.162074	0.14849	0	0	0	0.175147	0	0.215094	0	0.150888	0	0.18629	0.160019	0	0	0	0.173531	0.209839	0.187066	0.149943	0.15033	0.158947	0.175409	0.127203	0	0	0.127379	0	0	0	0.181954	0.208325	0.1426	0.15402	0.1959	0	0.12517	0	0.160714	0.167053	0.178741	0	0.121092
	129.147	0	0	0	0	0	0.181197	0	0	0	0	0	0	0.179811	0	0	0	0	0	0	0	0	0	0	0	0	0	0	0	0	0	0	0	0	0	0	0	0	0	0.0937452	0	0.18917	0	0	0
	129.519	0.559307	0.364411	0.374279	0.362616	0.598827	0.341283	0.407096	0.182882	0.238462	0.457269	0.223778	0.184423	0.168476	0.440513	0.515222	0.468445	0.385861	0.332578	0.564944	0.32318	0.228108	0.247575	0.256511	0.259817	0.253459	0.504086	0.493491	0.46237	0.433671	0.381893	0.453119	0.39824	0.389896	0.460908	0.295891	0	0.56617	0.460988	0.290018	0.307188	0.309605	0.281274	0.437335	0.130186
	129.544	0	0	0.147355	0	0.144234	0	0	0	0	0	0	0	0	0	0	0	0	0.135173	0	0	0	0	0	0	0	0	0	0	0	0	0	0.196186	0.136801	0.137939	0	0	0	0	0	0.11122	0	0	0	0
	129.558	0	0	0	0	0	0	0	0	0	0	0	0	0	0	0	0	0	0	0	0	0	0	0	0	0	0	0	0	0	0	0	0.127644	0	0	0	0	0	0	0	0	0	0	0	0
	129.685	0	0	0	0	0	0	0	0	0	0	0	0	0	0	0	0	0	0	0	0	0	0	0	0.136635	0	0	0	0	0	0	0	0	0	0	0	0	0	0	0	0	0	0	0	0.0931334
	129.825	0	0	0	0	0	0	0	0	0	0	0	0	0	0	0	0	0	0	0	0	0	0	0	0	0	0	0	0	0	0	0	0	0	0	0	0	0	0	0	0.126669	0	0	0	0
	129.866	0	0	0	0	0	0	0	0	0	0	0	0	0	0	0	0	0	0	0	0	0	0	0	0	0	0	0	0	0	0	0	0	0	0	0	0	0	0	0	0.11457	0	0	0	0
	129.872	0	0	0	0	0	0	0	0	0	0	0	0	0	0	0	0	0	0	0	0	0	0	0	0	0	0	0	0	0	0	0	0.121771	0	0	0	0	0	0	0	0	0	0.124205	0	0.0865704
	129.88	0	0	0	0	0	0	0	0	0	0	0	0	0	0	0	0	0	0	0	0	0	0	0	0	0	0	0	0	0	0	0	0	0	0	0	0	0	0	0	0.116785	0	0.128771	0	0.0923477
	129.91	0	0	0	0	0	0.13502	0	0	0	0	0	0	0	0	0	0	0	0	0	0	0	0	0	0	0	0	0	0	0	0	0	0.124161	0	0	0	0	0	0	0.0906436	0.128933	0	0	0	0.123709
	129.925	0	0	0	0	0	0	0	0	0	0	0	0	0	0	0	0	0	0	0	0	0	0	0	0.143423	0.105445	0	0	0	0	0	0	0.147826	0	0.125082	0.129748	0	0	0	0	0.130051	0.136499	0	0	0
	129.935	0	0	0	0	0	0	0	0	0	0	0	0	0	0	0	0	0	0	0	0	0	0	0	0	0	0	0	0	0	0	0	0.121816	0.139484	0	0	0	0	0	0.252097	0.137779	0	0.125413	0	0.393487
	129.943	0	0	0.14631	0	0	0.133727	0	0	0.142695	0	0	0	0	0	0	0	0	0	0	0.145384	0.141284	0	0	0.158188	0	0	0	0	0	0	0	0.138381	0.142052	0	0.124874	0	0	0	0	0.123458	0.12545	0	0	0
	129.959	0	0	0	0	0	0	0	0	0	0	0	0	0	0	0	0	0	0	0	0.145404	0	0	0	0.142121	0	0	0	0	0	0	0	0	0	0	0	0	0	0	0	0	0	0	0	0
	129.979	2.8083	3.31232	4.19884	2.69142	2.97929	2.83931	2.67974	2.02399	2.4393	4.02856	2.69666	1.61506	0.938122	3.01417	3.10139	2.62627	2.66321	2.7432	3.42227	2.55724	2.86414	2.28416	2.94073	1.89063	2.90174	3.80315	4.0635	2.0939	3.91775	3.74195	2.8651	3.47203	3.57523	4.23574	2.98313	1.41399	2.91359	3.82662	3.01402	4.19536	2.68553	3.06459	2.12514	2.0589
	130.016	14.3527	19.3733	20.2113	25.2568	17.0652	19.2934	17.3475	19.6901	0	33.8923	21.1081	20.5159	18.7755	14.5776	16.206	0	13.676	20.4845	19.1199	18.0261	28.4081	24.1043	20.9824	16.6746	20.1798	22.6121	20.5383	20.4443	28.8997	32.4398	22.1427	16.8321	14.4553	14.8154	19.8178	18.6096	15.0071	31.4496	14.1059	21.8238	18.9794	17.945	11.96	12.7536
	130.049	12.6271	15.6003	11.1154	23.8926	14.0455	14.949	14.976	21.3277	22.9617	15.9711	15.4979	30.2683	26.506	18.2842	13.9826	14.4229	16.3072	12.0469	13.5984	14.7818	17.1602	17.2954	16.6993	18.3532	13.2791	16.3931	14.5841	15.217	10.6844	15.7165	20.6836	9.80427	10.6912	10.1716	10.3628	21.996	19.1679	16.21	9.0971	6.88106	13.7615	12.7369	19.0383	9.28575
	130.085	5.53161	2.28111	1.39117	2.42513	1.5849	1.96693	1.46045	2.28183	0	1.68203	1.60007	2.95998	2.39803	2.29122	1.9789	0	1.17678	1.67791	2.17058	2.00215	2.21094	5.52841	1.54561	2.12164	1.70889	1.57562	3.8679	1.71972	1.36512	3.08328	1.87325	2.70825	1.53767	2.01324	1.71484	2.209	1.91506	2.43669	1.42014	1.36088	2.02777	1.83667	1.27964	1.47911
	130.122	0.141241	0.342222	0.278518	0.293225	0.328869	0.411985	0.340938	0.364856	3.00595	0.193302	0.258032	0.335816	0.418043	0.373595	0.302827	2.13702	0.113156	0.306701	0.313827	0.437708	0.348348	0	0.315868	0.435925	0.311566	0.145785	0.296498	0.223365	0.18278	0.151657	0.137668	0.425992	0.446904	0.273991	0.360183	0.365747	0.248264	0.166372	1.09091	0.361787	0.406109	0.435861	0.103989	0.304627
	130.132	0	0	0.259494	0	0	0.303378	0	0	0	0	0	0	0.393742	0	0	0	0	0	0.295131	0.386626	0	0	0.248967	0.350105	0	0	0	0	0	0	0	0	0	0	0	0	0	0	0	0	0	0	0	0
	130.159	258.116	128.479	191.944	84.5345	210.662	315.049	250.071	156.743	285.464	111.879	135.286	81.0912	303.219	270.171	139.501	152.728	117.136	183.77	235.117	486.061	218.853	173.341	147.579	376.239	236.425	191.113	105.338	145.799	287.665	105.992	161.239	434.897	529.847	168.37	284.88	198.39	112.922	130.775	169.288	426.08	337.713	471.792	101.055	446.509
	130.208	0	0	1.72517	0.891021	1.86233	0	2.29529	1.54564	0	0.275389	1.20448	0.243549	2.49053	0	0	1.52787	0.128629	1.71997	0	0	0	0	0	3.4534	2.1118	0.4221	0	0	0.119893	0	0	3.20512	4.07324	0	0	1.86005	1.06567	0	0	3.0728	3.07128	3.88865	0.184929	2.8474
	130.282	0.0900299	0.15846	0.246535	0.155056	0.239589	0.241223	0.306029	0.167491	0.244136	0	0.172124	0.202204	0.314368	0.260498	0.217976	0.19286	0	0	0.239093	0	0	0.158476	0.198217	0.312697	0.203173	0	0.16016	0	0	0	0	0	0.406178	0.200905	0.23539	0.303928	0.22642	0	0.226894	0.300213	0	0.308288	0	0.256924
	130.302	0	0.155804	0.139373	0	0	0.160399	0.232492	0	0.237683	0	0.166939	0	0.278725	0.186946	0.185544	0.140412	0	0.162137	0.188712	0.306888	0.207134	0.159803	0.152711	0.222817	0.173323	0	0	0	0	0	0	0.240365	0	0.148937	0.201107	0.15641	0	0	0.0995306	0.213061	0.201982	0.251252	0	0
	130.308	0	0.134322	0.136998	0.141111	0.143241	0.18692	0	0	0.211717	0	0	0	0	0.18254	0	0	0	0.180755	0.149824	0.205914	0	0	0	0	0.13747	0	0	0	0	0	0	0	0.25889	0.15131	0.21461	0.150513	0	0	0.0987391	0	0	0	0	0.173534
	130.33	0	0	0.163242	0	0.169449	0	0.185708	0	0.183175	0	0	0	0.226877	0.179633	0	0.139142	0	0.170165	0.167141	0	0.14528	0.146847	0.155435	0.230926	0.145465	0	0	0	0	0	0	0.180015	0.278172	0	0.183996	0.187429	0	0	0.102738	0.167846	0.184788	0.21363	0	0
	130.341	0	0.149144	0.134659	0	0	0.148515	0	0.143222	0.189687	0	0	0	0	0.154618	0	0.144409	0	0.150242	0	0.230901	0.141503	0.132565	0.13401	0.218863	0.128539	0	0	0	0	0	0	0.191874	0.202561	0	0.149668	0	0	0	0.0820387	0	0.172486	0	0	0.154583
	130.354	0	0	0	0	0	0.144552	0	0	0.152026	0	0	0	0.170163	0	0	0	0	0	0	0.178444	0.138991	0	0	0.149058	0.101646	0	0	0	0	0	0	0	0.170532	0	0.147236	0	0	0	0	0.128124	0	0.154265	0	0.128148
	130.369	0	0	0	0	0	0.152527	0	0	0.16504	0	0	0	0.178269	0.162023	0	0	0	0.13433	0.145573	0.135163	0	0	0	0	0.118602	0	0	0	0	0	0	0.143343	0	0	0.13867	0	0	0	0	0.140294	0.146651	0.158862	0	0.116592
	130.38	0	0	0	0	0	0	0	0	0.162456	0	0	0	0.176651	0	0	0	0	0	0.145586	0	0.159242	0	0	0.16118	0.124593	0	0	0	0	0	0	0.129138	0.160314	0	0	0	0	0	0	0.142519	0	0.156595	0	0.105855
	130.398	0	0	0	0	0	0.133988	0	0	0	0	0	0	0.179896	0	0	0	0	0	0.144163	0.137821	0	0	0	0.137021	0	0	0	0	0	0	0	0.124414	0.169317	0.125418	0	0.156501	0	0	0	0.122653	0.1245	0.142904	0	0.0992558
	130.415	0	0	0	0	0	0.13931	0	0	0	0	0	0	0	0	0	0	0	0	0	0	0	0	0	0.138381	0.101693	0	0	0	0	0	0	0.141017	0.148813	0	0	0	0	0	0	0.113829	0.143008	0	0	0
	130.422	0	0	0	0	0	0	0	0	0	0	0	0	0	0	0	0	0	0	0	0.148349	0	0	0	0.171979	0	0	0	0	0	0	0	0.154061	0.139843	0	0	0	0	0	0	0.123783	0	0.146367	0	0.11417
	130.44	0	0	0	0	0	0	0	0	0.133919	0	0	0	0	0	0	0	0	0	0	0.139176	0	0	0	0	0	0	0	0	0	0	0	0.137484	0.141144	0	0	0	0	0	0	0.12159	0	0.131522	0	0.105913
	130.447	0	0	0	0	0	0	0	0	0.14823	0	0	0	0	0	0	0	0	0	0	0.13262	0	0	0	0	0	0	0	0	0	0	0	0.137491	0	0	0	0	0	0	0	0.127126	0.13318	0.139538	0	0.100956
	130.466	0	0	0	0	0	0	0	0	0	0	0	0	0	0	0	0	0	0	0	0	0	0	0	0.138427	0	0	0	0	0	0	0	0.119722	0.137318	0	0	0	0	0	0	0.131562	0	0	0	0.107588
	130.49	0	0	0.126461	0	0	0.140692	0	0	0.140453	0	0	0	0	0	0	0	0	0	0	0.151031	0	0	0	0.141127	0	0	0	0	0	0	0	0.163593	0.163001	0.138524	0	0	0	0	0.082913	0.142632	0.128272	0.125842	0	0.105944
	130.505	0	0	0.126474	0	0	0	0	0	0	0	0	0	0	0	0	0	0	0	0	0	0	0	0	0	0	0	0	0	0	0	0	0	0	0.121962	0	0	0	0	0	0.136013	0	0	0	0
	130.525	2.65916	4.52051	4.3744	3.13724	4.15026	4.16162	3.09945	2.45318	2.82768	3.9956	3.0411	1.57008	1.01465	4.01782	4.12702	3.23822	2.51198	4.21328	4.28006	3.5071	2.66374	2.484	3.634	2.0769	3.89636	3.25383	5.2373	3.26631	4.712	4.4171	3.06914	6.50902	4.66108	4.82083	4.13802	1.82577	4.232	4.35898	2.92071	4.37594	3.37758	2.92125	2.88952	1.99264
	130.558	0	0	0	0	0.149029	0	0	0	0.135283	0	0	0	0	0	0.207533	0	0	0	0	0	0	0	0	0.182838	0.111734	0	0	0	0	0	0	0.166	0.182303	0.121985	0.143767	0	0	0	0	0.160369	0.130774	0	0	0.0919023
	130.6	0	0	0	0	0	0	0	0	0	0	0	0	0	0	0	0	0	0	0	0	0	0.131456	0	0	0	0	0	0	0	0	0	0	0.13611	0	0	0	0	0	0	0	0	0.120185	0	0.0869523
	130.888	0.258191	0.27457	0.559854	0.187475	0.311957	0.228402	0.315096	0	0.141823	0.237343	0.148977	0	0	0.356953	0.298991	0.2486	0.165134	0.279776	0.349215	0.183961	0.180934	0.137979	0.220173	0.141199	0.20656	0.270939	0.397631	0.186872	0.34366	0.242355	0.154763	0.33682	0.365998	0.522455	0.216339	0	0.258508	0.239569	0.24487	0.471299	0.180175	0.193466	0.129293	0.121749
	130.906	0.220295	0.39708	0.420222	0.305012	0.316125	0.294817	0.29333	0.268221	0.292774	0.428896	0.322808	0.253519	0	0.317151	0.286618	0.219682	0.163428	0.306449	0.366555	0.25625	0.351768	0.222604	0.355796	0.281072	0.234516	0.336901	0.394865	0.194115	0.30461	0.324997	0.256754	0.329724	0.332634	0.370844	0.333142	0.218688	0.274294	0.362898	0.228134	0.468018	0.294966	0.239277	0.190836	0.20873
	130.931	0.358456	0.282683	0.483522	0.211278	0.226409	0.258973	0.231325	0	0.156154	0.23385	0.201276	0	0.189653	0.221281	0.24635	0.194701	0.326017	0.237181	0.298742	0.161643	0.177158	0	0.196036	0.138526	0.202592	0.270982	0.283255	0.159018	0.310642	0.182889	0.157179	0.285853	0.294122	0.43722	0.211455	0	0.211251	0.189092	0.295153	0.445916	0.218459	0.184336	0.315701	0
	130.946	0.115586	0.201936	0.157608	0	0	0.134146	0	0	0.13144	0.128101	0	0	0	0	0	0.140779	0	0.138594	0.178971	0.135372	0.129083	0	0	0	0.102801	0.106138	0.149313	0	0.104226	0	0	0.16844	0.178545	0.15879	0.135248	0	0	0	0.433989	0.182589	0.144419	0	0	0.392679
	130.965	0.400077	0.222149	0.223297	0.219701	0.208503	0.197912	0.184422	0.157809	0.209539	0.249173	0.193468	0	0.189657	0.203615	0.229345	0.2329	0.399217	0.183922	0.261259	0.211617	0.194905	0.180987	0.142355	0.186973	0.195636	0.239093	0.195377	0.15595	0.239542	0.225891	0.2952	0.200481	0.237652	0.227541	0.178299	0	0.233369	0.226708	0.65103	0.277782	0.182699	0.231327	0.365718	0.738209
	130.982	0.216769	0.276027	0.318852	0.261697	0.226475	0.269658	0.231386	0.195123	0	0.335002	0.240548	0.165857	0	0.271509	0.282056	0.257925	0.208233	0.274578	0.313244	0.244497	0.221499	0.182303	0.26056	0.184296	0.225597	0.272099	0.38101	0.177655	0.294694	0.264476	0.198013	0.354721	0.286492	0.346085	0.231197	0.169962	0.269661	0.284286	0.378199	0.38406	0.238269	0.269144	0.235509	0.447443
	131.001	1.69455	1.36407	2.16524	0.863499	1.24018	1.62867	1.38338	1.00436	1.36544	2.50034	1.67218	0	0	1.23663	1.28173	1.5832	1.64017	1.42232	1.83193	1.5512	0.907565	0.862087	1.65212	1.10181	1.738	2.47898	1.75023	2.56998	2.64442	2.38262	1.62619	2.14861	2.06211	2.33743	1.58776	0	1.06453	2.44711	1.22882	2.14956	1.26056	1.7971	1.23384	0.779769
	131.019	1.00183	1.61734	1.49536	1.84885	1.28862	1.36971	1.3751	1.48512	1.31476	2.14668	1.72983	1.3174	1.23686	0.984359	1.18572	1.19244	0.99142	1.81306	1.48123	1.61048	1.71904	1.70997	1.39031	1.17857	1.4416	1.51845	1.60657	1.33984	1.75942	2.36624	1.62748	1.48074	1.22579	1.1617	1.45998	1.4692	1.07881	1.91856	1.0294	1.66709	1.31004	1.30127	1.20004	0.842819
	131.051	1.09406	1.77637	1.22551	2.06728	1.23485	1.34986	1.49258	2.03336	1.81343	1.5143	1.69856	2.53603	2.39917	1.62349	1.55626	1.20569	1.37019	1.3919	1.41634	1.35551	1.60141	1.56811	1.72894	1.50559	1.29193	1.40826	1.5243	1.23869	1.15799	1.60367	1.59036	1.14858	1.23744	1.2341	1.28419	2.15364	1.73033	1.59674	1.03105	0.959807	1.37557	1.25211	1.48745	0.998696
	131.068	0.34424	0.425607	0.465875	0	0.443422	0.450425	0.466258	0.32289	0.516855	0.31276	0.370075	0	0.387438	0.433946	0	0.389647	0.20744	0.336006	0.412946	0.465456	0	0	0.382897	0.550339	0	0.318588	0.335031	0.42464	0.362967	0.309732	0.310888	0.494823	0.579573	0.386503	0	0	0.411717	0.371302	0.251395	0.441746	0.498898	0.41817	0.213276	0.303364
	131.085	0.541269	0.381198	0.341674	0.345754	0.431034	0.365418	0.352242	0.377453	0.464817	0.278689	0.364878	0.451429	0.398791	0.404464	0.333316	0.364675	0.196272	0.358714	0.399983	0.408954	0.32666	0.58097	0.378905	0.436003	0.293572	0.296971	0.407651	0.303787	0.224622	0.35385	0.2833	0.477059	0.415121	0.420929	0.417076	0.37401	0.392829	0.344303	0.218691	0.332173	0.359388	0.376967	0.1776	0.285989
	131.106	0.114776	0.145491	0.149351	0.142792	0.145078	0.155484	0	0.166497	0.209644	0.121132	0.133411	0	0.199398	0.199302	0	0.200137	0	0.142705	0.168962	0.170964	0.143086	0.179781	0.14513	0.180341	0.133818	0	0	0.163279	0	0	0	0.143605	0.156813	0.160092	0.162423	0.206978	0	0	0.141285	0.141744	0.275438	0.165016	0	0.101974
	131.117	0	0	0.136222	0	0	0.136891	0	0	0.148457	0	0.145197	0	0	0	0	0	0	0	0.171865	0.152567	0	0.14462	0	0	0.108862	0	0	0	0	0	0	0.176851	0.165828	0	0	0.184814	0	0	0	0	0	0.144407	0	0
	131.139	0	0	0	0	0	0	0	0	0	0	0	0	0	0	0	0	0	0	0	0	0	0	0	0	0	0	0	0	0	0	0	0	0	0	0.134158	0	0	0	0	0	0	0	0	0
	131.162	21.5028	11.59	16.5587	7.71644	18.6751	26.3999	21.4515	13.9502	23.9677	9.69566	12.1306	7.40331	25.5499	22.83	12.5016	13.5266	10.2452	16.1377	21.0977	40.4157	19.5644	15.2501	13.0884	31.2443	20.8776	16.6618	9.38868	12.8025	23.5301	9.47548	13.8726	35.1316	42.9593	14.7293	25.1012	17.2074	10.229	11.8569	14.6515	33.983	28.8052	39.5053	8.77232	34.4134
	131.203	0	0	0	0	0	0	0.333947	0	0	0	0	0	0	0	0	0	0	0.308212	0	0	0	0.242392	0	0.45234	0	0	0	0	0	0	0	0	0	0	0	0	0	0	0	0	0	0	0	0
	131.213	0	0.195424	0.242656	0.15824	0.294445	0.32172	0	0	0	0	0.196278	0.188294	0.316138	0.320501	0	0.217364	0	0.268215	0	0.457847	0	0.216347	0.20301	0.424104	0.248757	0	0.148049	0	0	0	0	0	0	0.244408	0.304086	0.261755	0.195747	0	0.186055	0.381116	0.384299	0.487278	0	0.379072
	131.241	0	0.140198	0.123149	0	0.156247	0.175518	0	0	0.156348	0	0	0.16119	0.186446	0.18023	0	0	0	0	0.164723	0.194758	0.136835	0	0	0.200649	0	0	0	0	0	0	0	0.13062	0.290686	0.129355	0.165013	0.156781	0	0	0	0	0.13472	0.176613	0	0
	131.516	0	0.14563	0	0.190513	0.139695	0.136988	0	0	0	0	0	0	0	0.152202	0.173806	0	0	0.145536	0.169096	0.132942	0	0.14082	0	0	0.137924	0	0.1523	0	0	0	0.122541	0.14965	0	0.129393	0.133037	0	0.192695	0	0.102253	0	0	0	0	0
	131.534	0.168309	0	0	0	0	0	0	0.247089	0	0.175416	0	0	0	0.379801	0	0	0.193084	0	0	0.292236	0	0.208641	0	0	0.2139	0.179667	0	0	0.203819	0.180958	0.141774	0	0	0	0	0.215994	0	0.156434	0	0	0	0.231758	0.222513	0.166007
	131.541	0	0.68511	0.611231	0.458122	0.45651	0.32988	0.382899	0.278709	0.297171	0.202507	0.294605	0.201142	0.264282	0.363568	0.448548	0.309812	0	0.669062	0.323783	0	0.234481	0.252993	0.353835	0.200726	0.236903	0	0.659584	0.280381	0.170699	0.268142	0	0.477517	0.49026	0.447612	0.354832	0.285539	0.464447	0.211726	0.256466	0.322621	0.260897	0	0	0.139456
	131.567	0	0	0	0	0	0	0	0	0	0	0	0	0	0	0	0	0	0	0	0	0	0	0	0	0	0	0	0	0	0	0	0	0	0.121113	0	0	0	0	0	0	0	0	0	0
	131.905	0.152054	0.300782	0.322997	0.249395	0.251804	0.232801	0.23514	0.178161	0.207258	0.250809	0.247495	0.189981	0.194566	0.226147	0.253014	0	0.155189	0.207023	0.270327	0.242254	0.263658	0.183896	0.240853	0.219609	0.200937	0.234444	0.324232	0.162454	0.233987	0.243889	0.221101	0.25066	0.276688	0.309924	0.234122	0.202703	0.214873	0.28468	0.203754	0.382534	0.212698	0.188199	0.128708	0.137814
	131.929	0.348482	0	0	0	0	0	0	0	0	0	0	0	0	0	0	0.2268	0.570789	0	0	0	0	0	0	0	0	0	0	0	0	0	0	0	0	0	0	0	0	0	1.74997	0	0	0	0.779451	2.56798
	131.962	0.525946	0	0.129218	0	0	0	0	0	0	0	0	0	0	0	0	0.421995	0.717437	0	0	0	0	0	0	0	0	0.179737	0	0.190421	0	0	0	0	0.236827	0.239902	0	0	0	0	0.470688	0.199613	0	0.203151	0.52475	0.454194
	131.973	0.54954	0	0	0.141533	0	0	0	0	0	0	0	0	0	0.158191	0	0.193873	0.728719	0	0.146033	0.139589	0.143266	0	0	0	0.104988	0	0	0	0	0	0	0.163968	0.166051	0.138966	0	0	0	0	4.17576	0	0.128637	0	0.955727	4.15541
	132.003	0.532468	0.226696	0.227393	0.298521	0.239464	0.303416	0.329337	0.263026	0	0.312176	0.224017	0.274667	0.235114	0.31053	0.26088	0.507879	0.492537	0.253901	0.244394	0.275279	0.239663	0.2753	0.280001	0.27091	0.286016	0.326531	0.274014	0.265013	0.23711	0.229625	0.253628	0.257874	0.306418	0.292249	0.265059	0.21164	0.308236	0.255359	1.25334	0.285089	0.2932	0.368547	0.638488	0
	132.02	0.361347	0.551934	0.411729	0.511574	0.538487	0.584241	0.482275	0.543329	0.564662	0.592586	0.496539	0.635593	0.523742	0.453994	0.430168	0.658314	0.282088	0.511852	0.60451	0.691534	0.593486	0.671983	0.459074	0.478501	0.622071	0.573541	0.472559	0.507287	0.612914	0.772821	0.813813	0.50508	0.391417	0.407515	0.443855	0.479541	0.521669	0.656674	0.371705	0.47814	0.484987	0.50062	0.326422	0.299871
	132.041	0	0	0.284879	0	0	0	0	0	0	0	0	0	0	0	0	0	0	0	0	0	0	0	0	0	0	0	0	0	0	0	0	0	0	0.305362	0	0	0	0	0	0	0	0	0	0
	132.055	0.369558	0.502071	0.472835	0	0.82377	0	0.96804	0	0.946864	0.422997	0.490051	2.94026	3.84949	0	0.403818	0.418271	0.334761	0.474507	0	0	1.29491	0	0	1.13775	0.428098	0.426866	0.401299	0.520819	0.525575	0.37762	1.93916	0.517018	0.545997	0.400445	0.516678	0	0.474314	0.443715	0.354159	0.456016	0	0.506439	0.322894	0.427027
	132.076	1.64244	3.09517	1.31214	5.56806	1.59378	2.07792	1.66068	6.10304	0	3.9053	4.50146	0	5.74839	4.60918	7.26653	0.568777	2.78636	9.41278	2.32601	3.22401	1.53987	3.09971	3.49992	1.8821	4.30848	2.51095	2.5367	2.88717	2.51971	5.81071	4.96202	4.36481	5.00993	4.12626	8.47286	4.06941	5.29887	6.34333	2.66328	5.11121	3.01092	2.73703	4.80388	3.01789
	132.101	7.45184	9.56422	7.5645	9.14034	8.10934	7.63055	9.7916	11.3311	8.96285	10.2118	13.7647	7.6846	12.4536	11.3151	8.38235	8.79757	11.0289	11.919	10.5023	7.58157	11.5294	10.3008	13.5953	11.594	9.4668	6.73741	7.79371	8.43738	7.59285	11.0213	6.76105	9.43499	7.55404	6.60226	8.46488	9.22133	7.42466	11.8951	8.05507	7.10137	6.40837	10.1748	7.05517	6.80988
	132.147	0	0	0.179627	0.211712	0.188369	0	0	0.319236	0.240056	0	0	0.222049	0	0	0	0	0	0	0.257534	0	0.286726	0.214092	0	0.426129	0	0	0.179031	0	0	0	0	0.273448	0.276967	0.227053	0	0.273904	0.232512	0	0	0.230874	0	0	0	0.193658
	132.165	0.870958	0.618438	0.782053	0.490756	0.847749	1.21169	1.10301	0.694609	1.0973	0.432634	0.646276	0.378624	1.16757	1.06094	0.623089	0.666693	0.498964	0.847913	1.03601	1.7397	0.949064	0.752	0.753047	1.46191	0.994635	0.740461	0.479783	0.538691	1.03561	0.377772	0.584485	1.59563	1.82945	0.72522	1.16471	0.798073	0.503038	0.589885	0.699803	1.49528	1.33079	1.67986	0.374079	1.52699
	132.189	0	0	0	0	0	0.151807	0	0	0	0	0	0	0.230273	0	0	0	0	0	0	0	0.145924	0	0	0	0	0	0	0	0	0	0	0	0	0	0	0	0	0	0	0.188733	0	0	0	0
	132.196	0	0	0	0	0	0.162466	0	0	0.130492	0	0	0	0.165409	0	0	0	0	0.135101	0	0	0	0	0	0.194227	0	0	0	0	0	0	0	0	0.181682	0	0.160421	0	0	0	0.0823867	0.160986	0.143622	0	0	0.123875
	132.208	0	0	0	0	0	0	0	0	0.135725	0	0	0	0.178384	0	0	0	0	0	0	0.159511	0	0	0	0.1902	0	0	0	0	0	0	0	0.159357	0	0	0.133291	0.155495	0	0	0	0.164337	0	0.187346	0	0.145509
	132.224	0	0	0.119813	0	0	0.153179	0	0	0.133133	0	0	0	0.173523	0	0	0	0	0.13782	0	0.155578	0	0	0	0.169989	0.13113	0	0	0	0	0	0	0.170081	0.150798	0	0.144424	0	0	0	0	0.123273	0.136229	0.162088	0	0.105616
	132.231	0	0	0	0	0	0.14253	0	0	0.131834	0	0.132461	0	0	0	0	0	0	0.133815	0	0	0	0	0	0.155157	0	0	0	0	0	0	0	0.153437	0.135339	0	0	0	0	0	0	0.118837	0	0.155201	0	0.106455
	132.243	0	0	0	0	0	0	0	0	0	0	0	0	0	0	0	0	0	0	0	0.131865	0	0	0	0.141677	0	0	0	0	0	0	0	0.137984	0.153399	0	0	0	0	0	0	0	0.165976	0.141421	0	0.112289
	132.255	0	0	0	0	0	0	0	0	0.133161	0	0	0	0	0	0	0	0	0	0	0.143745	0	0	0	0	0	0	0	0	0	0	0	0.140374	0.19209	0	0.141996	0	0	0	0	0.121083	0	0.163284	0	0.108973
	132.269	0	0	0	0	0	0.138569	0	0	0	0	0	0	0	0	0	0	0	0	0	0	0	0	0	0.153849	0.108141	0	0	0	0	0	0	0.158232	0.132802	0	0	0	0	0	0	0.125542	0	0.159856	0	0.110651
	132.281	0	0	0	0	0	0	0	0	0	0	0	0	0.19786	0	0	0	0	0	0	0.147731	0	0	0	0	0	0	0	0	0	0	0	0	0	0	0	0	0	0	0	0.117776	0	0	0	0.108999
	132.286	0	0	0	0	0	0	0	0	0	0	0	0	0.168669	0	0	0	0	0	0	0	0	0	0	0	0	0	0	0	0	0	0	0.136832	0.154741	0	0	0	0	0	0	0.118892	0	0	0	0
	132.297	0	0	0	0	0	0	0	0	0	0	0	0	0	0.157	0	0	0	0	0	0	0	0	0	0	0	0	0	0	0	0	0	0.14279	0.162491	0	0	0	0	0	0	0.131125	0.130109	0.138038	0	0.106517
	132.307	0	0	0	0	0	0	0	0	0	0	0	0	0	0	0	0	0	0	0	0	0	0	0	0	0	0	0	0	0	0	0	0.129707	0	0	0	0	0	0	0	0	0	0	0	0
	132.314	0	0	0	0	0	0	0	0	0	0	0	0	0.181648	0	0	0	0	0	0	0.135891	0	0	0	0	0.107171	0	0	0	0	0	0	0.151135	0.143166	0	0	0	0	0	0	0	0.14128	0.133458	0	0.0915518
	132.33	0	0	0	0	0	0	0	0	0	0	0	0	0	0	0	0	0	0	0	0	0	0	0	0	0	0	0	0	0	0	0	0.142817	0.139312	0	0	0	0	0	0	0	0.140056	0.135777	0	0.109876
	132.35	0	0	0	0	0	0	0	0	0	0	0	0	0	0	0	0	0	0	0	0.134598	0	0	0	0	0	0	0	0	0	0	0	0	0	0	0.126042	0	0	0	0	0	0	0.120831	0	0.100731
	132.361	0	0	0	0	0	0	0	0	0	0	0	0	0	0	0	0	0	0	0	0	0	0	0	0	0	0	0	0	0	0	0	0	0	0	0	0	0	0	0	0	0	0	0	0.090745
	132.488	0	0.181207	0.334635	0	0.156779	0	0.176807	0	0	0.119241	0	0	0	0.185229	0.191383	0	0	0.168807	0.204268	0	0	0	0	0	0	0.123281	0.233869	0	0.13998	0.121654	0	0.209503	0.218048	0.27269	0.137185	0	0	0	0.12732	0.227917	0.12645	0	0	0.0874243
	132.521	0.112592	0.242078	0.21591	0.209142	0.230332	0.190656	0.188608	0	0	0.159394	0.196929	0	0	0.170423	0.172724	0.149443	0.126259	0.227777	0.191242	0.175539	0.142295	0.172578	0.214545	0	0.147288	0.119148	0.208675	0.115176	0.161141	0.137146	0	0.257133	0.2	0.196496	0.17675	0	0.185394	0.14736	0.115316	0.187908	0.171093	0.154241	0.117439	0.0982568
	132.541	0	0.188002	0.185943	0.174064	0.158198	0	0.175154	0	0	0	0.139177	0	0.167063	0.197119	0.161847	0.156074	0	0.190284	0.195605	0.142557	0	0	0.137648	0	0	0	0.217096	0.107924	0	0.134946	0	0.163103	0.175503	0.165552	0.140922	0	0.194924	0	0.0961051	0.125656	0	0	0	0
	132.889	2.22239	2.0885	1.46248	1.93447	2.28298	1.49482	1.93697	1.18816	1.29495	1.6344	1.29734	1.28742	0.697456	2.13292	2.06994	1.76196	2.1806	1.46346	1.63596	1.30952	1.42065	1.36387	1.54126	1.04275	1.53025	1.94515	2.65435	1.23605	1.88373	1.82412	1.7714	2.07166	1.62096	1.95227	1.61459	1.17845	2.6341	1.9537	1.48012	1.55917	1.54508	1.55311	2.08028	0.836196
	132.902	1.99278	2.54451	3.21911	2.13952	2.17489	2.01499	1.98931	1.43739	1.61911	3.19226	2.18646	1.54977	0.911567	2.16567	2.31754	1.63509	1.65569	2.08413	2.62435	1.7875	2.55426	1.68565	2.24727	1.42373	1.65661	2.73918	3.03271	1.60667	2.66159	2.67604	2.02078	2.47184	2.31157	2.75172	2.06476	1.33415	2.02248	2.78509	1.71009	3.14302	1.93334	1.772	1.4581	1.24439
	132.943	0.0953965	0	0.163213	0	0	0	0	0	0	0	0.144483	0	0	0	0	0.181284	0.096045	0.136746	0.152186	0.143928	0.141084	0	0.149855	0	0.12229	0	0	0	0	0	0	0	0.149751	0.157281	0.132328	0	0	0	0.178652	0.144618	0	0.127839	0.161455	0.203287
	132.972	0.735118	1.10829	1.58313	0.859387	1.07606	0.823044	1.04472	0.623822	0.704573	0.896707	0.697541	0.561496	0.455805	1.10026	1.1646	0.874784	0.763278	0.899705	1.19152	0.66426	0.80719	0.618753	0.79258	0.522921	0.786953	0.854346	1.33112	0.632318	1.05114	0.932853	1.01307	1.36251	1.15167	1.5194	0.911588	0.575299	1.09092	0.87398	1.06802	1.24611	0.792706	0.85238	0.729342	0.924919
	132.986	0.726091	1.76473	0.65658	2.05027	1.36358	1.47142	1.52505	2.01709	1.41446	1.36937	2.75488	3.10035	2.49803	1.07661	1.34997	1.15147	1.17703	1.79553	1.12636	2.1329	1.79118	1.42597	1.50425	1.57426	1.21308	1.36976	2.34851	1.41113	1.1903	1.86138	1.72748	0.988586	1.21115	0.931965	1.65632	3.34074	1.49219	1.20076	1.25798	0.90349	1.33863	1.37428	2.29675	1.01499
	133.008	0	0	0	0	0.238854	0	0.276384	0	0	0	0	0	0	0	0	0	0	0	0	0	0	0	0	0	0	0	0	0	0	0	0	0	0	0	0	0	0	0	0	0	0	0	0	0
	133.016	0.234495	0.316719	0.34094	0.285097	0.276366	0.292183	0	0.292511	0.256253	0.313144	0.436212	0.228786	0.223853	0.31294	0.266289	0.315047	0.249291	0.455996	0.494377	0.334174	0.340732	0.298312	0.336277	0.279752	0.29378	0.241639	0.369972	0.266897	0.333656	0.372983	0.296377	0.332343	0.328009	0.381423	0.282077	0.283238	0.26486	0.26896	0.2965	0.373911	0.284139	0.286881	0.251245	0.162523
	133.032	2.32058	2.73693	2.44555	3.04631	2.07496	1.96933	1.92648	2.82438	2.80585	4.88769	3.33747	3.23672	2.39427	2.52294	2.26903	1.74082	2.69217	2.57789	2.24293	1.90608	3.20024	2.63392	2.72415	2.49087	2.06358	3.86545	2.75669	3.36393	4.33377	5.41349	3.47595	1.987	1.76282	1.89054	2.54876	2.84435	2.19515	5.07509	2.04354	2.08779	2.22237	2.00254	2.08367	1.67701
	133.06	0.449977	0.406105	0.371003	0.515469	0.405582	0.406968	0.40117	0.543295	0.661628	0.327369	0.438897	0.684815	0.564509	0.516197	0.412722	0	0.37486	0.414486	0.382787	0.368561	0.548031	0.43313	0.452486	0.52578	0.352977	0.409711	0.365806	0.398843	0.310517	0.437225	0.467503	0.406239	0.347426	0.429163	0.384822	0.562077	0.429866	0.448316	0.242836	0.301619	0.425644	0.414831	0.340129	0.26591
	133.085	6.64937	4.0221	4.05973	1.92995	6.21481	5.99549	4.89363	3.63613	5.28683	3.68644	2.90561	1.29129	3.45522	5.93523	4.08235	4.69772	3.70391	3.71059	6.47444	6.84199	3.75	3.06484	3.77958	7.43307	4.12168	5.38275	2.91121	4.34816	4.73275	3.75152	4.91871	7.56651	7.40112	5.18258	5.20856	2.72302	3.72477	4.92234	2.34356	5.61769	6.00786	6.47654	3.60084	4.30079
	133.102	0.930126	1.00053	0.972682	0.984692	1.1461	1.07827	1.14637	1.23662	1.11942	0.99999	1.32477	0.824096	1.21177	1.31887	1.03585	1.1785	0.976712	1.3054	1.28337	1.09791	1.25008	1.04306	1.44144	1.40588	1.07913	0.866258	0.933551	0.922473	0.745164	1.0063	0.759178	1.17478	1.26591	1.15417	1.19799	0.93145	1.1391	1.14571	0.798336	1.1076	0.946982	1.24241	0.689352	0.777026
	133.14	0	0	0.144135	0	0	0.144153	0.175368	0.174429	0	0	0	0	0	0	0	0.136424	0	0.139567	0.179851	0.136112	0.131011	0	0.139179	0.208221	0.117363	0	0	0	0	0	0	0.175176	0.165381	0.144307	0.151026	0	0	0	0	0.135839	0.152693	0.178687	0	0
	133.155	0	0	0	0	0	0	0	0	0	0	0	0	0	0	0	0	0	0	0	0	0.131024	0	0	0.137927	0	0	0	0	0	0	0	0	0	0	0	0	0	0	0	0	0.131604	0	0	0
	133.169	0	0.195049	0.176605	0	0	0	0.17878	0	0	0	0	0	0	0.15881	0	0	0	0.222829	0.161026	0	0	0	0	0.173101	0	0	0.143028	0	0	0	0	0.165672	0.149909	0.153885	0	0	0	0	0	0.119165	0.130376	0.117617	0	0.111775
	133.929	0.909955	0	0.191064	0.191126	0	0	0	0	0	0	0.132826	0	0	0	0	0.262385	1.18544	0	0	0	0	0.162383	0.139245	0	0.220767	0.228419	0	0.113311	0.144298	0	0	0.135898	0.14865	0.267275	0	0	0.16988	0	1.26474	0.178232	0.190017	0.554786	1.51539	1.75464
	133.95	0	0	0	0	0	0	0	0	0	0	0	0	0	0	0	0	0	0	0	0	0	0	0	0	0	0	0	0	0	0	0	0	0	0	0	0	0	0	0.149979	0	0	0	0	0
	133.968	1.47883	2.15568	2.83617	1.53894	1.95068	1.29128	1.71748	0.860992	0.935643	1.84301	1.14819	0.800468	0.501305	1.84542	1.88455	1.47904	1.35628	1.69869	1.82107	0.999529	1.14655	0.966519	1.39122	0.787282	1.27753	1.80158	2.7785	1.16752	2.11724	1.88648	1.2829	2.33308	2.14333	2.93315	1.54959	0.814679	1.8371	1.84771	1.76852	2.38964	1.23956	1.15928	1.05468	1.02885
	134.018	1.82048	1.68446	0.76686	2.99391	1.47684	1.85506	2.34549	3.29301	0	1.69781	2.02578	4.65922	3.82396	1.45966	2.31202	0	2.40452	1.785	1.25244	1.98087	2.48181	2.19401	1.81203	2.35139	1.98935	1.80403	1.82359	1.79788	1.37576	2.56036	2.56373	1.07548	0.903766	0.995405	1.55733	4.51166	1.74058	1.7842	1.19442	0.739863	2.10189	1.5414	3.49351	1.28861
	134.035	0.366866	0.44453	0.401495	0	0.396365	0.395348	0.411762	0	2.24736	0.719415	0.51438	0.661293	0	0.375713	0.411613	1.21434	0.406572	0.436557	0.367196	0.400701	0.544767	0.479445	0.458459	0	0.404524	0.548431	0.427873	0.560523	0.725799	0.734592	0.511331	0.411382	0.349124	0.378385	0.410126	0	0.347831	0.792378	0.311263	0.371079	0.442279	0.433851	0.376523	0.323019
	134.044	0	0	0	0	0	0	0.340911	0.496255	0	0	0	0.622894	0.817699	0	0	0.371227	0	0	0.352705	0.431148	0	0	0	0	0	0	0	0	0	0	0	0	0.310356	0	0.26642	0.445277	0	0	0	0.254093	0	0	0	0
	134.063	0.167541	0.197908	0.27533	0.234778	0.217003	0.268506	0.219423	0.239495	0.379639	0.164504	0.227633	0.248214	0.373162	0.246562	0.2152	0.285087	0.132663	0.190786	0.29032	0	0.244422	0.283001	0.224542	0.411392	0.31022	0.221293	0.221686	0.258995	0.187798	0.175089	0.208663	0.295763	0.301339	0.255493	0.27637	0.286483	0.208107	0.190153	0.153249	0.304279	0.372776	0.287374	0.125835	0.159457
	134.067	0	0	0	0.224943	0	0	0	0	0	0.179896	0	0.254626	0	0	0	0	0	0.196169	0	0	0	0	0.197497	0	0	0.177666	0	0	0	0.138524	0	0	0	0	0	0.215239	0.208116	0	0	0	0	0	0	0
	134.089	0.499103	0.404032	0.383617	0.229186	0.452189	0.478316	0.406858	0.347759	0.494926	0.307768	0.302692	0	0.381284	0.482822	0.380569	0.355446	0.262787	0.358817	0.508146	0.530495	0.334865	0.280433	0.355826	0.600956	0.363492	0.393851	0.282063	0.353723	0.351441	0.239403	0.357073	0.584462	0.553644	0.427508	0.407834	0.308789	0.394062	0.41108	0.232721	0.454843	0.512047	0.505619	0.268808	0.351554
	134.103	0.101106	0	0	0.215139	0	0	0.231304	0.186158	0	0.147978	0	0	0.227151	0.252574	0	0	0.136177	0.215044	0.226504	0	0	0	0.219198	0	0.165692	0	0	0	0	0.148529	0	0	0.196638	0.192277	0	0	0	0.138218	0.121184	0	0	0	0.105196	0
	134.116	0.18129	0.265795	0.180423	0.185626	0.171176	0.236528	0.18743	0.19628	0.199054	0.325594	0.234305	0.203428	0.220664	0.200598	0.219962	0	0.123184	0.193568	0.203294	0.162752	0.1681	0.1717	0.202988	0.186819	0	0.234915	0.190881	0.532783	0.16364	0.210623	0.149609	0.219508	0.278174	0.21022	0.208307	0.268743	0.168469	0.212664	0.12521	0.210746	0.207595	0.177818	0.156467	0.130298
	134.529	0	0.150536	0.123897	0	0	0	0	0	0	0	0	0	0	0	0	0.218905	0	0.153252	0.151026	0	0	0	0	0	0	0	0	0	0	0	0	0.139585	0	0.136174	0	0	0	0	0	0	0	0	0	0
	134.886	1.40863	1.32507	0.87095	1.29527	1.58951	1.07184	1.35777	0.8184	0.89977	1.09414	0.86756	0.863433	0.4819	1.40882	1.44006	1.22729	1.50271	1.02176	1.08483	0.907813	0.983236	0.901856	0.989361	0.751421	0.994366	1.28495	1.69003	0.860682	1.27292	1.34924	1.26697	1.32791	1.22024	1.23043	1.08385	0.830051	1.73737	1.17213	0.968071	1.0271	1.06794	1.05667	1.34635	0.550504
	134.928	0	0	0	0	0	0	0	0	0	0	0	0	0	0	0	0	0	0	0	0	0	0	0	0	0	0	0	0	0	0	0	0	0	0	0	0	0	0	0.162962	0	0	0	0	0
	134.941	0.146718	0.291637	0.54502	0.177219	0.238043	0.136334	0.261795	0	0	0.239227	0.200131	0	0	0.230375	0.251223	0.242841	0	0.28103	0.239649	0.158821	0.163043	0.141588	0.184093	0.147594	0	0.240187	0.411321	0.122823	0.14853	0.178514	0	0.292339	0.440017	0.46596	0.217051	0	0.257545	0.194983	0.227193	0.448376	0.142991	0.127051	0	0.29075
	134.967	0.53682	0.708143	0.844691	0.472619	0.648778	0.553404	0.788845	0.470638	0.440153	0.463108	0.458241	0.347667	0.345616	0.869572	0.714731	0.58395	0.508564	0.607853	0.659455	0.423564	0.365605	0.517895	0.800084	0.333133	0.458105	0.481474	0.713203	0.309174	0.550734	0.508976	0.45257	0.770884	0.689864	0.91291	0.596654	0.328211	0.602597	0.887542	0.624636	0.713911	0.463836	0.502488	0.477691	0.452053
	134.982	0	0	0	0	0	0	0	0	0	0	0	0	0	0	0	0	0	0	0	0	0	0	0	0	0	0	0	0	0	0	0	0	0	0	0	0	0	0	0.224009	0	0	0	0	0
	134.986	0	0	0	0	0	0	0	0	0	0	0	0	0	0	0	0	0.94429	0	0	0	0	0	0	0	0	0	0	0	0	0	0	0	0	0	0	0	0	0	0	0	0	0	0	0
	135.002	15.2041	25.8972	8.16614	23.558	14.7369	18.3761	18.8108	33.6259	19.5347	21.7587	37.923	30.5325	32.0842	11.9105	18.3849	17.024	19.1218	28.7862	13.1902	27.1595	19.5239	22.8615	25.2235	18.5785	15.8552	18.3699	25.1985	21.4872	14.4863	29.0062	20.1571	13.0559	12.7993	8.79903	19.3233	45.0316	18.5855	22.507	14.1462	12.0328	13.261	18.7894	59.2644	10.8229
	135.049	0.420282	0.833151	0.747408	0.873645	0.643378	0.763424	0.636971	0.74653	0.756015	0.790201	0.985184	0.836449	0.874614	0.556063	0.663381	0.692967	0.319459	0.960469	0.669757	0.80098	0.918662	0.819635	0.931639	0.716526	0.702371	0.668848	0.911334	0.581019	0.731809	0.757517	0.614399	0.685094	0.577398	0.597611	0.718418	1.02638	0.602757	0.768327	0.49226	0.738638	0.727633	0.607774	0.386036	0.466385
	135.08	0.308182	1.02729	1.05201	0.728789	1.09887	0.802262	0.902321	1.03541	1.01946	0.716819	0.899657	0.809256	0.686394	0.716705	0.960037	1.18295	0.222257	1.55926	0.8122	0.831504	0.84738	1.04398	2.1289	0.921133	0.737601	0.689732	0.981619	0.513389	0.386161	0.710992	0.252296	0.757957	1.12254	1.45713	1.49036	0.649138	1.38537	0.595795	0.587869	0.78	0.799849	0.864383	0.186289	0.493184
	135.101	0.207001	0.236152	0.207054	0	0.266044	0.267444	0.278836	0.23685	0.275201	0	0.239757	0	0.243405	0.281061	0	0	0.110274	0.248921	0.273179	0.279402	0.214095	0.205931	0.299326	0.319717	0.207029	0.16231	0.185386	0.174967	0.12031	0.134224	0.154529	0.260234	0.293936	0.239097	0.258145	0	0.251337	0.131228	0.126901	0.237709	0	0.265819	0.108007	0.165529
	135.116	0.842653	0.663708	0.709081	0.562834	0.806539	0.719461	0.676005	0.664367	0.752253	0.660058	0.644219	0.573748	0.519269	0.813486	0.702573	0.844554	0.567904	0.664732	0.770169	0.674045	0.635943	0.596837	0.757166	0.861655	0.524634	0.71588	0.595509	0.644711	0.511602	0.606811	0.680922	0.655388	0.792509	0.748421	0.619341	0.439738	0.894053	0.65617	0.438552	0.677455	0.659389	0.6565	0.516665	0.361178
	135.926	0.498989	0	0.179421	0.166063	0	0	0	0	0.145501	0	0	0	0	0	0	0.174005	0.751333	0	0	0	0	0	0	0	0.213114	0.147797	0	0	0	0	0	0.119401	0	0.187752	0	0	0	0	0.58887	0.145126	0.18293	0.419675	0.948977	0.802834
	135.936	0	0	0	0	0	0	0	0	0	0	0	0	0	0	0	0	0	0	0	0	0	0	0	0	0	0	0	0	0	0	0	0	0	0	0	0	0	0	1.06611	0	0	0	0	1.20681
	135.965	0.563829	0.722322	0.969457	0.624894	0.784548	0.49494	0.68131	0.317833	0.37755	0.698225	0.49947	0	0	0.730453	0.743406	0.542003	0.452592	0.702699	0.710795	0.454365	0.439812	0.35428	0.565035	0.310346	0.472512	0.717217	1.10565	0.456359	0.813207	0.623631	0.427499	0.865729	0.772056	1.12784	0.586065	0.326906	0.665226	0.709571	0.702207	0.884249	0.477907	0.450945	0.435825	0.41652
	135.977	0	0	0	0.543296	0	0.329092	0.377035	0.505679	0.696159	0.270304	0.288636	1.1462	0.912018	0	0	0	0	0.316382	0	0.332521	0.57626	0.468474	0	0.432349	0.326761	0	0	0.530383	0	0.319606	0.710129	0	0	0	0	0.688026	0.423366	0.302771	0	0	0.344769	0.435957	0	0
	136.002	2.09605	2.15101	1.80311	3.2923	1.94428	2.51516	2.3655	3.07181	2.71662	3.1597	2.87205	3.79144	3.74547	1.59653	1.96031	1.96112	2.28943	2.1408	2.05852	2.65901	3.80456	3.63122	2.59931	1.97212	3.07676	2.56122	2.45183	2.22485	3.3778	3.42042	2.98317	1.82721	1.37463	1.40675	2.17206	3.64685	1.77477	3.48915	1.62236	1.9776	2.2704	2.54424	3.00808	1.6739
	136.021	0.865136	1.15434	0.950402	1.04587	0.936667	1.20146	0.869157	1.26578	1.70061	1.52008	1.28914	1.31944	1.03212	1.05351	0.988808	1.37528	0.746402	1.03548	1.20232	1.15138	1.57852	1.46728	1.31872	1.47071	1.15234	1.29945	1.10584	1.71226	0.939865	1.39511	1.19937	0.917235	0.993788	0.902011	1.10536	1.21567	1.12384	1.34369	0.709569	1.11897	1.24357	1.39482	1.0466	0.674295
	136.047	7.69276	6.11566	2.24303	8.67276	5.57436	7.56098	5.92548	9.7525	7.82817	7.89254	7.95017	16.108	10.7124	6.7098	7.05481	7.08681	8.96611	4.94881	5.21081	7.71957	8.61601	8.72408	6.10337	8.74606	5.24312	5.92084	4.99548	6.88594	5.33298	7.83383	8.05292	2.4831	2.64075	2.56383	4.51615	11.0098	6.30567	7.56809	2.7235	1.99349	5.61568	6.32335	9.84698	2.68731
	136.061	0	0	0	0	0	0	0	0	0	0	0	0	0	0	0	0	0	0	0	0	0	0	0	0	0	0	0	1.65826	0	0	0	0	0	0	0	0	0	0	0	0	0	0	0	0
	136.075	2.40239	4.66563	3.33235	4.46829	3.18269	3.30912	4.19085	4.98286	4.97792	5.30214	5.53571	5.59414	4.93515	4.20723	4.67915	2.98761	3.61795	4.49956	3.05781	3.24262	3.69306	4.10844	5.25407	4.43577	2.89733	4.32294	3.64537	3.76905	3.7439	4.46003	4.59872	3.6861	3.75028	3.45071	4.34399	4.98207	4.81772	5.96456	2.86195	3.37308	2.90833	2.73807	2.89802	3.04991
	136.098	0	0	0	0	0.223065	0	0	0	0	0	0	0	0	0	0	0	0	0	0	0	0	0	0	0	0	0	0	0	0	0	0	0	0	0	0	0	0	0	0	0	0	0	0	0
	136.111	0.271125	0.40888	0.648227	0.468824	0.359715	0.667771	0.405937	0.406122	0.587543	0.445945	0.634186	0.461799	0.35379	0.625122	0.47968	0.644646	0.193827	0.375796	0.434792	0.445291	0.614717	0.502775	0.422976	0.733489	0.336929	0.355169	0.525629	1.007	0.265139	0.365226	0.293559	0.498131	0.590984	0.399678	0.654722	0.786305	0.410812	0.430639	0.295785	0.705969	0.739608	0.519452	0.272989	0.289546
	136.134	0	0	0	0.166142	0	0	0	0	0	0	0	0.163565	0.180144	0	0	0	0	0	0	0	0	0	0	0	0	0	0	0	0	0	0	0	0	0	0	0	0	0	0.0900295	0	0	0	0	0
	136.154	0	0	0.239837	0	0	0	0	0	0	0	0	0	0	0	0	0	0	0.169769	0	0	0.153077	0.139184	0	0	0	0	0	0	0	0	0	0.164884	0.211307	0.233413	0	0	0	0	0.104513	0.147491	0	0	0	0
	136.491	0	0.153561	0	0.159133	0.160407	0.143237	0	0	0	0	0	0	0	0.160808	0	0	0	0.148233	0.162919	0	0	0	0	0	0	0	0.246027	0	0	0	0	0.149366	0.181514	0.173588	0	0	0.167263	0	0.0948753	0.202268	0	0.123845	0	0
	136.526	0.325193	0.142708	0.160335	0.152106	0.255294	0.216888	0	0.16628	0	0	0	0	0	0.218907	0.237613	0.240724	0.243518	0.159039	0.408797	0.160437	0.140352	0	0	0	0.11169	0.140699	0.212309	0.222163	0.130621	0.113281	0.209078	0	0.202285	0.183192	0	0	0.299526	0	0.100515	0.122942	0.148247	0.133125	0.1812	0
	136.551	0	0	0	0	0	0	0	0.151834	0	0	0	0.216553	0.196386	0	0	0	0	0	0	0	0.150573	0	0	0	0	0	0	0	0	0	0	0	0	0.119747	0	0	0	0	0	0	0	0	0	0
	136.883	0.292374	0.320813	0.24115	0.331013	0.410227	0.258431	0.308053	0.237165	0.213902	0.25162	0.200546	0.243835	0	0.358952	0.328337	0.258067	0.355785	0.266921	0.286638	0.236054	0.241189	0.195724	0.222502	0.18722	0.264676	0.261652	0.383898	0.202385	0.270408	0.294354	0.285256	0.301197	0.267169	0.268256	0.268571	0.231986	0.441411	0.262793	0.234034	0.264936	0.261658	0.265149	0.288537	0.159965
	136.907	0	0	0	0	0	0	0	0	0	0	0	0	0	0	0	0	0	0	0	0	0	0	0	0	0	0	0	0	0	0	0	0	0	0	0	0	0	0	0.346642	0	0	0	0	0
	136.909	0	0	0	0	0	0	0	0	0	0	0	0	0	0	0	0	0	0	0	0	0	0	0	0	0	0	0	0	0	0	0	0	0	0	0	0	0	0	0	0	0	0	0	0.287285
	136.931	0.211087	0.194414	0.303885	1.09877	0.446562	0.591904	0.643262	0.605987	0.954126	0.283699	0.248072	0.582357	0.821273	0.609245	0.52696	0.279388	0.133981	0.265609	0.745041	0.492053	0.544962	0.580667	0.221172	0.358196	0.669304	0.39931	0.278457	0.204496	0.211695	0.228841	1.26442	0.333498	0.413771	0.277871	0.361873	0.624623	0.592873	0.549313	0.316097	0.218012	0.423685	0.547738	0.109117	0.377767
	136.96	0.30433	0.418777	0.425722	0.369098	0.389387	0.322761	0.50958	0.361596	0.315006	0.429745	0.369503	0.373822	0.407396	0.467778	0.442561	0.381872	0.278433	0.377559	0.352176	0.309053	0.282076	0.315322	0.379967	0.280882	0.279822	0.348263	0.374118	0.301558	0.307952	0.36773	0.362671	0.375363	0.395649	0.427632	0.356939	0.297458	0.401667	0.51502	0.409431	0.390224	0.284145	0.268688	0.218258	0.370268
	136.982	0	0.153659	0	0	0	0.15001	0	0	0	0	0	0	0	0	0.161089	0.134403	0	0	0	0	0	0.153735	0	0	0	0	0	0	0	0	0	0	0	0	0	0	0	0	0	0.199048	0	0.123936	0	0
	137.002	0.776972	0.916566	0.884153	1.38498	0.933858	1.1479	1.15648	1.3135	1.35472	1.26214	1.19315	1.54197	1.64909	1.01319	0.969716	0.903622	0.817179	0.948129	1.15273	1.28681	1.91609	1.67146	1.14281	0.941839	1.48588	0.956347	0.91713	0.946574	1.28471	1.39223	1.22961	0.824949	0.670768	0.615804	1.01007	1.68231	0.843333	1.42922	0.731285	0.971815	1.19036	1.34022	0.941751	0.79681
	137.027	2.64192	4.22002	4.36678	3.57461	3.61844	3.53097	2.56372	1.98048	2.03088	4.33053	2.94348	1.80359	0.878118	3.43314	3.45522	3.11967	2.37775	3.89263	3.27937	2.50214	2.20727	2.04215	2.91561	1.71957	2.22895	3.21972	5.01213	3.36491	3.88786	3.58689	2.73018	4.00181	3.36055	4.18993	3.13245	1.79989	3.68288	4.02619	2.83037	3.54754	2.32478	2.05161	3.09701	1.55268
	137.048	0.838372	0.661009	0.505481	0.904627	0.579397	0.724732	0.604576	0.749426	0.684013	0.68164	0.790715	1.23883	0.818071	0.676552	0.630406	0.60962	1.14634	0.683911	0.656503	0.716472	0.80816	0.809564	0.62037	0.678652	0.623227	0.495473	0.600709	0.547995	0.498568	0.6512	0.610642	0.49742	0.559275	0.466124	0.597191	0.807766	0.548499	0.592129	0.394253	0.526811	0.64451	0.516718	1.47603	0.342747
	137.076	0.357537	0.612134	0.606908	0.524228	0.495707	0.509116	0.575869	0.571543	0.64602	0.637796	0.644278	0.633913	0.579478	0.505251	0.561653	0.511206	0.420482	0.623317	0.510998	0.46975	0.509472	0.50473	0.608246	0.568783	0.512539	0.522684	0.489627	0.670221	0.523984	0.576815	0.517591	0.513023	0.587907	0.559677	0.587336	0.571291	0.605996	0.69524	0.336362	0.486619	0.44137	0.434532	0.369969	0.331068
	137.095	0.24783	0.263918	0.264261	0.202938	0.318396	0.29879	0.257467	0.240208	0.277072	0.173418	0.225778	0	0.269452	0.31003	0.270677	0.228998	0.168904	0.249619	0.246052	0.258779	0.201759	0.220835	0.286497	0.255223	0.192341	0.219109	0.209652	0.214029	0.174338	0.20451	0.216482	0.319313	0.298519	0.231321	0.266316	0.20383	0.264747	0.202544	0.130369	0.266264	0.248133	0.208594	0.152513	0.171835
	137.106	0.148168	0.176871	0.185847	0	0	0	0.189733	0.209839	0.290229	0.146115	0.22316	0	0	0	0	0.231689	0.113197	0	0.19948	0.265441	0.211994	0.194564	0.190114	0.287832	0.19538	0.142961	0.150568	0.23598	0.182468	0.152285	0.169329	0	0	0	0.21283	0.181526	0.178645	0.168209	0.123942	0.175664	0.280582	0.20746	0.117332	0.116527
	137.132	0.622965	0.585121	0.719358	0.414402	0.776652	0.54678	0.704822	0.596303	0.642262	0.523951	0.553357	0.370794	0.410684	0.645557	0.633813	0.685858	0.394514	0.678898	0.653849	0.605286	0.458527	0.490419	0.953433	0.706095	0.538871	0.635607	0.503828	0.56602	0.473477	0.569191	0.475382	0.620809	0.716625	0.757693	0.741918	0.377966	0.733839	0.605385	0.377505	0.682619	0.581198	0.634077	0.296085	0.333706
	137.498	0	0	0.152092	0	0	0	0	0	0	0	0	0	0	0	0	0	0	0.151182	0	0	0	0	0	0	0	0	0	0	0	0	0	0.148334	0	0.158267	0.12574	0	0	0	0	0.129821	0	0	0	0
	137.532	0.473024	0.632839	0.68687	0.349598	0.709715	0.690259	0.425326	0.377801	0.432169	0.60602	0.467579	0.223138	0.183432	0.556183	0.532161	0.480846	0.418097	0.608819	0.796656	0.662452	0.44581	0.497059	0.469998	0.321858	0.959007	0.610664	0.660119	0.482548	1.18641	1.03734	0.607297	1.8435	0.699848	0.845344	0.850361	0.227694	0.481858	0.860197	0.37433	0.798002	0.616206	0.476506	0.357527	0.396655
	137.551	0.141826	0	0.148489	0	0	0	0	0	0	0	0	0	0	0	0	0	0.219516	0	0.158756	0	0	0	0	0	0	0	0	0	0	0	0	0	0.161013	0.160686	0.129493	0	0	0	0.204483	0.143269	0.134725	0.15073	0.237464	0.221403
	137.933	0	0	0	0	0	0	0	0	0	0	0	0	0	0	0	0	0	0	0	0	0	0	0	0	0	0	0	0	0	0	0	0	0	0	0	0	0	0	0.394506	0	0	0	0	0
	137.934	0	0	0	0	0	0	0	0	0	0	0	0	0	0	0	0	0	0	0	0	0	0	0	0	0	0	0	0	0	0	0	0	0	0	0	0	0	0	0	0	0	0	0	0.445376
	137.95	0	0	0	0	0	0	0	0	0	0	0	0	0	0	0	0	0	0	0	0	0	0	0	0	0	0	0	0	0	0	0	0	0	0	0	0	0	0	0	0	0	0	0	0.0847155
	137.969	0.1382	0.144298	0.255984	0	0.202634	0.183663	0	0.15347	0.132702	0	0.13476	0.173402	0.186685	0.204334	0.178474	0.146561	0.128081	0.174195	0.214139	0.164657	0	0.152573	0.138593	0	0.177335	0.188999	0.164712	0.138953	0.31951	0.143458	0.188759	0.341015	0.202606	0.250677	0.19553	0	0.170774	0.156432	0.179557	0.251893	0.179668	0.155404	0.0957297	0.135053
	137.997	1.14422	1.08646	1.21488	1.58913	1.08879	1.25227	1.20189	1.37704	1.21811	1.72726	1.44952	1.71168	1.70941	0.960645	0.986426	0.911486	1.17905	0.969708	1.19028	1.20587	2.0458	1.71008	1.15918	1.0121	1.52364	1.42033	1.25448	1.24762	1.91024	1.78286	1.53806	1.15359	0.848202	0.977664	1.08866	1.64041	0.850803	1.89517	0.914795	1.28316	1.19046	1.25154	1.13719	0.974881
	138.015	0	0.238278	0	0	0	0	0	0	0.273336	0	0	0	0.28734	0	0.236446	0.209234	0.12114	0	0	0	0	0.269686	0.262298	0.262214	0	0.156669	0	0.165109	0	0.250261	0	0	0.222134	0	0	0	0.183585	0	0.159455	0	0	0.229682	0.120142	0
	138.031	0.24903	0.81157	0.757307	0.630359	0.619276	0.497485	0.737522	0.615475	0.629504	0.757355	0.629056	0.595773	0.566569	0.623619	0.717219	0.501139	0.136839	0.691618	0.820335	0.532623	0.688842	0.731494	0.527358	0.52854	0.665171	0.608977	0.909644	0.639588	0.722421	0.741934	0.721313	0.862903	0.591105	0.745069	0.514529	0.650573	0.619451	0.623504	0.405912	0.531935	0.385646	0.374717	0.16713	0.32222
	138.054	1.84775	2.78352	2.17305	2.09285	2.07328	2.50636	2.13813	2.9675	3.23185	1.98093	2.72259	3.3564	3.27445	3.05268	2.47286	4.5533	1.98478	2.25742	2.57919	3.42975	2.57278	3.47221	2.2768	2.10751	3.50246	3.23634	2.07569	3.03934	3.30393	5.24171	3.62009	6.70017	2.31783	2.63976	2.53549	2.3002	1.82498	3.61441	1.3781	1.82888	2.55744	1.72408	1.95062	2.0837
	138.09	0.118143	0.200222	0.213842	0.173485	0.190171	0.254832	0.240817	0.233207	0.268158	0.15936	0.233973	0.231281	0.251637	0.283536	0.233388	0.247977	0	0.197281	0.259416	0.316197	0.242874	0.218448	0.228404	0.259575	0.17641	0.155687	0.171826	0.235207	0.154268	0.18914	0	0.293279	0.259894	0.192021	0.240518	0.265038	0.20122	0.147016	0.157889	0.246437	0.257163	0.365546	0	0.175426
	138.102	0	0	0	0	0	0	0	0	0.155119	0	0.141449	0	0	0	0	0	0	0.135133	0	0	0.143175	0	0	0	0.114924	0	0	0	0	0	0	0.144851	0	0	0.129614	0	0	0	0	0	0.128589	0	0	0
	138.133	0	0	0.149848	0	0.146863	0.135492	0	0.150674	0.143311	0	0	0	0.167222	0	0	0.154697	0	0.190581	0.163262	0.134216	0.141921	0	0.174068	0.154964	0.134101	0	0	0	0	0	0	0.171213	0.148176	0.153659	0.13089	0.154879	0	0	0	0.157985	0.134856	0.128848	0	0.0847994
	138.492	0	0	0.124485	0	0	0	0	0	0	0	0	0	0	0	0	0	0	0	0	0	0	0	0	0	0	0	0	0	0	0	0	0.122135	0	0	0	0	0	0	0	0.125507	0	0	0	0
	138.526	0	0	0.132949	0	0	0	0	0	0	0	0	0	0	0	0	0	0	0	0	0	0	0	0	0	0	0	0	0	0	0	0	0	0	0	0	0	0	0	0	0	0	0	0	0
	138.527	0	0	0	0	0	0	0	0	0	0	0	0	0	0	0	0	0	0	0	0	0	0	0	0	0	0	0	0	0	0	0	0	0	0.144079	0	0	0	0	0	0	0	0	0	0
	138.55	0	0	0.139001	0	0	0	0	0	0	0	0	0	0	0	0	0	0	0.141957	0	0	0	0	0	0	0	0	0	0	0	0	0	0.21435	0	0.129678	0.138402	0	0	0	0	0	0	0	0	0
	138.906	2.27827	1.89019	0.685393	1.83003	1.57543	1.47065	1.81558	2.49542	1.93322	1.65636	1.89524	3.78527	3.17247	1.79021	1.82573	1.96636	2.96176	1.67932	1.04542	1.50867	1.90042	2.02494	2.31392	1.63162	1.50976	1.79104	2.21074	1.46643	1.47454	2.12934	2.16888	1.14607	1.09994	0.900629	1.81188	3.51671	2.51675	2.14453	1.29189	0.78008	1.74113	1.7499	4.14224	1.13383
	138.93	0	0	0.125727	0	0.15252	0	0	0	0	0	0	0.16228	0.167231	0	0	0	0	0	0	0	0	0	0	0	0	0	0	0	0	0	0	0	0	0	0	0	0	0	0.113643	0	0	0	0	0.120114
	138.96	0	0	0.122121	0	0	0	0	0	0	0	0	0	0	0	0	0	0	0	0	0	0	0	0	0	0	0	0	0	0	0	0	0	0	0	0	0	0	0	0.116077	0	0	0	0	0.115935
	138.966	0.106347	0	0.187424	0.179231	0.187548	0.186563	0	0.181189	0.172326	0.188065	0.175954	0.197656	0.206203	0.162796	0.169301	0.180158	0.116942	0.182602	0.175011	0.163541	0.176533	0.151453	0.208198	0.150966	0.130134	0.148524	0.177579	0.138111	0.131046	0.1748	0.151409	0.176085	0.149565	0.172979	0.193353	0.183245	0.198211	0.1661	0	0.17266	0.139932	0.175401	0.132062	0.126865
	138.978	0	0	0	0	0	0	0	0	0	0	0	0	0	0	0	0	0.115206	0	0	0	0	0	0	0	0	0	0	0	0	0	0	0	0	0	0	0	0	0	0.175747	0	0	0.12314	0.110363	0.167207
	138.998	0.260419	0.317681	0.370072	0.390965	0.407359	0.417476	0.344613	0.45376	0.377591	0.346431	0.32947	0.448387	0.448136	0.298756	0.301025	0.280298	0.274952	0.304396	0.376326	0.333782	0.452909	0.457061	0.389249	0.295176	0.382386	0.311753	0.367891	0.274177	0.376952	0.370805	0.371905	0.31268	0.280969	0.358035	0.329386	0.403779	0.326149	0.437849	0.362807	0.324073	0.312398	0.343897	0.332027	0.375623
	139.017	0.722639	0.571325	0.963956	0.628118	0.64119	0.601419	0.609485	0.387098	0.403931	0.960798	0.508137	0.337511	0.282523	0.72155	0.747913	0	0.795249	0.703559	0.713314	0.525312	0.447822	0.401768	0.611145	0.423069	0.409654	0.731326	0.731598	0.667707	0.749903	0.707136	0.636032	0.681708	0.703777	0.899969	0.655088	0.308437	0.745089	0.814046	0.496675	0.711	0.566107	0.476386	0.67135	0.315148
	139.038	0.454928	0.657311	0.522562	1.76876	0.632877	1.2607	0.821804	1.84725	0	0.721584	0	2.71316	2.62231	1.48212	0.831111	0.728942	0.384149	0.514216	1.8659	0	1.52532	1.16855	0	1.40132	0.484373	0.546223	0.518796	0.575685	0.602647	0.839742	3.49305	0	0.541235	0.485497	0	1.41416	0.49413	0.949421	0.341096	0.428451	0.552428	0	0.396351	0
	139.05	2.07856	2.29258	2.11703	0.981128	1.65374	2.63165	1.59958	1.98222	3.72287	3.18784	2.95148	0	2.67592	1.89762	1.78153	0	1.72533	2.04758	2.2293	2.85717	1.22085	1.79446	2.1279	1.64632	2.34533	3.95054	2.44328	4.54619	2.79294	4.71801	2.19071	3.5313	2.58407	2.74617	2.00317	1.21752	1.34338	2.92558	1.08303	2.14467	1.66616	2.45571	1.84256	1.20372
	139.073	0.236686	0.294614	0.31698	0.288005	0.368315	0.386723	0.467015	0.339339	0.464575	0.256053	0.311059	0.380976	0.412435	0.321281	0.30113	2.00966	0.162423	0.289645	0.347262	0.344541	0.35963	0.283291	0.333582	0.542925	0.233139	0.401903	0.269303	0.287895	0.253099	0.359783	0.210847	0.387071	0.416406	0.477175	0.335771	0.299555	0.401457	0.334717	0.21372	0.314105	0.335013	0.342884	0.171062	0.1984
	139.084	0	0.312367	0	0.285194	0.23389	0.333031	0	0.304552	0.334303	0.145305	0.217094	0.334373	0.446538	0.361652	0.352909	0.591594	0.12139	0.245	0.318098	0.324607	0.296936	0.318887	0	0.32523	0.288665	0.192594	0	0.235567	0.23177	0.219446	0.325981	0.330765	0	0	0.278375	0.271251	0	0.218409	0	0.195208	0.28253	0.258055	0	0.193371
	139.111	0.266089	0.253732	0.327917	0.210377	0.324953	0.302165	0.26836	0.268313	0	0.247753	0.239615	0.241146	0.227331	0.288447	0.25725	0	0.201752	0.304586	0.33563	0.298021	0.240636	0.231934	0.366315	0.277621	0.233168	0.248092	0.200238	0.252339	0.159609	0.218346	0.256922	0.337976	0.356599	0.305344	0.295878	0.211646	0.275146	0.220797	0.17503	0.297323	0.315057	0.310391	0.197342	0.177412
	139.122	0	0	0.144004	0	0	0	0	0	0.340929	0	0.150929	0	0.206224	0	0	0.331244	0	0.161107	0	0	0.19073	0	0.167511	0	0.163531	0	0	0.138222	0.101671	0	0	0	0.169203	0	0	0.156506	0	0	0	0.130159	0	0	0	0
	139.147	0.395561	0.320641	0.317092	0.1864	0.37686	0.378777	0.312583	0.329284	0.368612	0.260909	0.255551	0.170431	0.235456	0.406597	0.299659	0.371367	0.251594	0.249144	0.417419	0.440463	0.280365	0.216161	0.309188	0.430119	0.286715	0.319352	0.231298	0.303709	0.262346	0.225069	0.283627	0.344023	0.407439	0.341484	0.327166	0.219127	0.331209	0.311066	0.186354	0.331053	0.361386	0.383718	0.184711	0.226231
	139.497	0	0.152831	0	0.149695	0.168134	0.170598	0	0.146521	0.134291	0	0.143016	0.164009	0	0.156973	0	0.161656	0	0	0	0.141067	0.147236	0.146317	0	0	0	0	0.163614	0	0	0	0	0.130667	0.148411	0.137089	0.139873	0.161001	0.182425	0	0.0943945	0.136924	0	0	0	0.0891565
	139.53	5.25721	10.7686	10.3243	8.34382	10.1533	9.25185	7.42853	5.58267	5.68537	8.27193	7.46124	4.18727	2.17924	9.20681	9.79934	8.54581	5.51171	10.2238	8.48097	6.90347	6.06012	5.33766	8.524	4.61769	6.54091	6.86698	13.2733	6.77186	8.2675	7.50635	5.17989	10.6098	9.9625	11.0498	8.63542	4.43819	10.4935	7.92141	7.02437	9.19709	6.97881	6.05931	6.64093	4.01996
	139.574	0	0	0	0	0	0	0	0.224903	0.148803	0	0.144373	0	0	0	0.188325	0	0	0	0.16497	0	0	0	0.149879	0	0	0	0.197501	0	0	0	0	0	0.17579	0	0.138661	0	0	0	0.104903	0	0	0.153545	0	0
	139.582	0	0.150149	0.128342	0	0	0	0	0.152363	0	0	0	0	0	0	0	0	0	0.138179	0	0	0	0	0	0	0.128259	0	0	0	0	0	0	0.149884	0	0	0.134926	0	0	0	0	0.1336	0	0	0	0
	139.599	0	0	0	0	0	0	0	0	0	0	0	0	0	0	0	0	0	0	0	0	0	0	0	0	0	0	0	0	0	0	0	0	0	0	0.124948	0	0	0	0	0	0	0	0	0
	139.914	2.02324	2.81777	1.47011	1.4282	2.94383	2.05604	2.52246	2.9185	3.00564	2.94793	2.02697	1.19021	3.23979	2.1388	2.42835	1.65885	3.52896	1.48096	4.06079	3.21133	3.69262	4.50611	1.60001	2.41041	4.40784	3.98358	1.94857	4.38437	5.20739	4.39758	5.80831	3.8039	1.89116	1.66275	1.95053	1.57024	1.87961	3.60262	1.37288	1.54507	3.60082	3.19041	1.52302	2.44804
	139.954	0	0	0	0	0	0	0	0	0	0	0	0	0	0	0	0	0	0	0.160646	0	0	0.152999	0	0	0	0	0	0	0	0	0	0	0	0.15283	0	0	0	0	0.115433	0	0.141405	0.121033	0	0
	139.962	0.344505	0	0	0	0	0	0	0	0	0	0	0	0	0	0	0.161788	0.481798	0	0	0.142493	0	0	0	0	0.119211	0	0	0	0	0	0	0	0	0	0	0	0	0	2.1982	0	0.140163	0.119879	0.558266	2.61456
	139.987	1.45999	0	0.594804	0	0	0	0	0	0	0	0	0	0	0	0	0.460019	1.70794	0	0	0	0	0	0	0	0.460725	0.584907	0	0.318682	0	0	0	0.125954	0	0.694493	0	0	0.278693	0	1.99173	0.565023	0	1.00921	2.01854	2.24784
	140.001	0.997003	1.31391	1.55921	0.935468	1.01962	1.04722	0.877468	0.648956	0.834048	1.37505	0.872105	0.564702	0.415757	1.00852	0.964204	0.869299	0.957688	1.28518	1.13791	0.925702	0.872576	0.812672	1.05945	0.652568	0.914439	1.16363	1.475	1.1354	1.5534	1.35043	0.935221	1.47795	1.30172	1.57809	1.0139	0.599636	0.929055	1.39736	1.00199	1.44132	0.893709	0.831188	0.872028	0
	140.015	0	0	0	0.25578	0	0	0.239787	0	0	0	0	0	0.19976	0	0.290533	0	0	0.340297	0	0	0	0	0	0	0	0	0	0	0.255524	0	0	0	0	0	0	0	0	0	0	0	0	0	0	0
	140.032	0.647017	1.45343	1.23229	0.999156	1.10816	1.08903	0.942224	0.715826	0.687879	0.972103	0.905367	0.635548	0.423886	1.11192	1.14495	1.06072	0.693674	1.32336	0.989035	0.884531	0.758634	0.795628	1.07871	0.659465	0.867056	0.810491	1.43423	0.795841	1.04663	0.917868	0.666009	1.31135	1.1755	1.35682	1.12785	0.708592	1.17432	1.02319	0.889058	1.1539	0.901346	0.760303	0.650955	0.555786
	140.054	0	0	0	0	0	0	0	0	0	0	0	0	0	0	0	0	0	0	0	0	0	0	0	0	0	0	0.902069	0	0	0	0	0	0	0	0	0	0	0	0	0	0	0	0	0
	140.055	0	0	0	0	0	0	0	0	0	0	0	0	0	0	0	0	0	0	0	0	0	0	0	0	0	0	0	0	1.29104	0	0	0	0	0	0	0	0	0	0	0	0	0	0	0
	140.056	0	0	0	0	0	0	0	0	0	1.55665	0	0	0	0	0	0	0	0	0	0	0	0	0	0	0	0	0	1.02134	0	0	0	0	0	0	0	0	0	0	0	0	0	0	0	0
	140.067	8.17314	9.60798	6.73878	10.6677	9.47774	10.2538	8.85495	14.9957	13.6005	9.84953	12.8035	20.0442	12.6907	10.3958	13.8709	8.25517	10.5453	10.2449	8.0312	12.8334	11.8661	19.1876	9.40515	8.57916	13.9184	9.22252	4.62769	9.09376	5.73662	8.64398	14.9006	5.81087	4.57338	4.80771	6.52521	17.8143	14.6268	9.82138	3.92474	3.39685	9.35851	7.54091	14.113	5.57188
	140.104	0.2004	1.10257	0.96953	0.903169	0.902136	0.703272	0.891363	0.951192	0.955539	1.14408	1.18395	1.09262	0.745472	0.811266	0.991203	1.01545	0.128615	2.37064	0.556691	0.74212	0.794641	1.04122	2.74163	0.703181	0.715586	0.895616	1.00947	0.660707	0.557022	1.11544	0.191701	0.511174	0.946307	1.46787	1.77218	0.8713	1.34762	0.836736	0.569375	0.632691	0.66987	0.632361	0.136928	0.404292
	140.122	0	0	0	0.168208	0	0.207101	0	0.302085	0	0	0	0	0	0	0	0.152537	0	0	0	0.253172	0	0	0	0.196255	0.230464	0	0	0	0	0	0	0	0	0	0	0	0	0	0	0	0	0	0	0
	140.142	0.157237	0.224117	0.236376	0.233248	0.25962	0.279748	0.299455	0.257087	0.369107	0.196888	0.290415	0.257502	0.302096	0.29194	0.285953	0.259615	0.0883907	0.276739	0.271821	0.333157	0.274332	0.318106	0.266042	0.376195	0.435701	0.227635	0.210403	0.276933	0.361592	0.226477	0.158969	0.32404	0.340277	0.250527	0.265208	0.341706	0.25805	0.198523	0.181749	0.399037	0.621172	0.30636	0.136056	0.196299
	140.536	0.202343	0.880249	0.760197	0.448181	0.645685	0.35916	0.418642	0.329767	0.37049	0.249443	0.326283	0.276849	0.188409	0.545063	0.413296	0.413607	0.27924	0.48034	0.362489	0.402529	0.370541	0.308924	0.395738	0.205854	0.303325	0.247627	0.546571	0.291681	0.2873	0.234326	0.243951	0.444125	0.551595	0.49996	0.399158	0.259671	0.471327	0.275837	0.295696	0.438472	0.313153	0.298276	0.268545	0.2014
	140.56	0	0	0	0	0	0	0	0	0	0	0	0	0	0	0	0.144576	0	0	0	0	0	0	0	0	0	0	0	0	0	0	0	0	0	0	0	0	0	0	0	0	0	0	0	0
	140.903	1.51412	1.33148	0.443808	1.27679	1.08237	0.996876	1.15226	1.60251	1.35553	1.02058	1.24162	2.46125	2.31779	1.23853	1.31704	1.42976	1.91557	1.10332	0.669506	0.929125	1.1656	1.42993	1.59818	1.21208	1.0304	1.06831	1.35597	1.01157	1.03829	1.3916	1.4068	0.747885	0.804673	0.601239	1.21767	2.2253	1.64506	1.34246	0.755477	0.564466	1.12874	1.16298	2.82738	0.697838
	140.915	0.624636	0.627492	1.19689	0.487826	0.658443	0.539492	0.597433	0	0	0.843959	0.457669	0	0	0.636515	0.65698	0.519454	0.525321	0.627015	0.739703	0.49991	0	0	0	0	0.585504	0.755629	0.860227	0.412415	0.840665	0.639468	0.4734	0.755116	0.77341	1.05674	0.579459	0	0.561211	0.659961	0.579357	1.07501	0.478578	0.534906	0.393823	0.901844
	140.959	1.25776	0.377367	0.442678	0.261612	0.256957	0.230084	0.296203	0.200527	0.216287	0.330706	0.289232	0.226995	0	0.242657	0.292377	0	1.25922	0.344779	0.206146	0.147992	0.174419	0.182238	0.257997	0.193638	0.322621	0.585708	0.556594	0.298073	0.301665	0.260058	0.178454	0.238925	0.676988	0.790565	0.257856	0.15673	0.468281	0.229525	1.234	0.626431	0.248092	0.385798	1.73799	0.694611
	140.983	1.03151	0.393805	0.389345	0	0.341234	0.304107	0	0.26448	0	0.452518	0.390094	0	0.261512	0.407455	0.367856	0.633406	1.25845	0.437122	0.529288	0	0	0	0.440952	0.285022	0	0	0.442195	0.372621	0.402593	0.38174	0.276801	0.341	0	0.430268	0.365537	0	0.360864	0.447185	1.35611	0.399284	0	0	1.36328	1.45257
	141.005	1.3621	1.22261	1.2604	1.77216	1.14606	1.55437	1.71121	1.88792	1.86781	2.03603	1.6787	2.14146	2.34553	1.10568	1.28295	1.11032	1.49953	1.19483	1.60999	1.76294	2.54752	2.39467	1.57839	1.45121	2.30328	1.61795	1.24196	1.62719	2.14479	2.25723	1.84555	1.24767	0.955039	0.948667	1.3447	2.28112	1.08116	2.26949	1.12188	1.37127	1.76083	2.03908	1.40526	1.29176
	141.037	0	0	0.390684	0.465371	0.338544	0	0.311647	0.337229	0.323222	0.312924	0.368978	0.428338	0.311878	0.38061	0	0	0.271582	0	0.374403	0	0.390011	0.350077	0	0.331483	0.334871	0	0	0	0.257953	0	0.326656	0	0	0	0.324347	0.301596	0	0	0	0	0.282031	0.282193	0	0.214211
	141.054	0.185048	0.363875	0.379802	0	0.250071	0.323059	0.308271	0	0	0.346401	0.390251	0	0	0	0.24376	0.266612	0.14194	0.370788	0.30569	0	0	0	0.322325	0	0	0.278323	0.305258	0.32343	0.298768	0.384106	0.247742	0.349518	0.336703	0.342441	0.316869	0	0.280801	0.364054	0.185944	0.327443	0.245703	0.243739	0.126222	0
	141.07	0.626093	0.942591	0.573994	0.779484	0.758708	0.821161	0.793731	1.10197	1.14794	0.670159	0.896052	1.26421	0.966521	0.965178	1.03802	0.645821	0.646671	0.836727	0.688943	0.979133	0.876374	1.3424	0.766267	0.690357	0.97036	0.696398	0.398556	0.699421	0.426265	0.706845	0.995884	0.715895	0.578182	0.525764	0.622522	1.21548	1.00776	0.838805	0.348466	0.41412	0.688272	0.671801	0.934488	0.517076
	141.089	0.335168	0.269523	0.353155	0.256066	0.330199	0.362136	0.253804	0.276232	0.406417	0.329724	0.241616	0.259294	0.294019	0.304258	0.27682	0.40199	0.270779	0.236365	0.292559	0.265474	0.322081	0.311833	0.288222	0.332917	0.247914	0.350849	0.268543	0.499917	0.244761	0.259077	0.310924	0.30511	0.351106	0.349728	0.291866	0.33748	0.362688	0.3165	0.194859	0.334242	0.323469	0.276436	0.273371	0.183055
	141.103	0	0	0	0.21081	0.192522	0	0.214649	0.252993	0	0	0.223053	0.306019	0.328137	0.208356	0	0	0	0.274435	0	0.250824	0	0.3264	0	0	0	0	0	0	0.163193	0.184274	0.337671	0	0	0	0	0	0	0	0	0	0	0	0	0
	141.111	0.141832	0.255886	0.330155	0.243362	0.238913	0.302947	0	0.270456	0.731133	0.185204	0.265556	0	0.295651	0	0.245403	0.339079	0.113943	0	0.302843	0.290868	0.370898	0	0.36615	0.312499	0.378505	0.149195	0.214864	0.230046	0	0	0.195568	0.223458	0.429494	0.275011	0.310718	0.361413	0.277686	0.199923	0.154455	0.267893	0.379952	0.219327	0.102648	0.168748
	141.127	0.163035	0.18475	0.185732	0	0.192558	0.180438	0	0.155599	0	0	0.152711	0	0	0.163415	0	0	0.100808	0.179371	0	0.153455	0	0	0.161234	0.197889	0.139675	0	0	0	0.114257	0.115048	0.12634	0	0.208895	0.185774	0.17668	0	0	0	0.107562	0.15535	0	0.165682	0	0
	141.138	0	0.194347	0.161468	0.277356	0.191171	0.183144	0.265825	0.232688	0.252111	0	0.252326	0.243244	0.237176	0.212908	0.215553	0	0	0.194339	0.218023	0.170816	0.189972	0.256424	0.254172	0.215648	0.177138	0.147127	0.164	0.255309	0	0.186548	0	0.17663	0.197162	0	0.206775	0.274828	0.321093	0	0.0946289	0.162119	0.223248	0.161031	0	0.123213
	141.163	0.724125	0.358609	0.364238	0.251896	0.567932	0.53061	0.439663	0.413044	0.512173	0.298796	0.269608	0.214257	0.329776	0.551798	0.399664	0.429002	0.263901	0.364246	0.608744	0.60323	0.340173	0.278912	0.388118	0.692026	0.41402	0.472948	0.265808	0.382465	0.364254	0.296036	0.377848	0.565968	0.62417	0.435558	0.480005	0.282309	0.358046	0.389217	0.210298	0.469504	0.546868	0.563653	0.245338	0.351943
	141.494	0	0.180689	0.239204	0	0	0	0	0	0	0	0	0	0	0.169452	0	0	0	0.149519	0.162441	0	0	0	0	0	0	0	0.158365	0	0	0	0	0.158626	0.188051	0.225643	0	0	0	0	0.122144	0.15539	0	0	0	0
	141.527	0.154804	0.32581	0.348509	0.256169	0.350097	0.294971	0.265884	0.208003	0.201992	0.215167	0.213859	0.191722	0	0.340427	0.281694	0.225266	0.149073	0.346641	0.302948	0.226911	0.174603	0.199629	0.292504	0.167911	0.201469	0.167139	0.388863	0.203874	0.264308	0.232391	0.165252	0.314865	0.302991	0.317372	0.255715	0.176274	0.35329	0.234512	0.216797	0.283775	0.212006	0.180915	0.179946	0.139282
	141.541	0	0	0.122655	0.162767	0	0	0	0.161466	0	0	0	0.182063	0.162456	0	0	0	0	0	0	0	0.142515	0.141468	0	0	0	0	0	0	0	0	0	0	0.138445	0	0	0	0	0	0	0	0	0	0	0
	141.912	1.76684	0.464164	0.275704	0.24771	0.452832	0.373152	0.41595	0.548461	0.4912	0.405311	0.375984	0.249752	0.529615	0.368991	0.423404	0.87444	3.23912	0.277377	0.676254	0.54602	0.562418	0.682297	0.306235	0.441013	0.684501	0.614038	0.323867	0.647485	0.80636	0.659292	0.912664	0.658673	0.352687	0.336751	0.328492	0.304783	0.32606	0.464334	0.230586	0.242159	0.534507	0.507842	1.37534	0.406118
	141.941	0	0	0	0	0	0	0	0	0	0	0	0	0	0	0	0.140835	0	0	0	0	0	0	0	0	0	0	0	0	0	0	0	0	0	0	0	0	0	0	0	0	0	0	0	0
	141.958	4.66712	0.143786	0.128759	0	0	0	0	0	0.149225	0.314485	0.142174	0	0	0	0	0.874565	6.60639	0	0	0	0	0.165304	0.140832	0	0.195448	0.311272	0.156999	0.1682	0.179669	0.154223	0	0.140643	0.161995	0.165381	0	0	0	0.160747	34.183	0.13405	0.160623	0.474054	8.45325	44.1643
	141.983	0.602006	0.153385	0.230816	0.182624	0	0.140126	0	0.151326	0	0.129154	0	0	0	0	0	0.254883	0.762386	0	0	0	0	0.141512	0	0	0.22382	0.221909	0	0.140881	0.160288	0	0	0.126227	0.219496	0.275258	0.134188	0	0	0	1.49463	0.257985	0.174441	0.455418	0.824677	1.78786
	142.008	0.332856	0.358853	0.403367	0.457304	0.350297	0.342263	0.412676	0.426375	0.398883	0.382723	0.457172	0.417413	0.484148	0.354106	0.365278	0.320659	0.367644	0.424391	0.464137	0.352551	0.561293	0.498651	0.43353	0.352368	0.475032	0.374459	0.496537	0.358553	0.449273	0.413568	0.431526	0.345051	0.351496	0.389999	0.316075	0.48716	0.347067	0.418011	0.555178	0.326746	0.381554	0.401756	0.375564	0.586177
	142.034	0.372574	0.641105	0.627019	0.484256	0.467142	0.5202	0.434911	0.439528	0.490084	0.747625	0.620731	0	0.383427	0.390176	0.404698	0.444171	0.346647	0.620379	0.506663	0.428732	0.601191	0.497399	0.578591	0.367442	0.50042	0.552324	0.677694	0.545805	0.77002	0.795941	0.510597	0.628863	0.571107	0.502374	0.613446	0.439385	0.459621	0.720593	0.538253	0.676137	0.504631	0.404164	0.349254	0.450269
	142.048	0.274848	0.398671	0.334197	0.678282	0.326468	0.435329	0.353076	0.689906	0.542964	0.337358	0.51178	1.00903	0.72787	0.579311	0.362211	0.320748	0.330006	0.409547	0.370506	0.447467	0.524154	0.546389	0.441849	0.646148	0.353562	0.396663	0.417398	0.364955	0.372791	0.648426	0.566557	0.373976	0.351581	0.287443	0.531958	0.744307	0.351981	0.507428	0.319737	0.340353	0.493375	0.303737	0.418418	0.390328
	142.062	0.143894	0.343897	0.281963	0.424834	0.299757	0.297876	0.36675	0.387187	0.404278	0.391223	0.382867	0.546451	0.523162	0.31069	0.351212	0.271116	0.122886	0.352434	0.347097	0.239111	0.439394	0.371783	0.307815	0.341539	0.281653	0.323042	0.302809	0.360778	0.246165	0.251561	0.323419	0.256147	0.294096	0.282636	0.297371	0.415517	0.363263	0.427648	0.228283	0.251341	0.335219	0.287408	0.154646	0.257707
	142.087	0.0968654	0.25213	0.162877	0.312986	0.270237	0.225114	0.196191	0.264943	0.178376	0.191447	0.216716	0.212793	0.311952	0	0.252018	0.271152	0.142215	0.186448	0.225562	0.287232	0.191451	0	0.183344	0.241835	0.238111	0.132602	0.196703	0.171469	0.240067	0.18226	0.167803	0.286238	0.198701	0.186032	0	0.273545	0.213806	0.165595	0.130344	0	0.167001	0	0.132832	0.229854
	142.097	0.108871	0	0.143443	0	0	0.181993	0.228627	0	0.191605	0	0	0	0	0.205669	0	0	0	0.137471	0	0	0.190182	0.161446	0	0.213161	0.207731	0.106305	0.142939	0	0	0	0	0	0.215717	0.152224	0.187001	0	0	0	0.0987783	0.164592	0.170784	0.186978	0	0.087895
	142.122	0.266667	0.182278	0.162906	0.152971	0.199901	0.246718	0.185987	0.198008	0.274872	0.135233	0.159573	0	0.274589	0.18917	0.187469	0.194678	0.138732	0.185126	0.231454	0.276589	0.182484	0.169398	0.16285	0.310198	0.171263	0.175788	0.191069	0.275664	0.168589	0.169985	0.175122	0.286277	0.254957	0.201775	0.194549	0.233212	0.176866	0.231151	0.128744	0.229997	0.216008	0.253611	0.107378	0.193555
	142.159	0.490929	0.24945	0.288144	0.167142	0.349149	0.420658	0.39589	0.248981	0.322465	0.184313	0.269962	0.219274	0.378579	0.379867	0.264679	0.247058	0.202845	0.34714	0.39115	0.483727	0.239043	0.222349	0.283298	0.425011	0.291874	0.337919	0.215141	0.279892	0.286112	0.253873	0.351478	0.482366	0.576635	0.282747	0.303772	0.345349	0.210647	0.326488	0.208917	0.40365	0.324033	0.472198	0.16563	0.38883
	142.517	0	0.291964	0.246829	0.191233	0.211199	0	0.187723	0	0	0	0.178216	0	0	0.201211	0.247369	0.169198	0	0.409804	0.230019	0	0	0	0	0	0.108447	0	0.219402	0.209412	0.121609	0	0	0.178042	0.171306	0.261022	0.187052	0	0.210668	0	0.136859	0.161249	0	0	0	0.120887
	142.561	0	0	0	0	0	0	0	0	0	0	0	0	0	0	0	0	0	0	0	0	0	0	0	0	0	0	0	0	0	0	0	0	0.136011	0	0	0	0	0	0	0	0	0	0	0
	142.9	0.254768	0.276929	0.138635	0.277672	0.249257	0.225206	0.279921	0.359711	0.285521	0.225061	0.276676	0.503115	0.414338	0.256809	0.226919	0.290105	0.332021	0.253281	0.193417	0.219196	0.280227	0.275351	0.36277	0.251508	0.213882	0.192701	0.273225	0.181029	0.171713	0.263992	0.229901	0.197314	0.193566	0.188548	0.261167	0.441099	0.345811	0.231208	0.153885	0.145486	0.239941	0.238503	0.469717	0.144583
	142.918	3.49785	3.56883	3.02467	3.81961	3.78283	2.98451	3.61023	2.27201	2.86729	3.76649	2.75233	2.35766	1.39252	4.10475	3.89572	3.24651	3.79399	3.30249	3.40699	2.68669	3.25882	2.83844	3.13377	2.32114	3.07565	3.62691	4.65077	2.68934	3.89964	3.75989	3.33194	3.09946	3.14438	3.73985	3.27492	2.44785	4.55062	4.01422	2.84058	3.2066	3.20867	3.22476	3.37024	1.74952
	142.946	0.277923	0.471713	0.328424	0.719795	0.426803	0.443755	0.558264	0.773456	0	0.318514	0.415107	1.00799	2.5836	0.426611	0.381433	0.378849	0.345289	0.65926	0.392771	0.376993	0.431996	0.601135	0.375184	0.391011	0.439003	0.285446	0	0.205287	0.240254	0.25733	0.643594	0.359803	0.349285	0.380819	0.34413	1.13806	0.45691	0.303965	0.334562	0	0.311617	0.418662	0.282269	0
	142.962	0.378598	0	0	0	0	0.21582	0	0.186456	0.79464	0	0.236839	0	0	0	0	0	0.495568	0.25201	0	0	0	0.225109	0	0	0.226105	0	0	0	0	0	0	0	0	0	0	0	0.228472	0	2.92455	0	0	0.208178	0.572776	3.4255
	142.976	0.679693	0.615785	0.922156	0.320255	0.756534	0.553076	0.565174	0.367109	0.470734	0.439518	0.435125	0.196777	0.261615	0.659538	0.703066	0.490435	0.741662	0.429138	0.999636	0.554869	0.425621	0.520436	0.475215	0.322695	0.76252	0.687929	0.566439	0.400107	1.31598	0.559481	0.541457	1.35754	0.701287	0.95764	0.743647	0.267716	0.444111	0.627075	0	1.05153	0.549178	0.534527	0.398884	0
	143.001	21.0836	25.3109	34.7892	22.0421	23.1291	22.6047	19.8612	15.6177	20.8049	31.1029	22.2263	12.0233	6.55345	24.9381	23.7199	21.5838	19.1707	22.9454	29.5058	20.1091	23.4185	19.9157	24.1394	15.7639	24.6669	27.349	30.6859	15.795	29.357	28.015	20.4378	26.8672	27.7619	34.218	23.0979	11.9745	22.547	29.5793	20.4356	33.7464	21.0199	23.6523	15.2773	13.624
	143.029	1.82434	2.12343	1.69866	1.9147	1.78817	1.94687	1.4875	1.48907	1.48121	2.434	1.85662	1.59699	1.44623	2.01055	1.94876	0	2.16308	2.02355	1.88525	1.57798	1.6166	1.45033	2.42862	1.46742	1.57499	1.99472	2.74057	1.38486	2.13445	2.20024	1.4591	1.54913	2.19456	2.07049	2.02036	1.30285	2.29506	2.29884	1.69192	2.07189	1.61014	1.43196	2.68349	1.15149
	143.053	4.37051	3.03175	3.09336	1.31528	2.05889	1.96049	2.64218	1.23709	1.05411	1.02902	1.42684	0.877579	1.12937	4.59395	2.83505	2.26477	3.38423	1.79752	1.4045	1.09397	0.83215	1.71535	2.37402	0.555279	0.941201	1.14762	1.33284	0.482372	1.79915	1.24457	1.84133	2.37499	2.30074	3.15921	1.79813	0.718024	1.92023	3.6166	2.15232	3.0652	0.942773	0.987488	1.42021	0.615141
	143.068	0	0	0	0	0	0	0	0	0	0.319866	0.427278	0.390408	0	0	0	0	0	0	0	0	0	0.457009	0	0.370661	0	0.324603	0.473101	0.339156	0.249585	0.294368	0.251931	0	0	0	0	0	0	0.422135	0	0	0	0	0	0.259781
	143.08	0.185717	0	0	0.484772	0.513043	0.542474	0.486833	0.504221	0.580692	0.313904	0.459262	0.566283	0.53951	0.590671	0.534601	0	0	0.512497	0.554243	0.497569	0.460505	0.506063	0.480907	0.521154	0.420956	0.289855	0	0.367628	0.266999	0.332447	0.333496	0.515262	0.446341	0.516539	0.505222	0.460776	0.560224	0.386388	0	0.443597	0	0.382657	0	0.294504
	143.106	0.206064	0	0.306728	0.199873	0	0	0	0	0	0.214478	0	0.196837	0	0.290097	0.274417	0.535078	0.159144	0.241278	0.318197	0.260841	0	0	0.248009	0	0	0.188687	0	0.268633	0	0.165675	0.203274	0.268482	0	0.320596	0	0	0.244716	0.166968	0	0.278823	0.501664	0	0.146704	0
	143.111	0	0	0	0	0	0	0	0	0	0	0	0	0	0	0	0	0	0	0	0	0	0	0	0	0	0	0	0	0	0	0	0	0	0	0	0	0	0	0	0	0.250215	0	0	0
	143.116	0.212555	0.36365	0.303104	0.248084	0.317185	0.381944	0.312649	0.27255	0.318831	0.219291	0.252967	0.30818	0.36564	0.383322	0.271285	0.26891	0.197851	0.293108	0.32262	0.402665	0.293325	0.298119	0.323401	0.396737	0.274928	0.313105	0.290434	0.253907	0.308997	0.251889	0.230068	0.470779	0.403213	0.304897	0.363276	0.311206	0.260841	0.275517	0.229392	0.357874	0.336986	0.361662	0.139428	0.275091
	143.162	0.0924435	0	0.124195	0	0	0	0	0	0	0	0	0	0	0	0	0	0	0	0	0.149864	0	0	0	0	0.119736	0	0	0	0	0	0	0.148126	0.14666	0.123445	0	0	0	0	0	0.135509	0	0	0	0.0855141
	143.527	0	0	0.143705	0.151732	0	0	0	0.173506	0.136316	0	0	0.164623	0.199895	0	0	0	0	0.169139	0	0	0.132562	0.139179	0.138471	0.142335	0	0	0.147395	0	0.109532	0	0.12177	0.15658	0.142759	0.146471	0	0	0	0	0	0.12763	0	0	0	0
	143.541	0	0	0.123012	0	0	0	0	0	0	0	0	0	0	0	0	0	0	0.136416	0	0	0	0	0	0	0	0	0	0	0	0	0	0.144545	0	0.142853	0	0	0	0	0	0.114087	0	0	0	0
	143.588	0	0	0.131548	0	0	0	0	0	0	0	0	0	0	0	0	0	0	0	0	0	0	0	0	0	0	0	0	0	0	0	0	0	0	0	0	0	0	0	0	0	0	0	0	0
	143.919	1.23755	0	0.135213	0	0	0	0	0	0	0	0	0	0	0.154937	0.16256	0.668768	2.14025	0	0.155533	0	0	0	0	0	0.122826	0.115006	0	0	0.109561	0	0	0	0.197815	0	0	0	0	0	0.248178	0.129922	0.153507	0.131192	0.965815	0.288859
	143.958	5.58933	0.236225	1.51313	1.14183	0.310417	0.330888	0.213733	0.290239	0.46601	0.59966	0.234515	0.238921	0	0.2031	0.48932	1.58537	7.25351	0.253823	0.363931	0.170025	0.229162	0.677575	0.241393	0.238218	1.73297	2.04195	0.457912	0.903683	1.44909	0.343925	0	0.273493	1.12678	2.14832	0.244094	0.157184	0.723609	0.430855	8.17538	1.69488	1.14642	4.0547	8.37625	10.3073
	143.974	0	0.164823	0	0	0.158045	0	0	0	0	0	0	0	0	0.159485	0	0	0	0.137843	0	0	0	0	0	0	0	0	0.206996	0	0	0	0	0	0	0	0.147226	0	0.170846	0	0	0	0.185004	0	0	0
	143.996	50.8597	60.9334	79.6144	54.2214	52.5918	49.6216	42.2274	31.5663	39.9372	70.5278	49.9241	28.3684	12.3294	54.0037	53.3445	48.1333	46.1938	50.4709	58.6043	40.5315	47.6189	37.8827	53.0258	30.2132	47.5708	68.1352	80.6249	39.4846	72.7407	62.2258	50.3254	58.8995	59.815	82.9138	52.8635	25.4756	50.1079	65.6472	50.7452	79.4965	43.8345	44.3213	37.9109	29.5087
	144.048	0	0.799585	1.0749	0.690927	0.667637	0	0.578125	0.504776	0	0.302331	0.617131	0	0.33319	0	0.674206	0.635465	0.221888	0.707163	0.807326	0.54773	0	0.603504	0.727178	0	0.614377	0	0	0.2616	0	0	0	0.784538	0.800802	1.01882	0.699838	0.420744	0.617468	0	0.541173	1.02632	0	0.624669	0.187973	0
	144.063	0.27028	0	0	0	0	0.583677	0	0.442098	0.509908	0.308375	0	0.426308	0.401461	0.690862	0	0	0	0	0	0	0	0	0	0	0	0.268192	0	0.27641	0.244885	0.2488	0.231512	0.942517	0	0	0	0.380353	0	0.325951	0	0	0.582919	0	0	0.383998
	144.078	1.31078	1.7067	1.50787	1.06989	1.35818	1.5498	1.25401	1.19942	1.58677	1.25999	1.41849	1.07228	1.49046	1.33064	1.36131	1.29817	0.944138	1.60586	1.28902	1.39572	1.21204	1.20857	1.34078	1.69436	1.0492	1.19218	4.65485	1.56151	1.04519	1.35167	1.08085	2.125	1.66487	1.44558	1.55111	1.40617	1.17879	1.70029	0.843147	1.41434	1.36863	1.41494	0.916361	0.944387
	144.101	0.659147	0.915249	0.683893	0.857085	1.23967	1.93905	2.20536	1.32936	0.977548	1.25167	1.7799	6.33703	1.48397	0.939336	1.24137	2.46861	0.657954	1.1526	4.29452	3.94094	0.81022	3.14567	0.977182	6.25868	2.73032	8.03862	0	9.21569	5.14642	1.65213	2.68825	0	0.911152	0	1.01107	5.71328	0.995031	2.36788	5.43248	1.7525	3.95883	2.25095	1.83286	0.854592
	144.137	0.292581	0.336727	0.352347	0.228478	0.422216	0.459469	0.436328	0.361922	0.39344	0.29525	0.332016	0.324624	0.453487	0.480256	0.349071	0.38926	0.181466	0.36877	0.447844	0.608213	0.414809	0.379481	0.344523	0.545238	0.330147	0.329528	0.307813	0.386229	0.364862	0.251092	0.251054	0.577432	0.567728	0.395097	0.445782	0.470274	0.303222	0.300937	0.295429	0.502063	0.481053	0.493628	0.158843	0.423108
	144.174	0.126884	0.142972	0.21707	0.185935	0.155372	0.177067	0.205381	0	0	0	0.186719	0	0.247069	0.212327	0	0	0	0.161213	0.187986	0.196977	0.167505	0.161913	0.175739	0.271308	0.146311	0.140513	0.197209	0.184719	0.153775	0	0	0.204973	0.220327	0.163657	0.225473	0.235174	0.175851	0.123026	0.163168	0.259013	0.199017	0.241605	0	0.206947
	144.178	0	0	0.148784	0	0	0	0	0	0.190805	0	0	0.161533	0	0	0	0.180546	0	0	0	0	0	0	0	0	0	0	0	0	0	0	0	0	0.142956	0.160027	0	0	0	0	0	0.12216	0	0	0	0
	144.579	0.139882	0	0.136609	0	0	0.152761	0	0	0	0	0	0	0	0.164169	0	0	0	0	0.167451	0.183609	0	0	0	0.191865	0.121945	0.118353	0	0	0.109715	0	0	0.170032	0.179704	0	0	0	0	0	0	0.126704	0.183934	0.150156	0.0959	0.0916188
	144.915	1.22847	1.39296	1.05635	1.33442	1.3846	1.07074	1.30278	1.00154	0.984683	1.30288	0.985852	0.901472	0.588434	1.43093	1.37955	1.11049	1.36706	1.24363	1.25301	1.06419	1.15088	0.991613	1.19754	0.829183	1.09655	1.34003	1.66597	0.858382	1.33718	1.33111	1.22038	1.15049	1.15569	1.32417	1.16676	0.907892	1.57826	1.37865	1.03362	1.17775	1.09612	1.14033	1.14175	0.665984
	144.943	0	0	0	0	0	0	0	0.148932	0	0	0	0	0	0	0	0	0	0.140784	0	0	0	0	0	0	0	0	0.144758	0	0	0	0	0	0	0.121278	0	0	0	0	1.56805	0	0	0	0	1.73265
	144.958	0.27616	0	0	0	0.142735	0	0	0	0	0	0	0	0	0	0	0.145589	0.302404	0	0	0	0.137927	0.13543	0	0	0.129092	0.117339	0	0	0	0	0	0.123031	0	0	0	0	0	0	1.20193	0.157298	0.146183	0.224138	0.403831	1.13374
	144.981	4.00479	0	0	3.22889	3.41471	0	0	0	0	5.97725	0	2.17496	0	0	0	0	4.41754	4.22865	0	3.15602	3.13263	0	0	2.27716	3.27738	5.28192	5.49318	3.89839	6.28929	5.26086	3.24622	0	0	0	4.26169	2.52196	3.56934	0	0	5.0001	3.04744	0	3.96383	2.68021
	144.992	4.96638	7.83568	7.1254	4.37074	4.30974	5.74232	5.37081	4.15356	4.78727	6.42701	5.83471	2.79882	2.64485	7.6201	6.35656	5.16538	4.37473	5.98055	5.22683	4.15514	3.62275	5.60266	8.81511	2.29377	4.13665	5.31942	5.14574	3.48465	6.27854	5.85015	4.94644	6.42138	6.31888	7.34927	5.98405	2.60002	4.46246	12.9019	5.47362	6.70733	3.52915	4.31113	3.03025	2.8816
	145.017	0	0	0	0	0	0	0	0	0	0	0	0	0	0	0	0.846815	0	0	0	0	0	0	0	0	0	0	0	0	0	0	0	0	0	0	0	0	0	0	0	0	0	0	0	0
	145.034	18.9265	29.8385	30.9581	38.2719	26.7495	31.1043	26.5317	30.3441	30.9301	44.7445	32.8366	31.4955	28.954	22.1833	24.5816	23.5474	17.6583	30.5004	29.6931	28.3315	43.7481	39.8497	32.1291	27.7379	32.4021	30.1571	29.4279	26.1428	38.031	43.3738	29.3886	25.0026	22.2755	22.1052	29.1905	29.4356	22.8222	41.739	20.5506	32.6035	31.3184	28.8519	15.5527	19.645
	145.083	0.34769	0.584787	0	0.566668	0.459502	0	0	0	0	0.296795	0.551299	0.54627	0.555972	0	0.472774	0	0.131427	0	0	0	0	0.707954	0.557953	0	0	0.242196	0.51538	0.376126	0	0	0	0	0	0	0	0	0	0	0	0	0	0	3.28791	0.354883
	145.1	0.301385	0.912401	0.994937	0.82523	0.958746	0.867169	0.969715	0.847337	0.952198	0.604494	0.834407	1.00859	0.731556	0.747672	0.933025	0.930738	0.181735	1.16683	1.1186	0.924138	0.896311	0.957793	1.33325	1.09995	0.814581	0.926641	0.968401	0.935175	0.604508	0.563318	0.374505	0.829006	0.953114	1.18574	1.1426	1.03127	1.0224	0.559458	0.805989	0.870738	0.983482	0.870118	0.293465	0.481464
	145.122	0.114079	0.25875	0.253953	0.211651	0	0.311183	0	0	0.3024	0.210336	0.237666	0	0	0	0.294172	0.310287	0.0917622	0	0	0	0	0	0.252936	0	0.244094	0.15552	0	0.326559	0.112911	0	0.130539	0.225674	0.287543	0	0.232083	0	0.261692	0.142269	0	0	0	0	0	0
	145.131	0.108524	0.246383	0	0.171887	0.268732	0	0.234764	0.286388	0.303746	0.182706	0.257713	0.22308	0.323519	0.275908	0.235671	0.315712	0.110301	0.24765	0.355777	0.330013	0.250235	0.275033	0.272204	0.333336	0.263435	0.167173	0.211604	0	0.170407	0.181817	0.19399	0.381377	0.275748	0.224574	0.285085	0.280337	0.235866	0.185319	0.186903	0.296723	0.290056	0.290104	0.0987576	0.208086
	145.153	0	0	0	0	0	0	0	0	0.132656	0	0.144232	0	0	0	0	0	0	0	0	0	0	0.143513	0	0	0.134276	0	0	0	0	0	0	0	0.13264	0	0	0	0	0	0	0	0.131173	0.131566	0	0
	145.487	0	0.21758	0.458101	0	0.206605	0	0	0	0	0	0.138934	0	0	0.182514	0.197797	0	0	0.217671	0.210313	0.136894	0	0	0	0	0	0	0.251462	0	0	0.132486	0	0.189551	0.261426	0.280557	0.138834	0	0	0	0.125192	0.224351	0	0	0	0
	145.512	0	0.165271	0.150276	0.197537	0.193896	0.186815	0	0	0.153942	0	0.136279	0.1795	0	0.178011	0.210481	0	0	0.210858	0.210336	0.169124	0.143249	0.17415	0	0.14411	0.161805	0	0.191813	0	0	0	0.142811	0.150931	0.141897	0.133617	0.143903	0.157469	0.187523	0	0.101628	0	0.140064	0.163369	0	0.0951889
	145.569	0	0	0.125855	0	0	0	0	0	0	0	0	0	0	0	0	0	0	0	0	0	0	0	0	0	0	0	0	0	0	0	0	0.125585	0.13797	0	0	0	0	0	0	0	0	0	0	0
	145.918	0.305452	0	0.158857	0	0	0	0	0	0	0	0	0	0	0	0	0.240368	0.508719	0	0	0	0	0	0	0	0	0	0.161998	0	0	0	0	0	0.151121	0.128783	0	0	0	0	0	0.155282	0.12873	0	0.232466	0
	145.954	2.22567	0	0.585379	0.531596	0	0.181441	0	0.200322	0.230965	0.291142	0.138987	0.181146	0	0	0.259604	0.68066	2.84417	0.147921	0.169188	0	0.165226	0.31913	0.154115	0	0.735921	0.91722	0.25154	0.372368	0.595954	0.163977	0	0.176324	0.498084	0.855395	0.147735	0	0.326644	0.181858	3.37235	0.646124	0.465739	1.56129	3.32349	3.92686
	145.967	0	0	0	0	0	0	0	0	0.150009	0	0.134993	0	0	0	0	0	0	0	0.151548	0.146358	0	0	0	0	0	0	0.14639	0	0	0	0	0	0	0.215091	0.138915	0	0.181133	0	0	0	0	0	0	0
	145.995	0.618544	0.905278	1.19788	0.753432	0.773141	0.704213	0.717038	0.52063	0.598751	0.821859	0.693727	0.449686	0.386977	0.789337	0.771036	0.709178	0.583981	0.741147	0.866678	0.632471	0.64294	0.606455	0.873957	0.45173	0.673944	0.78501	1.08307	0.458149	0.842734	0.732399	0.590979	0.857595	0.895148	1.06461	0.7881	0.405042	0.695482	0.89148	0.737695	1.04875	0.597117	0.636181	0.449517	0.495749
	146.03	21.5773	33.0452	32.8068	43.5015	26.8929	30.5125	25.55	30.0513	27.8874	49.0493	36.2135	35.7311	28.6562	22.41	25.6729	24.62	21.6769	31.9854	29.0751	26.9986	44.559	37.3097	34.4099	25.2592	29.5359	36.5099	36.4292	32.261	46.5341	46.5044	34.0033	25.4073	21.5422	23.1201	31.1322	30.5511	23.1232	45.9489	24.7347	35.4933	29.5847	25.0349	19.238	19.981
	146.059	1.62563	4.34385	2.9243	3.20316	2.51529	2.45425	2.90294	2.80974	3.01675	3.23744	3.46785	3.32607	3.86335	2.46349	3.00545	2.19279	1.79999	4.31074	2.12947	2.08573	2.84845	3.02476	3.08761	3.06645	1.8531	2.64159	4.01869	2.36417	2.25626	3.49735	2.00396	2.68063	2.81604	2.63891	3.23764	3.46273	2.94582	3.95176	2.04663	2.79299	2.1477	1.96654	1.39917	1.92553
	146.08	0	0	0.645535	0.625586	0.587788	0	0.530178	0	0.689161	0.575313	0	0	1.00324	0.492123	0.574835	0	0.200602	0.767383	0.719668	0.517096	0	0.815425	0	0	0	0	0	0.403224	0.455393	0.432556	0	0	0.556142	0.726933	0	0.64216	0	0.947892	0.4222	0.664554	0.595985	0.525779	0.154761	0
	146.09	0.795317	0.5982	0	0	0.623263	0.671892	0.578276	0.593912	0.670627	0.439351	0.640459	0	0	0.569166	0.522625	0.666196	0.223604	0.455001	0	0.639376	0	0.685125	0.755853	0.578215	0.62525	0.441938	0	0.443486	0.418431	0.523603	0.362734	1.08253	0	0	0.711324	0	0.551729	0.505103	0	0.618121	0.601092	0.579951	0.254606	0.438085
	146.116	0.498055	0.465921	0.742261	1.25417	0.77207	0.978109	0.804852	1.10599	1.21917	0.919711	1.27167	1.46427	1.35449	1.09464	0.931299	0.871683	0.622264	0.993707	0.939098	1.05049	1.14427	1.18543	1.06435	0.939501	0.825921	0.757838	0.818965	0.861649	0.710475	1.06976	0.847657	0.92674	0.700894	0.623732	0.892089	1.10741	0.83981	0.933668	0.566275	0.554659	0.876457	0.82472	0.59994	0.571694
	146.136	0	0	0	0	0	0	0	0	0	0	0	0	0	0	0	0	0	0	0	0	0	0	0	0	0	0	0	0	0	0	0	0	0	0	0	0	0	0	0	0	0	0.1659	0	0
	146.137	0	0	0	0	0	0	0	0	0	0	0	0	0	0	0	0	0	0	0	0	0	0	0	0	0	0	0	0	0	0	0	0	0	0	0.209776	0	0	0	0	0	0	0	0	0
	146.138	0	0	0	0	0	0	0	0	0	0	0	0.20226	0	0	0	0	0	0	0	0	0	0	0	0	0	0	0	0	0	0	0	0	0	0	0	0	0	0	0	0	0	0	0	0
	146.153	1.37824	0.880959	1.03344	0.625724	1.17032	1.84805	1.40225	0.926148	1.83694	0.882516	0.857251	0.635921	1.50574	1.46475	0.929833	1.1408	0.838068	1.06515	1.26601	2.61446	1.34978	0.970017	0.965355	1.67867	1.1	1.08023	0.760753	1.04916	1.54765	1.09236	1.13236	2.51346	2.10691	0.903513	1.50517	1.14352	0.820516	1.27855	0.960987	1.79581	1.51569	2.22509	0.762179	1.97997
	146.185	0	0.139266	0	0	0	0	0	0	0.14214	0	0	0	0.180498	0	0	0	0	0.141224	0	0	0.129183	0	0.155639	0.145633	0	0	0	0	0	0	0	0.153485	0.167053	0	0	0	0	0	0	0	0.156645	0	0	0
	146.215	0	0	0.129683	0	0	0	0	0	0	0	0	0	0	0	0	0	0	0	0	0	0	0	0	0	0	0	0	0	0	0	0	0.12208	0	0	0	0	0	0	0	0	0	0	0	0
	146.504	0	0.143439	0.148045	0	0	0	0	0	0	0	0	0	0	0	0	0	0	0.163212	0	0	0	0	0	0	0	0	0.149355	0	0	0	0	0	0.136834	0.136257	0	0	0	0	0.100934	0.133921	0	0	0	0
	146.538	0.758819	0.866227	1.10126	0.273136	0.901609	1.00303	0.506569	0.461071	0.627194	0.654092	0.582034	0	0.227665	0.633022	0.806652	0.724899	0.707637	0.555527	1.17376	1.09009	0.656441	0.863963	0.70821	0.435658	1.65681	0.928131	0.835026	0.777484	1.92095	1.6246	0.944599	3.22404	0.935555	1.3554	1.18359	0.202658	0.534358	1.09223	0.568203	1.35749	0.863097	0.595739	0.470214	0.542307
	146.556	0	0	0	0	0	0	0	0	0	0	0	0	0	0	0	0	0	0	0	0	0	0	0	0	0	0	0	0	0	0	0	0	0	0.121676	0.155544	0	0	0	0	0	0	0	0	0
	146.912	0.125565	0.169687	0	0.167884	0	0.136919	0.206096	0	0	0	0.133822	0	0	0.185858	0	0.144737	0.132707	0.146798	0.164967	0	0.135701	0	0	0.138826	0.117196	0.137921	0.214831	0	0.130693	0.143929	0	0.181353	0.17635	0.135078	0.165683	0.175656	0.212163	0.136547	0.162017	0.136227	0.156722	0.15073	0.11643	0.148162
	146.954	0	0	0	0	0	0	0	0	0	0	0	0	0	0	0	0	0	0	0	0	0	0	0	0	0	0	0	0	0	0	0	0	0	0.138739	0	0	0	0	0.552844	0	0	0	0	0.636975
	146.956	0.222321	0	0.133409	0	0	0	0	0	0	0	0	0	0	0	0	0	0.308797	0	0	0	0	0	0	0	0	0.126264	0	0	0	0	0	0	0	0	0	0	0	0	0.372097	0.114668	0	0.174299	0.285144	0.438568
	146.976	0	0	0	0	0	0	0	0	0	0.122907	0	0	0.36428	0	0	0.163702	0.550386	0	0	0	0	0	0	0	0	0	0	0	0	0	0	0	0.138205	0	0	0	0	0	0.276847	0	0	0	0.516227	0.26912
	146.996	4.60253	6.04389	6.39963	4.50367	4.81773	4.37409	3.82222	3.0953	2.80339	5.85061	5.37145	1.80357	1.19531	3.4822	4.48338	3.78712	4.04243	5.92701	5.44346	5.36098	3.4953	3.0123	4.11732	2.47875	4.05882	5.20527	7.20878	3.80636	5.6325	6.59496	4.44813	6.2469	5.19033	6.09459	4.10142	2.69228	3.83608	5.4293	4.56014	7.31143	2.84943	3.92469	6.6822	1.95725
	147.031	6.20056	10.1567	10.2723	12.7561	8.51578	9.79015	8.5693	9.93372	9.09799	14.8717	10.8187	10.4771	8.97709	7.25212	8.44104	7.63039	6.12437	10.1712	9.3554	8.84417	13.8942	12.5016	10.6822	8.02111	9.96323	10.4741	10.5093	9.13729	13.0067	14.3268	9.81482	8.18701	7.36682	7.63867	9.91919	9.26205	7.4622	14.2294	7.47015	10.6314	9.51609	8.56867	5.19345	6.26326
	147.075	4.15943	4.24925	3.39981	6.33561	4.02554	4.47087	4.71614	6.72287	6.82118	4.21472	4.02276	8.86967	8.48927	5.58224	3.66898	3.44264	4.6821	3.53016	4.32874	4.74978	4.79368	4.76142	4.65972	6.07871	3.55367	4.98323	4.21815	4.50746	3.18214	4.1122	6.28352	2.85409	3.61385	3.09705	3.19359	6.42872	5.08746	4.50015	2.64518	2.04759	4.28988	3.82282	5.23507	2.8733
	147.115	0.723127	0.713589	0.721191	0.93363	0.863951	0.808288	0.785263	0.795231	1.01844	0.647297	0.70022	0.751342	2.49478	0.923687	0.883259	0.895973	0.642665	0.66029	0.875271	0.757203	0.839115	0.755256	0.755584	0.897952	0.61885	0.675148	0.768566	0.538465	0.583799	0.586072	0.787349	0.748669	0.771579	0.700099	0.711198	0.536146	1.05004	0.625484	0.524531	0.679212	0.716965	0.66806	0.587975	0.447287
	147.145	0	0	0	0	0	0	0	0	0	0	0	0	0	0	0	0	0	0	0	0	0.149999	0.153203	0	0	0	0	0	0	0	0	0	0	0	0	0	0	0	0	0	0	0.163142	0	0	0
	147.157	0.168501	0.14082	0.218003	0.162274	0.20292	0.260441	0.237183	0.175777	0.255327	0.122981	0.172753	0.191103	0.260221	0.225307	0.166541	0.162457	0.0956301	0.19636	0.201913	0.326895	0.228898	0.191854	0.184808	0.265455	0.208026	0.130609	0.15659	0.13041	0.174053	0.164269	0	0.312106	0.287108	0.17903	0.229116	0.216295	0.16695	0.153405	0.171078	0.265847	0.226397	0.284035	0	0.232653
	147.173	0	0	0	0	0	0	0	0	0	0	0	0	0	0	0	0	0	0	0	0	0	0	0	0	0	0	0	0	0	0	0	0	0.139614	0	0	0	0	0	0	0	0	0	0	0
	147.497	0	0	0.207026	0	0	0	0	0	0	0	0	0	0	0	0.166574	0	0	0.157952	0.153305	0	0	0	0	0	0.104032	0.106214	0.14665	0	0.116406	0	0	0.204476	0.147536	0.163235	0.129147	0	0	0	0.094517	0.165908	0	0	0	0
	147.952	0.36791	0	0.159284	0	0	0	0	0	0	0	0	0	0	0	0	0.147636	0.41194	0	0	0	0	0	0	0	0.157096	0.148736	0	0	0	0	0	0.215399	0.139661	0.190078	0	0	0	0	0.624245	0.138665	0	0.306576	0.525078	0.757122
	147.989	1.35345	1.63678	2.25461	1.5122	1.46519	1.38144	1.22775	0.898287	1.12683	1.87577	1.40276	0.803517	0.579028	1.52948	1.44241	1.30579	1.26071	1.40966	1.78108	1.20857	1.30021	1.20761	1.49025	0.89853	1.3109	1.86358	2.28282	1.11594	1.94856	1.71312	1.29788	1.62283	1.79462	2.32251	1.46159	0.775298	1.4255	1.79601	1.4743	2.05396	1.33877	1.22521	0.998817	0.816859
	148.027	3.62391	5.57528	5.43243	7.00472	4.5778	5.115	4.50906	5.1249	4.84698	8.31333	6.00014	5.89551	4.84374	3.88079	4.28795	4.13455	3.61864	5.37958	4.79958	4.6705	6.95574	6.32254	5.51727	4.51093	5.03488	5.90912	6.10839	5.34262	7.47972	7.70519	5.77909	4.58566	3.79121	4.02644	5.05533	5.21256	3.85689	7.98196	4.1111	5.96585	5.18348	4.39898	3.06748	3.54154
	148.041	0	0	0	0	0	0	0	0	0	0	0	0	0	0	0	0	0	0	0	0	0	0	0	0	0	0	0	0	0	0	1.89991	0	0	0	0	0	0	0	0	0	0	0	0	0
	148.058	0.603731	0.694893	0.63606	0.84306	0.708597	0.952763	0.815203	0.874969	0.68658	0.842137	1.12829	0.785782	1.51592	0.729312	1.0681	0.655733	0.959683	0.86576	0.884773	1.08897	0.923872	0.881194	0.984028	1.02804	1.51413	0.513284	0.734933	0.629157	0.514288	0.741862	0.677774	0.887172	0.581179	0.649599	0.615664	0.671702	0.566094	0.63193	0.536336	0.62301	0.844152	0.721828	1.00912	0.604664
	148.078	0.328916	0.472509	0.452264	0.619511	0.421786	0.496772	0.512551	0.643445	0	0.437995	0.474401	0.777719	0.689653	0.578046	0	0.441711	0.389934	0.442541	0.44094	0.506157	0.587487	0.537287	0.513449	0.657879	0.46325	0.430434	0.497108	0.415936	0.287572	0.376021	0.475938	0	0.448109	0.432696	0.437085	0.67925	0.501256	0.388535	0.335028	0.372927	0.541716	0.451773	0.453638	0.324961
	148.096	0.218993	0.310892	0.302765	0.314761	0.345134	0.299988	0.328546	0	0.634783	0.310126	0.411455	0.348374	0.365976	0.334452	0.280958	0.355034	0.210943	0.320261	0.292018	0.30426	0.308004	0.414668	0.343715	0.339979	0.28777	0.281675	0.280624	0.368226	0.226784	0.258958	0.21535	0.367991	0.333479	0.320595	0.319299	0.327624	0.288781	0.305815	0.208697	0.307014	0.329111	0.239478	0.157964	0.200458
	148.111	0.13607	0.189315	0.219432	0.210803	0.22443	0.242995	0	0.17298	0.242221	0.130337	0.219819	0.228481	0.365981	0.220969	0.169858	0.245296	0.0912996	0.206198	0.250741	0.19792	0.195429	0.262689	0.169803	0.283568	0	0.114808	0.185196	0.24303	0.117526	0.139622	0	0.227589	0.201687	0.202372	0.214155	0.249489	0.210928	0.139126	0.113324	0.226302	0.249386	0.206468	0.117567	0.129671
	148.12	0	0.142344	0	0.153838	0	0	0	0	0	0	0	0	0.16754	0	0	0	0	0	0	0	0	0	0	0	0	0	0	0	0	0	0	0.12833	0	0.132896	0	0	0	0	0	0	0	0	0	0
	148.535	3.29092	7.34371	7.07759	6.03172	6.641	6.34501	4.82491	3.52191	3.6381	5.01808	5.15494	3.0712	1.42981	5.90104	6.40057	5.90238	3.37553	6.50823	5.29322	4.39162	3.81494	3.53045	5.62021	3.07865	4.19838	4.30236	9.04368	4.33856	5.17465	4.55445	3.29228	6.93194	6.19058	7.19231	5.63051	3.16573	7.021	5.1439	4.63422	6.30857	4.48753	3.61011	4.02414	2.69229
	148.586	0	0.146544	0.152078	0	0	0	0	0	0.161099	0	0	0	0.165921	0	0	0	0	0	0.154927	0	0	0	0	0	0.103114	0	0	0	0	0	0	0.14411	0.145068	0.1671	0.140731	0	0.175319	0	0	0	0	0	0	0
	148.59	0	0	0	0	0	0	0	0	0	0	0	0	0	0	0	0	0	0	0	0	0	0	0	0	0.108222	0	0	0	0	0	0	0	0	0.125635	0	0	0	0	0	0	0	0	0	0
	148.863	0	0.269627	0.176635	0.235114	0.278591	0.172492	0.268527	0.158401	0.186421	0.166645	0.173007	0	0.169178	0.231701	0.271609	0.170877	0	0.169205	0.289235	0.134715	0.198121	0.186786	0.149192	0.151502	0.174602	0.153189	0.236595	0.153982	0.170216	0.149832	0.242395	0.234964	0.187299	0.192747	0.153438	0.186439	0.298744	0.140393	0.171296	0.134274	0.181133	0.207793	0	0.138296
	148.899	0.334857	0.363676	0.698002	0.28785	0.395175	0.226833	0.34601	0	0.171784	0.28863	0.181066	0	0	0.360448	0.357404	0.230566	0.222661	0.293038	0.40141	0.202085	0.182593	0.169453	0.207226	0.141869	0.24507	0.322361	0.467515	0.169923	0.419898	0.274895	0.17997	0.397279	0.382539	0.622204	0.277732	0	0.319875	0.285602	0.952785	0.537136	0.240683	0.216074	0.157182	0.893019
	148.935	1.09519	1.54337	0.571713	1.38805	1.05629	1.08808	1.33082	1.73386	1.42234	1.40708	1.7089	2.67987	2.50357	1.24807	1.2709	1.38764	1.43018	1.65251	0.820603	1.05095	1.41296	1.49587	2.01447	1.3348	1.01509	1.3343	1.71057	1.31812	1.04316	1.57065	1.3407	0.618984	0.978876	0.812621	1.49537	2.55631	1.61256	1.61895	0.838656	0.712469	1.14273	1.12302	1.91767	0.958874
	148.959	0.59896	0.944629	0.959474	0.966272	0.907096	0.616756	1.02961	0.670411	0.632639	0.928865	0.909517	1.15274	1.04276	0.677099	0.897635	0.744751	0.532372	0.82014	0.79704	0.828693	0.753802	0.57517	0.69918	0.761812	0.564773	0.976876	1.22171	0.561918	0.661448	0.873263	0.795895	0.68686	0.963121	0.989628	0.712872	1.1128	1.01504	0.651701	0.716331	1.10863	0.586611	0.643638	0.447741	0.512356
	148.985	0.321003	0.390088	0	0.285068	0	0	0	0.271429	0.31037	0.338266	0.393114	0.259434	0.283065	0.328757	0.352754	0	0.302623	0	0.308527	0.343657	0.259076	0.276284	0.420135	0.252138	0.276809	0.27673	0	0.237981	0.28692	0.307657	0.260841	0.336811	0	0	0.355236	0.312822	0	0.439327	0.514884	0	0.277513	0.289397	0.301616	0.529534
	149.02	6.65104	4.18934	5.22371	3.17889	3.71935	4.3063	3.10022	3.93557	4.02877	6.28079	11.3902	3.59517	2.64525	4.57763	3.79193	9.68962	6.81705	9.03074	7.84422	2.41408	7.88487	8.99202	11.4356	5.3853	8.29427	4.91513	4.40476	11.1999	4.06824	5.04157	4.33201	2.50704	3.9607	3.20071	3.463	11.4419	4.11531	4.06134	4.03888	3.54229	11.8223	8.59152	6.50259	1.60344
	149.059	0.796241	1.14845	0.82856	1.06921	0.873393	0.929553	0.892263	1.10064	1.00994	1.08275	1.3568	1.20008	1.08349	1.10928	1.00608	1.022	0.779434	1.10144	0.838675	0.820943	1.12854	1.12944	1.38381	1.02671	0.824491	0.973133	1.11375	0.967075	0.770167	1.19596	0.881899	0.880985	0.881708	0.904645	1.1257	1.36884	0.974914	1.20181	0.788417	0.891641	0.973457	0.880281	0.65861	0.676647
	149.077	0.119493	0	0	0.216703	0.187779	0	0	0	0	0	0.280505	0	0.235898	0.237936	0.201865	0	0.104761	0.268498	0	0	0.299321	0	0	0	0	0	0	0	0	0	0.134741	0	0	0	0	0	0.204747	0	0	0	0.305493	0.233972	0.0965914	0.147814
	149.095	0.266103	0.287863	0.329038	0.249516	0.352851	0.341167	0.301502	0.306764	0.345147	0.240528	0.308731	0.235182	0.250545	0.334975	0.268658	0.338032	0.158055	0.356679	0.381013	0.30471	0.287693	0.313794	0.442474	0.410761	0.307578	0.27476	0.258159	0.250856	0.198264	0.227734	0.215609	0.355117	0.41322	0.369998	0.371937	0.2723	0.305542	0.260575	0.213873	0.307529	0.372726	0.342741	0.173892	0.204238
	149.132	0.680784	0.61872	0.609056	0.516194	0.720045	0.585901	0.575522	0.550482	0.62774	0.582673	0.550424	0.444452	0.353048	0.695816	0.675711	0.756287	0.496448	0.640482	0.618852	0.587928	0.497694	0.519499	0.677644	0.7141	0.495661	0.620981	0.5121	0.530494	0.400723	0.494987	0.550108	0.494554	0.711688	0.670501	0.601803	0.364104	0.79649	0.587263	0.411469	0.569586	0.590868	0.556753	0.379128	0.349569
	149.497	0	0.166119	0.196493	0	0.152282	0.141391	0	0	0	0.14629	0	0	0	0	0	0	0	0.161176	0.16396	0.140255	0	0	0	0	0.108341	0.120379	0.211136	0	0.147708	0	0	0.186687	0.203363	0.191771	0.140948	0	0.178827	0	0.124923	0.214191	0	0	0	0
	149.537	0.10929	0.28243	0	0.23389	0.2804	0.206666	0.249906	0.162972	0.174627	0.227316	0.228272	0	0	0.257764	0.201959	0.198286	0.10571	0.264525	0	0.182078	0	0.160288	0.235155	0.176491	0.204434	0.145963	0.330996	0.160566	0.204541	0.1545	0.129891	0.309148	0.274699	0.318838	0.241289	0.156496	0.29591	0.196989	0.191074	0.21991	0.17121	0.176171	0.12518	0.106863
	149.547	0	0	0.352529	0.222496	0	0	0	0.157112	0.162643	0.216456	0.20815	0.180087	0.175718	0	0	0.190158	0	0.2618	0.252628	0.141629	0.182796	0.168318	0	0.157201	0	0.176881	0	0.156329	0	0	0.155635	0	0	0	0	0.158011	0	0.215023	0.150258	0	0.161079	0.125344	0	0.122264
	149.952	20.2663	0.159249	0.269038	0.144064	0	0	0	0	0.135995	0.194715	0	0	0	0	0	12.9082	37.6053	0.139189	0	0	0	0	0	0	0.296486	1.14884	0.400976	1.1689	0.482546	0.137609	0	0.162483	1.424	0.619504	0.130838	0	0.313872	0.126144	6.85626	0.688378	0.922199	0.360713	15.8605	6.83924
	149.976	0	0	0	0	0	0	0	0	0	0	0	0	0	0	0	0	0	0	0	0	0	0	0	0	0	0	0	0	0	0	0	0	0.150608	0	0	0	0	0	0	0	0	0	0	0
	149.993	0.226159	0.473667	0.246965	0.957202	0.469901	0.490989	0.734485	1.03689	0.828083	0.497146	0.497011	1.59348	1.5262	0.465666	0.588594	0.471473	0.288832	0.414888	0.403414	0.595	0.774158	0.772327	0.423451	0.739308	0.626795	0.492451	0.492363	0.625503	0.365847	0.834789	0.866594	0.366237	0.356716	0.28964	0.397669	1.45698	0.554658	0.509445	0.588924	0.234817	0.660989	0.524016	0.278093	0.590992
	150.013	2.01317	1.38647	0.610696	2.25402	1.23323	1.59547	1.57597	2.90669	2.79245	1.57501	2.19774	3.38345	2.94992	1.66862	1.52408	0	3.11163	1.46532	1.07288	1.75948	2.31483	2.23027	2.19768	2.0415	1.99298	1.74078	1.47431	2.36283	1.50277	2.67148	2.68695	0.839238	1.06229	0.740654	2.03806	3.85034	1.83165	2.17247	1.09296	0.645222	1.85115	1.97911	4.3025	1.35913
	150.027	0	0	0.68447	0	0	0	0	0	0	0	0	0	0	0	0	1.83862	0	0	0	0	0	0	0	0	0	0.560762	0	1.09585	0	0	0	0	0	0	0	0	0	0	0	0.464001	1.31073	0	0	0
	150.058	0.732845	1.29105	1.23014	1.27976	0.890145	0.801212	0.85016	1.20451	1.47372	0.953347	1.70626	1.36484	1.03485	1.3836	1.03738	0.860247	1.01246	1.24081	1.05081	0.848797	1.30863	1.09187	1.39379	1.3078	0.914264	1.14185	1.30032	1.02037	0.924105	1.43854	0.968466	0.969093	1.05449	0.94366	1.38642	1.42555	1.15998	1.25818	0.963175	0.82886	1.17502	0.873152	0.718407	0.87427
	150.075	0	0	0	0	0	0	0	0	0.24541	0.13067	0	0.199621	0	0.247302	0	0.180759	0.104898	0.183376	0.233525	0.238864	0.223087	0	0	0	0	0.125815	0	0.201106	0.147825	0.172633	0	0	0	0	0	0.317637	0	0	0	0	0	0	0.124348	0
	150.089	0.117803	0.178727	0.232304	0	0.150996	0.212235	0.187997	0.171886	0.269442	0.154885	0.209622	0	0.214785	0.192704	0.178228	0.23923	0.108467	0	0.178855	0.160608	0.202354	0.209852	0	0.235935	0.144217	0.156755	0.19129	0.257531	0.116826	0.137668	0	0.230478	0.219391	0.149155	0.230056	0.257439	0.185501	0.144223	0.128278	0.232623	0.248749	0.191704	0	0.144598
	150.111	1.00143	1.08909	0.87767	0.505144	0.940256	1.76332	0.629588	0.938832	1.31797	1.30696	0.981006	0.374943	0.963289	0.787573	0.773444	0.96789	0.92829	0.71437	1.21512	1.26472	1.02222	1.09079	0.935908	1.02109	1.14564	1.32563	0.823748	1.83055	1.62539	1.71081	1.14276	2.51238	1.28342	1.06986	1.29023	0.58567	0.525636	1.38584	0.562993	1.38104	1.0357	1.14798	0.762837	1.00031
	150.127	0	0.259126	0.370024	0.309665	0.230807	0	0.317403	0.283576	0.432233	0.257779	0.372269	0.251596	0	0.327798	0.302395	0.483983	0	0.255153	0	0.309114	0.3386	0.334208	0.265839	0.498156	0	0.236777	0.36264	0.586457	0	0.250543	0.217038	0	0.400518	0.308143	0.404261	0.420075	0.297829	0.247614	0.170787	0.392331	0.460764	0.349154	0.172297	0
	150.149	0	0	0	0	0	0	0	0	0	0	0	0	0	0	0	0	0	0	0	0	0	0	0	0	0	0	0	0	0	0	0	0	0	0.129625	0	0	0	0	0	0	0	0	0	0
	150.501	0	0	0.134014	0	0	0	0	0	0	0	0	0	0	0	0	0	0	0	0	0	0	0	0	0	0	0	0	0	0	0	0	0.123758	0	0.129635	0	0	0	0	0	0	0	0	0	0
	150.532	0	0.257796	0.215177	0.195531	0.203785	0.201414	0.182891	0.188105	0.138767	0.17068	0.184157	0	0	0.22465	0.243556	0.184938	0.0996194	0.238664	0.195175	0.139062	0.172575	0	0.189731	0	0.158587	0.135489	0.228474	0.132009	0.136525	0.170445	0	0.242678	0.202285	0.233608	0.213625	0.152092	0.206739	0.164704	0.161827	0.213321	0.196786	0.138513	0.124416	0.11042
	150.547	0	0.146931	0.129119	0.268338	0	0.190543	0	0.257196	0.196159	0	0	0.42049	0.361252	0.183684	0.160794	0	0	0	0.264691	0.191733	0.227092	0.196571	0.14543	0.205667	0	0	0	0	0	0	0.371627	0.13591	0	0.12599	0.133531	0.179208	0	0.122636	0	0.118651	0	0	0	0
	150.86	0	0.180216	0.151269	0.24409	0.200978	0.137474	0.21399	0.167558	0.140125	0.127128	0	0.178597	0	0.18522	0.254746	0.161857	0	0	0.193728	0.156642	0.147947	0.14042	0	0.15875	0.140194	0.11738	0.20423	0.111805	0.120002	0.135475	0.169269	0.218444	0.185134	0.167597	0.152624	0	0.234464	0.134669	0.136513	0.122086	0.212062	0.151569	0	0.0967463
	150.899	0.428545	0.460284	0.413259	0.409696	0.446186	0.325335	0.41421	0.239596	0.240233	0.358411	0.281017	0.258168	0	0.391728	0.477688	0.346871	0.39505	0.288427	0.391921	0.290351	0.263469	0.283538	0.313082	0.230551	0.293712	0.335102	0.557031	0.227891	0.363146	0.324034	0.356959	0.388372	0.432457	0.42821	0.340896	0.263574	0.488514	0.310242	0.459437	0.417641	0.294626	0.252247	0.346633	0
	150.911	0	0	0.215256	0	0	0	0	0	0	0	0	0	0	0.226248	0	0	0	0.162859	0	0	0.163543	0	0.216128	0	0	0	0	0	0.135545	0.134364	0	0	0	0	0	0	0	0	0	0	0.154944	0	0	0.412748
	150.931	0.404299	0.572678	0.241109	0.471133	0.454822	0.355332	0.478146	0.717419	0.504562	0.446879	0.589021	0.917485	0.794142	0.464684	0.465022	0.465303	0.46899	0.560405	0.326893	0.399801	0.486773	0.533722	0.698325	0.506736	0.374613	0.441911	0.557105	0.468643	0.401499	0.512654	0.368046	0.25126	0.369039	0.286341	0.53816	0.854072	0.576553	0.546003	0.365475	0.285324	0.44201	0.43589	0.613177	0.37682
	150.955	0.799316	0	0.14886	0	0	0	0	0	0	0	0	0.164019	0	0	0	0.627263	1.38485	0.150468	0	0	0	0	0	0	0	0.106752	0.21857	0.110779	0	0	0	0	0.175935	0.179896	0	0	0.16614	0	0.966488	0.136967	0.162591	0.145705	0.739567	0.983245
	150.976	0.936057	4.84842	1.64005	5.63706	2.98609	3.58646	4.79602	8.52634	5.05965	4.95037	7.30336	7.54684	9.6536	2.29948	3.66656	3.15429	0.965743	4.75606	3.37882	6.69763	5.18646	5.76075	4.08671	4.46183	3.69648	3.49005	4.58169	5.5277	2.52739	6.65973	5.85139	2.4425	2.12197	1.72201	3.14811	11.3813	3.94046	4.38902	2.59873	1.71565	2.86842	4.67008	2.9198	2.29387
	151.014	0.205026	0.25521	0.233793	0.309863	0.268126	0.279156	0.329787	0.370555	0.34847	0.21684	0	0.329701	0	0	0.266022	0.374265	0.260831	0	0	0.313437	0.314205	0	0.320159	0.309364	0	0.202876	0.314333	0.245043	0	0.242832	0.238052	0.265883	0.293724	0	0.255803	0.427865	0.263927	0.209307	0	0	0.269343	0	0.317291	0.160198
	151.035	5.56813	5.85094	5.51062	6.58464	5.32311	5.58354	5.03875	5.73079	5.55726	11.25	6.06851	5.50939	5.1752	4.23529	4.70595	4.60188	5.53676	5.56092	5.47747	5.23429	8.09725	7.27656	5.6844	4.8411	6.21683	7.65673	6.40713	6.66366	9.30749	11.3496	8.08939	4.82872	4.21438	4.17073	5.29733	5.23563	4.8212	10.2917	4.13431	5.77716	5.7596	5.40706	4.8401	3.56413
	151.073	0.263136	0.334339	0.376608	0	0.376603	0.404506	0	0	0	0.266563	0	4.73335	4.23625	0	0.331397	0.341682	0	0	0	0.328361	0	0	0	0.389539	0.358384	0.316138	0.440138	0.286656	0.223632	0.301615	0.258952	0.325425	0.397006	0.329343	0	0.369159	0.3585	0.25506	0	0.374534	0	0	0.174367	0
	151.095	0.428008	0.364903	0.432044	0.264228	0.516469	0.528498	0.445614	0.370655	0.428698	0.259324	0.297372	0.269662	0.362927	0.522696	0.379236	0.461537	0.229759	0.346706	0.5224	0.541922	0.37923	0.307828	0.278676	0.523584	0.335891	0.43582	0.267252	0.409255	0.285789	0.267752	0.374348	0.489397	0.608814	0.404078	0.411222	0.385763	0.363436	0.373	0.254406	0.445386	0.538855	0.51205	0.25651	0.304231
	151.112	0.354058	0.335796	0.350836	0.315664	0.42092	0.446804	0.381742	0.360386	0.478148	0.286009	0.316237	0.271301	0.332009	0.346468	0.313931	0.370356	0.224439	0.331547	0.412919	0.381134	0.318214	0.334623	0.402108	0.404808	0.278565	0.338651	0.275846	0.287784	0.260963	0.317484	0.295816	0.494289	0.469887	0.402892	0.392165	0.333041	0.325984	0.369416	0.249517	0.435148	0.359691	0.376964	0.196555	0.294834
	151.147	0.454346	0.323346	0.34226	0.248552	0.426682	0.333774	0.357601	0.311874	0.351301	0.303012	0.246289	0.204709	0.271796	0.346508	0.275716	0.359511	0.285041	0.283236	0.335992	0.359548	0.281875	0.291823	0.355009	0.421431	0.258108	0.313056	0.278731	0.288886	0.253746	0.265538	0.327759	0.352228	0.361392	0.398045	0.337461	0.232092	0.360259	0.364637	0.209451	0.3838	0.331767	0.366345	0.233497	0.211726
	151.524	0	0.249835	0.21056	0.158576	0.154146	0.148515	0.202154	0	0	0	0.174986	0	0	0.152001	0.186494	0.17434	0	0.316455	0.17616	0	0	0	0	0	0	0	0.190132	0.192978	0.104623	0	0	0.159129	0.145639	0.241318	0.170672	0	0.174454	0.121561	0.120286	0.133667	0	0	0	0
	151.54	0.0983917	0.201272	0.169939	0	0.17557	0.153975	0.177978	0	0.13761	0.132145	0.154807	0.172241	0	0.161133	0	0.178442	0	0.207304	0.155445	0	0	0	0.190033	0	0.128056	0	0.194433	0	0.10774	0.120928	0	0.202872	0.156243	0.196011	0.161771	0	0.163056	0.126383	0.126023	0.164526	0.129686	0.123334	0.0932394	0.0934585
	151.949	11.738	0	0.15765	0	0	0	0	0.164818	0.134956	0.123679	0	0.216134	0.229493	0	0	7.50543	21.6106	0	0	0	0.142934	0	0	0	0.195695	0.671304	0.267379	0.654793	0.267325	0	0.143667	0	0.817091	0.338177	0	0	0.228318	0	2.60263	0.3931	0.531539	0.282296	9.00983	2.45522
	151.982	0.759276	0.881674	1.07289	1.00741	0.979489	0.760513	0.945445	0.763828	0.768392	0.765202	0.798477	0.973487	0.888689	0.901675	0.897699	0.906114	0.789674	0.82396	0.897346	0.765416	0.775822	0.770078	0.74648	0.695333	0.803354	0.841387	1.22691	0.705003	0.884979	0.84782	0.787168	0.872415	0.921819	1.20706	0.700806	0.927167	0.924807	0.711513	0.85535	0.9383	0.677853	0.807857	1.02595	0.53348
	152.022	2.85951	5.17418	1.86644	11.0555	5.7922	6.44063	7.92423	10.8553	8.59104	7.65681	6.39276	20.8758	16.8431	6.2731	6.13167	5.77421	2.68945	3.26877	6.608	8.06636	11.5413	10.879	4.3533	8.75294	5.60164	5.49511	3.74553	7.79144	5.40297	7.23787	11.8297	1.9662	1.8916	1.71711	2.67372	12.2579	5.77324	6.32731	2.24956	1.21964	5.82045	7.76315	2.696	2.84799
	152.033	1.70931	0	1.48341	0	0	0	0	0	0	0	0	0	0	0	0	0	1.83652	0	0	0	0	0	0	0	0	0	0	0	2.34463	0	0	1.77187	1.34595	1.2809	0	0	0	0	0	1.41407	0	0	2.19284	0
	152.055	0.349755	0	0	0	0	0	0	0	0	0	0	0	0	0	0	0	0	0	0	0	0	0	0	0	0	0	0	0	0	0	0	0	0.380218	0	0	0	0	0	0	0	0	0	0	0
	152.066	0.405097	0.354166	0.29572	0.403049	0.389927	0.422615	0.37518	0.45488	0.459819	0.269299	0.375785	0.625815	6.82008	0.393935	0.362053	0.393922	0	0.316704	0.407314	0.389579	0.436758	0.501025	0.345602	0.461837	0.319785	0.279139	0.40764	0.323274	0.250862	0.331298	0.299708	0.376759	0.366985	0.346914	0.378569	0.536808	0.334478	0.311889	0.24398	0.276664	0.388005	0.359569	0.193992	0.217927
	152.081	0	0	0.179915	0	0	0	0	0	0	0	0	0	0	0	0	0.164948	0.149805	0	0	0	0	0	0	0	0	0	0	0	0	0	0	0	0	0	0	0	0	0	0	0	0	0	0	0.0969625
	152.106	0.141646	0.152821	0.163926	0.175832	0.168592	0.196359	0.186779	0.216451	0	0.15653	0.187271	0.255247	0	0.214519	0	0.189526	0	0.185384	0.237039	0.221902	0.231435	0.203679	0.224918	0.211614	0.176335	0.126244	0.143064	0.196371	0	0	0	0.220027	0.205411	0.1496	0.187435	0.247339	0	0.125266	0.102365	0.16925	0.195965	0.245727	0	0.163927
	152.116	0	0.166729	0	0.15011	0	0	0	0	0.236669	0	0	0	0	0	0.170719	0	0	0	0	0	0.146933	0.142051	0	0	0	0	0.173119	0	0	0	0	0	0	0	0	0	0	0	0	0	0.190891	0	0	0
	152.144	0	0	0	0	0	0	0	0	0.145769	0	0	0	0.185572	0	0	0	0	0	0	0	0	0.140735	0	0	0	0	0	0	0	0	0	0	0	0	0	0	0	0	0	0	0.140012	0.123496	0	0.0892865
	152.495	0	0	0	0	0	0	0	0	0	0	0	0	0.166041	0	0	0	0	0	0.152645	0	0	0	0	0	0	0	0	0	0	0	0	0.136192	0.153788	0	0	0	0	0	0	0.184195	0	0	0	0
	152.502	0.0938578	0.175131	0.223192	0	0.144376	0.147326	0	0	0	0.14325	0	0	0	0.158298	0	0	0	0.17026	0	0	0	0	0	0	0.103586	0	0.19607	0	0.124496	0	0	0.154439	0.163078	0.202429	0	0	0	0	0.134355	0.18535	0	0	0	0
	152.531	0	0	0.149219	0.296023	0	0.195085	0	0.272529	0.226062	0	0	0.393572	0.377671	0.199412	0	0	0	0	0.302363	0.226077	0.27187	0.202441	0	0.218636	0	0	0	0	0	0.139174	0.342914	0.139856	0.139225	0.127604	0.139071	0.226306	0	0.126526	0	0.137309	0	0	0	0.0893143
	152.595	0	0	0.157876	0	0	0	0	0	0	0	0	0	0	0	0	0	0	0	0	0	0	0	0	0	0	0	0	0	0	0	0	0	0	0	0	0	0	0	0	0	0	0	0	0
	152.897	0.266652	0.273897	0.213391	0.246006	0.278836	0.271529	0.247495	0.190066	0.163222	0.180938	0.207631	0.208197	0.170933	0.307552	0.269808	0.253829	0.223168	0.227093	0.274248	0.174668	0.192554	0.209184	0.213983	0.182692	0.176449	0.20453	0.382211	0.145259	0.213786	0.220679	0.25446	0.285839	0.222806	0.252811	0.210571	0.20823	0.341398	0.207296	0.199943	0.223176	0.212664	0.225743	0.226592	0.135721
	152.947	6.14672	5.35185	4.53954	4.7988	4.42458	4.60129	4.23544	3.99165	4.67087	6.73289	5.24376	3.39638	1.61005	4.83138	4.82017	5.96688	8.19725	5.39813	4.32155	4.04744	5.19542	4.73246	5.55987	3.70946	4.85781	5.9512	6.34767	4.59313	5.52882	5.72558	4.43671	3.74412	4.91937	4.85046	4.8155	3.16284	5.01523	6.08547	4.48344	4.83817	4.67387	5.21514	5.68659	3.35123
	152.974	0.493007	1.03594	0.912887	0.852513	0.829475	0.791476	1.00915	0.990217	0.826904	0.754209	1.0275	0.954854	1.01422	0.941044	0.855823	0.775246	0.434795	0.840651	0.784286	0.855837	0.753387	0.945461	0.950549	0.593816	0.641237	0.670447	0.909095	0.681527	0.631068	0.865833	0.753618	0.888015	0.724213	0.938969	0.759446	1.09707	0.865869	1.01127	0.686763	0.827579	0.667363	0.764075	0.5106	0.430417
	152.997	0.470514	0	0.635371	0.340451	0.513461	0.395764	0.472587	0.256412	0	0	0	0.250519	0	0.479696	0.427943	0.455908	0.474121	0	0.45963	0.303357	0	0.305788	0	0.275473	0.307815	0.278487	0	0.245712	0.353968	0	0	0	0.45101	0.529059	0	0.279186	0.38559	0	0	0.48537	0	0.318492	0.432014	0.183008
	153.016	1.00221	1.31568	1.2388	2.0357	1.18153	1.69512	1.58585	1.83042	1.70225	1.56701	1.65211	2.30688	2.35247	1.27932	1.29833	1.27097	1.10642	1.26057	1.48578	1.63748	2.62101	2.33388	1.66657	1.4661	2.13233	1.27371	1.41897	1.19024	1.62679	1.73193	1.47425	1.23367	1.03213	1.06438	1.39922	2.43588	1.03926	1.80103	0.995879	1.35095	1.70693	1.68061	1.12504	1.09389
	153.032	1.03518	1.18643	1.05257	1.46785	1.17591	1.14653	1.26047	1.3029	1.30622	1.9899	1.24761	0	1.53848	0.977844	1.13393	1.01987	1.19404	1.09583	1.22933	1.24615	1.77653	1.54798	1.17462	1.19345	1.28379	1.45917	1.26871	1.2459	1.61343	1.94261	1.67969	0.955117	0.879634	0.832425	1.10441	1.24668	1.02301	1.86986	0.892662	1.06482	1.20131	1.29089	1.02429	0.743359
	153.05	0.287466	0	0	0	0	0	0	0	0	0	0	0	0	0	0	0.385036	0	0	0	0	0	0	0.440685	0.391838	0	0	0	0.404995	0	0	0	0.397882	0.382126	0	0	0	0	0	0.242645	0	0	0	0	0
	153.061	0.208569	0.35611	0	0.327645	0	0.288026	0.2355	0.309542	0	0.246641	0.29946	0.344935	0.768441	0.304659	0.277923	0.293576	0.225979	0	0.210594	0	0.286356	0.355511	0.311418	0.308779	0	0	0	0.237242	0.23675	0	0	0.346794	0.269361	0.282422	0.291144	0.36075	0	0.242345	0.148382	0.241618	0	0.255597	0.160095	0.183931
	153.091	0.241503	0.250435	0.297474	0.203193	0.274753	0.294895	0.287499	0.240299	0.299864	0.223597	0.226657	0.224558	0.309337	0.260529	0.222055	0.299098	0.140261	0.263313	0.266989	0.258781	0.227818	0.224076	0.317039	0.270051	0	0.226133	0.206249	0.229804	0.174481	0.1891	0.180797	0.307898	0.353018	0.298443	0.314194	0.215871	0.253383	0.215851	0.18202	0.290911	0.281618	0.21641	0.124029	0.143564
	153.099	0	0	0	0	0	0	0	0	0.262399	0	0	0	0	0	0	0	0	0	0.210638	0	0	0.203964	0	0.26453	0.210441	0	0	0.1721	0.126717	0.190244	0	0.212986	0	0	0	0.194747	0	0.151949	0.126274	0	0.212822	0	0	0.126382
	153.127	0.264119	0.22961	0.274077	0.198927	0.297713	0.213015	0.232123	0.228542	0.306609	0.201764	0.214555	0.250624	0.257246	0.281913	0.287606	0.304629	0.18676	0.277237	0.241813	0.235791	0.221346	0.300611	0.294853	0.293646	0.206356	0.216539	0.224904	0.260854	0.146471	0.220841	0.237408	0.237349	0.299992	0.29605	0.306601	0.232506	0.256708	0.184527	0.166469	0.255459	0.277848	0.255707	0.149054	0.132417
	153.137	0	0	0	0.156002	0	0	0	0	0	0	0	0	0.200263	0	0	0	0	0	0	0	0	0	0	0	0	0	0	0	0	0	0	0	0	0	0	0	0	0	0	0	0	0	0	0
	153.163	0.229389	0.219906	0.211149	0.148854	0.241936	0.266306	0.202708	0.221201	0.258446	0.14831	0.159256	0	0.162817	0.246905	0.196562	0	0.160877	0.20381	0.289325	0.237183	0.195334	0.163751	0.187794	0.328323	0.172501	0.203716	0.161895	0.163597	0.155848	0	0.226365	0.267814	0.290748	0.2187	0.214662	0.182703	0.227319	0.164046	0.118923	0.190196	0.239651	0.21888	0.101857	0.163403
	153.496	0	0	0.124724	0	0	0	0	0	0	0	0	0	0	0	0	0.226828	0	0	0	0	0	0	0	0	0.117062	0	0.146144	0	0	0	0	0.138785	0	0.135163	0	0	0	0	0.310861	0.14094	0	0	0	0.313074
	153.95	8.23093	0.187934	0.253185	0.176074	0.174692	0.185764	0	0.156342	0.191525	0.215216	0.174136	0.213242	0.17422	0.196649	0	5.16861	14.5941	0.227436	0.179561	0.181649	0.201881	0.173179	0.222619	0.174584	0.264959	0.584489	0.375429	0.528331	0.355414	0.173329	0.16857	0.168019	0.767521	0.414148	0.191709	0.167626	0.264994	0.190614	0.639835	0.394227	0.475573	0.31055	6.28144	0.442152
	153.976	0.263328	0.346664	0.434776	0.284884	0.337961	0.232222	0.343145	0.22568	0.234402	0.261444	0.232201	0.18558	0.229582	0.298811	0.337284	0.4401	0.345109	0.306516	0.281976	0.197933	0.246183	0.225554	0.249079	0.206468	0.203356	0.294957	0.480067	0.218198	0.327387	0.254914	0.211649	0.410336	0.33997	0.502679	0.258195	0.231066	0.322277	0.242507	0.310097	0.349565	0.265222	0.228474	0.258434	0.183245
	153.999	0.131681	0.144807	0	0	0.157543	0	0	0	0	0	0.151217	0.167684	0.183994	0	0	0.196839	0.155587	0	0.181074	0	0	0.136957	0	0.144126	0.166398	0.117998	0	0.109111	0	0.120104	0	0	0	0	0.149567	0	0	0	0	0	0.144102	0	0.202882	0
	154.02	0.441201	0.779831	0.572016	1.34877	0.760609	0.858025	1.12328	1.3573	0	0.889125	0.823692	2.16704	2.65249	0.794471	0.825009	0.750559	0.465042	0.588234	0.988593	1.01564	1.50736	1.25693	0.669481	1.0783	0.885497	0.709171	0.683687	0.819514	0.703803	0.907672	1.33289	0.52976	0.459599	0.526167	0.588129	1.57089	0.754358	0.865226	0.446365	0.434485	0.83156	0.909384	0.429913	0.444896
	154.033	0.246494	0.759003	0.563412	0	0	0	0	0	1.19644	0.563198	0.714371	0.472181	0	0	0	0	0.197661	0.84081	0	0	0.32703	0	0.47327	0.277216	0	0.430264	0.596292	0.577773	0.546872	0.813671	0	0.6187	0.45565	0.480722	0.506349	0	0.373121	0.587715	0.445574	0.576687	0	0	0.300225	0
	154.058	0.724507	0.335662	0.238483	1.1241	0.391119	0.531559	0.322478	1.29256	0.356415	0.566899	0.630699	0.480349	1.37757	0.707668	1.23291	0.384239	1.13063	0.754867	0.442405	0.687599	0.410448	0.709146	0.435728	0.493484	0.889733	0.362705	0.398512	0.444071	0.416952	0.749131	1.48569	0.405593	0.531417	0.370106	0.873414	1.13751	0.941076	0.853272	0.332359	0.523997	0.582952	0.639311	2.44096	0.375264
	154.083	0.438505	0.552976	0.379376	0.77903	0.457057	0.455062	0.494153	0.919308	0.577533	0.486643	0.82523	0.690429	0.99492	0.657382	0.618893	0.607173	0.69507	0.648074	0.538933	0.528956	0.788367	0.719937	0.815831	0.664026	0.536337	0.383126	0.47738	0.424841	0.403465	0.564431	0.439452	0.429976	0.394604	0.361526	0.507721	0.776499	0.57451	0.531061	0.518674	0.393313	0.441389	0.608406	0.580168	0.376154
	154.122	0.111051	0.160198	0.175494	0	0	0.162633	0	0.152001	0.155451	0	0.159389	0	0.175864	0	0	0	0	0.152669	0	0.170909	0	0	0.150374	0.192709	0.120224	0.115917	0	0.111305	0	0.130351	0	0.165669	0.184698	0.157416	0.171391	0	0	0	0.103415	0.133029	0.13396	0.163133	0	0
	154.13	0	0	0	0	0.170534	0.142143	0	0.163817	0.13938	0	0	0	0.164467	0.19374	0	0.144985	0	0.159624	0.176701	0.135652	0.162911	0	0.148994	0.156674	0	0	0.153414	0	0	0	0	0	0.171424	0	0	0.184327	0	0	0	0	0.159489	0	0	0.113644
	154.159	0	0	0	0.146098	0	0.143524	0.222001	0.175641	0.178263	0	0.158068	0.193811	0.192153	0.190711	0.187159	0.146373	0	0.177693	0.154443	0.177724	0.132949	0	0.186614	0.148371	0.128466	0.117018	0	0.183049	0.112341	0.155313	0	0.190061	0.143535	0.126698	0	0.216072	0.170281	0	0.11082	0.134204	0.186305	0.160788	0	0.109354
	154.501	0.156282	0.307953	0.41291	0.214865	0.256581	0.211888	0.246309	0	0	0.188652	0.191863	0	0	0.175473	0.25437	0.162808	0.145881	0.327665	0.292577	0.184525	0.139479	0	0.14903	0.151159	0.190147	0.167498	0.463193	0.127399	0.191418	0.184805	0	0.3765	0.3509	0.38875	0.190645	0	0.214514	0.141259	0.267634	0.371683	0.183772	0.150088	0.208623	0
	154.517	0	0.236903	0.163197	0.199118	0.199259	0.173621	0.185611	0.208144	0.155502	0	0.137826	0	0	0.204478	0.17439	0	0	0.198559	0.251007	0.211675	0.187721	0.16125	0.17272	0.16781	0.22305	0	0.219419	0.118843	0	0.157604	0.15023	0.177903	0.159511	0.136565	0.134358	0.16925	0	0	0.126436	0	0.17485	0.185838	0	0.111098
	154.578	0	0	0.124878	0	0	0	0	0	0	0	0	0	0	0	0	0	0	0	0	0	0	0	0	0	0	0	0	0	0	0	0	0	0	0	0	0	0	0	0	0	0	0	0	0
	154.88	0.183622	0.590923	0.263368	0.739221	0.547664	0.442976	0.732109	0.88579	0.844606	0.642743	0.62298	1.19402	1.39886	0.508192	0.593622	0.611674	0.188876	0.484652	0.493142	0.601158	0.769199	0.842606	0.685382	0.599176	0.591082	0.52085	0.639665	0.663878	0.483836	0.763135	0.784456	0.446009	0.394828	0.246089	0.441512	1.15309	0.74193	0.694317	0.354706	0.22718	0.6382	0.682673	0.300474	0.398792
	154.905	0.173279	0.163073	0.134784	0.219198	0.166319	0.175013	0	0.14764	0.142117	0.176523	0.210827	0	0.177506	0.172461	0.177618	0.197065	0.134283	0	0.158944	0.200851	0.173406	0.163963	0.150461	0.165061	0.161401	0.210505	0.199368	0.119935	0.184183	0.196181	0.210595	0.179144	0.138266	0.166123	0.138223	0.172292	0.178535	0.179928	0.154372	0.13999	0.145519	0.11915	0.163233	0.145575
	154.941	0.380505	0.2063	0.267122	0.881149	0.341277	0.430731	0.53269	0.383896	0.628853	0.256898	0.232473	0.500138	0.558581	0.436536	0.460889	0.35722	0.674178	0.208345	0.536293	0.361022	0.39639	0.455642	0.242434	0.234435	0.412274	0.328685	0.238113	0.204553	0.186285	0.239293	0.815346	0.252284	0.34038	0.264594	0.318718	0.464008	0.484883	0.448045	0.310411	0.203121	0.306386	0.430179	0.300531	0.293766
	154.971	0.502063	0.722122	0.535535	0.547352	0.586544	0.50598	0.595213	0.580321	0.579291	0.7038	0.569071	0.918876	0.636758	0.602967	0.705801	0.640605	0.397569	0.601494	0.481366	0.456069	0.50205	0.598168	0.728773	0.590995	0.385576	0.586547	0.712961	0.456276	0.449629	0.697521	0.578914	0.419287	0.569129	0.587093	0.602946	0.636351	0.786383	0.619583	0.46894	0.464816	0.501755	0.531528	0.425801	0.363587
	154.993	0	0	0	0	0	0	0	0	0	0	0	0	0	0	0	0	0.159404	0	0	0	0	0	0	0.152618	0	0	0.350053	0	0	0	0	0	0.375024	0	0	0	0	0	0.301428	0	0	0	0	0
	155.013	0.497461	0.680422	0.696444	1.04611	0.652638	0.884913	0.812271	0.871349	0.806035	0.784307	0.815223	1.14383	1.13186	0.630553	0.646691	0.584602	0.548113	0.632189	0.774162	0.781962	1.30683	1.17637	0.741455	0.660465	1.08389	0.584523	0.781929	0.578486	0.857792	0.866641	0.723123	0.615607	0.506721	0.594593	0.741354	0.972022	0.496502	0.926485	0.555255	0.697928	0.91302	0.84752	0.526095	0.499817
	155.027	0.363696	0.741808	0.508442	0.534539	0.598165	0.607292	0.536333	0.484431	0.411753	0.483518	0.616516	0	0	0.41988	0.491444	0.501116	0.431709	0.696144	0.548325	0.63673	0.45389	0.465189	0.560302	0.403789	0	0.433046	0.773351	0.477811	0.473685	0.630723	0.461978	0.744852	0.502755	0.489981	0.531398	0.500388	0.526026	0.548424	0.425494	0.587759	0.363949	0.429148	0.773877	0.27233
	155.042	0.420284	0	0	0	0	0.466453	0.394048	0.651382	0.674694	0.364201	0.478661	1.01684	0.78662	0.37106	0	0.397108	0.343977	0	0	0.429055	0.486542	0.524399	0.425154	0.456562	0.399057	0	0	0	0	0.617165	0.511297	0.638847	0	0	0.386753	0.808841	0.345809	0.532766	0	0	0.447002	0	0.336873	0.277534
	155.053	0	0.404453	0.360068	0	0.362997	0.462388	0	0	0	0.433674	0	0	0	0	0	0	0.365517	0.364141	0	0	0	0	0.480962	0	0	0.429929	0	0.693298	0.501907	0.60587	0	0	0	0.395275	0.467487	0	0.321261	0.51106	0.286724	0.473065	0	0.326708	0.322989	0.254291
	155.066	0.299722	0.389135	0.348952	0.351168	0.347237	0.37075	0.324663	0.453516	0.470874	0.50436	0.398945	0.39276	0.436478	0.427625	0.369875	0.416354	0.374502	0.422545	0.347795	0.339492	0.377024	0.459924	0.531183	0.434419	0.329164	0.437484	0.393215	0.722275	0.31241	0.520801	0.364728	0.334095	0.401779	0.41993	0.450868	0.444531	0.34423	0.403551	0.258804	0.463909	0.439406	0.453129	0.407476	0
	155.08	0.197006	0.352899	0.289579	0	0.278388	0.328361	0.260445	0.370814	0.441391	0.23758	0.286721	0.288473	0.364821	0.319216	0	0.409543	0	0.314159	0.306199	0.36532	0.327472	0.407506	0.338815	0.30814	0.346674	0.2365	0	0	0.282235	0.356301	0.301904	0.451177	0.292709	0.279567	0.40095	0	0.290162	0.317786	0	0	0.343632	0.286213	0.207005	0.208638
	155.099	0.809763	0.412903	0.443058	0.30533	0.909842	0.563714	0.562595	0.440271	0.601073	0.415485	0.334076	0.277074	0.340394	0.62014	0.464405	0.61778	0.332446	0.424005	0.725399	0.749695	0.367936	0.377939	0.425288	0.69127	0.456768	0.581617	0.434881	0.327965	0.371824	0.39717	0.496623	0.649969	0.743792	0.596119	0.508588	0.30999	0.575444	0.397554	0.244865	0.55011	0.605542	0.626133	0.265505	0.318151
	155.12	0	0	0	0	0	0.17515	0	0	0	0	0	0	0	0	0	0	0	0	0.159067	0	0	0	0	0	0	0	0	0	0	0	0	0	0	0	0	0	0	0	0	0	0.131598	0	0	0
	155.154	3.07308	2.75288	1.58326	2.99071	1.6235	1.87075	0.9483	1.36541	2.28535	2.81404	2.03062	1.87623	1.59942	1.34751	1.16127	4.27767	1.77114	1.21814	0.90098	1.2158	1.18625	1.45424	1.85221	2.07702	0.983692	3.60253	1.73411	9.19602	1.95961	3.3698	3.02341	1.92343	1.85659	1.58308	1.57744	2.03415	3.1338	4.28448	1.41277	1.72541	1.73782	1.2884	1.50617	1.27898
	155.178	0.501693	0.365587	0.413484	0.222235	0.574225	0.505009	0.409916	0.339893	0.493869	0.249856	0.28141	0.189098	0.288289	0.461425	0.365223	0.483708	0.2241	0.276747	0.512964	0.543411	0.358897	0.270416	0.327788	0.705343	0.349869	0.400076	0.249794	0.430994	0.35632	0.234957	0.367314	0.546446	0.626892	0.437382	0.415217	0.275265	0.36572	0.385564	0.260544	0.403237	0.526493	0.507049	0.176446	0.316536
	155.193	0	0	0	0	0	0	0	0	0	0	0	0	0	0	0	0.139776	0	0.147422	0	0	0	0	0	0	0	0	0	0	0	0	0	0	0	0	0	0	0	0	0	0.127526	0	0	0	0
	155.544	0.374451	0.526133	0.588127	0.202182	0.580061	0.637842	0.330066	0.307419	0.385213	0.37667	0.355873	0	0	0.476772	0.517471	0.407041	0.331725	0.418672	0.654295	0.705172	0.365469	0.535524	0.442235	0.295783	0.973583	0.514167	0.528363	0.347423	0.977434	0.863886	0.499258	1.95182	0.646952	0.786182	0.712656	0.201175	0.372341	0.624953	0.383877	0.767534	0.595585	0.344852	0.262856	0.295886
	155.6	0.119804	0	0.131261	0	0.165138	0	0	0	0.157054	0	0	0	0	0.169641	0	0.149406	0.0977377	0	0.166564	0.152193	0	0	0.150686	0.168045	0	0	0	0	0	0	0	0.19154	0.187718	0.134334	0.135885	0	0	0	0.229362	0.13445	0.167448	0.127696	0.123549	0.202748
	155.944	0.345299	0	0	0	0	0	0	0	0	0	0	0.210336	0	0	0	0.248121	0.538958	0	0	0	0	0	0	0	0	0	0	0	0	0	0	0	0	0	0	0	0	0	0.162785	0	0	0	0.248053	0.184648
	155.978	0.177388	0.198233	0.263811	0.157764	0.201078	0.194414	0.201575	0	0.154394	0.152422	0.157009	0	0.164514	0.189543	0.205124	0.182341	0.182962	0.193411	0.208237	0	0.134476	0.145359	0.166067	0	0.16162	0.149572	0.211109	0.126571	0.219944	0.143071	0.127001	0.253796	0.206395	0.252698	0.191049	0	0.214948	0.153556	0.285309	0.239069	0.17387	0.156372	0.112426	0.225227
	156.001	0.592608	0.721793	1.16928	0.504871	0.634888	0.649001	0.5509	0.27647	0.339691	0.837779	0.480538	0	0	0.597718	0.63465	0.548444	0.475386	0.759802	0.706566	0.394167	0.411289	0.316313	0.530341	0.275048	0.464303	0.774836	1.1504	0.577127	1.00286	0.759689	0.378559	0.818788	0.845621	1.13416	0.580895	0.216355	0.561211	0.759363	0.725243	0.980496	0.424481	0.337842	0.478551	0
	156.016	0	0	0	0	0	0.221833	0	0	0	0	0	0	0	0	0	0.212551	0	0	0	0	0.274221	0.269232	0	0.255627	0.276963	0	0	0	0	0	0	0	0	0	0	0	0	0	0	0	0	0	0	0.363379
	156.042	1.29499	2.79	2.12594	4.35223	3.37195	3.03876	4.05868	5.32182	5.14054	3.44937	3.41044	7.87558	5.40638	3.31484	4.38085	2.57278	1.27038	2.80052	3.19866	4.54191	4.9559	7.54173	2.19161	2.89545	5.82175	2.7341	1.51113	3.1534	1.97488	2.73942	7.64014	1.99419	1.27334	1.47349	1.59174	6.58227	4.62197	2.82508	1.22456	0.976101	3.28269	3.28486	1.58748	1.70484
	156.076	0.274683	0.382631	0.416289	0.411711	0.352013	0.402628	0.709218	0.422924	0.588206	0.304946	0.442742	1.49068	0.545691	0.474009	0.371901	0.713178	0.197386	0.868602	0.953687	0.407852	0.430966	0.543912	0.335041	0.507144	0.348043	0.342321	0.308845	0.462465	0.266946	0.361181	0.313263	0.438154	0.499505	0.887839	0.398919	0.523572	0.548233	0.408782	0.204788	0.292041	0.50643	0.463322	0.329039	0.316816
	156.1	0.0972374	0.196923	0.195777	0.167853	0.189678	0.227355	0	0.248453	0.253839	0.131751	0.211239	0.228347	0.245972	0.249263	0.179556	0	0	0.218571	0.226168	0.250175	0.184157	0.204661	0	0.176475	0.180217	0.144267	0.162337	0.158823	0	0.137443	0	0.227029	0.209149	0.182522	0.177035	0.245158	0.192069	0.165704	0.120087	0.179384	0.203361	0.224524	0	0.122598
	156.113	0	0	0.136314	0	0	0	0	0	0	0	0	0.207156	0	0	0	0.192055	0	0	0	0	0	0	0	0	0	0	0	0	0	0	0	0	0	0	0	0.171016	0	0	0	0	0	0	0	0
	156.138	0.833779	0.466553	0.586197	0.298441	0.679812	0.919145	0.792882	0.539874	0.668948	0.324557	0.498392	0.31809	0.832416	0.9544	0.519517	0.541918	0.364389	0.491541	0.854207	1.39386	0.51598	0.405348	0.47339	1.00343	0.60459	0.558886	0.366389	0.494804	0.464172	0.411254	0.519339	1.24883	1.56156	0.753665	0.587671	0.675019	0.464668	0.526215	0.487824	1.21452	0.817422	1.31636	0.297533	1.06561
	156.156	0.301247	0.372993	0.221855	0.410379	0.229978	0.268501	0	0.208568	0.303599	0.312381	0.276303	0.292005	0.293222	0.293684	0.189221	0.540595	0.239657	0.182431	0.215798	0.310073	0.214244	0.241072	0.256965	0.275198	0.167896	0.422166	0.222721	1.03799	0.226369	0.369243	0.352826	0.319858	0.317134	0.233151	0.207885	0.311796	0.430225	0.424628	0.185106	0.272599	0.287847	0	0.14506	0.214177
	156.18	0	0	0	0	0.143758	0	0	0.186401	0.135696	0	0	0	0	0.152981	0	0	0	0	0.172658	0.142815	0	0	0	0.172367	0.107136	0	0	0	0	0	0	0.147736	0.162587	0.124613	0.130912	0	0	0	0	0.117338	0.143303	0.144573	0	0.106241
	156.502	0	0	0.204553	0	0	0	0	0	0	0	0	0	0	0	0	0	0	0	0	0	0	0	0	0	0	0	0.150904	0	0	0	0	0.174611	0.15194	0.165345	0	0	0	0	0.0888683	0.157618	0	0	0	0
	156.56	0	0	0	0	0	0	0	0	0	0	0.169357	0	0	0	0	0.201769	0	0	0	0	0	0	0	0	0.104063	0	0	0	0	0	0	0.167296	0	0.148085	0	0	0	0	0	0.118512	0	0	0	0
	156.877	0.145499	0.515689	0.190947	0.521006	0.381065	0.3837	0.568848	0.664382	0.600686	0.477305	0.475585	0.838699	1.03285	0.446817	0.50531	0.448869	0.151763	0.366427	0.355811	0.433988	0.496589	0.710005	0.468041	0.460215	0.467794	0.370648	0.438395	0.545522	0.365268	0.584163	0.626885	0.329726	0.259939	0.22091	0.326093	0.869015	0.59305	0.465906	0.267463	0.200219	0.522163	0.570099	0.180477	0.304129
	156.935	0.34961	0.447245	0.333563	0.391852	0.444375	0.370021	0.422755	0.359589	0.318506	0.419965	0.372638	0.334517	0.228077	0.411655	0.511764	0.354185	0.391565	0.399903	0.317124	0.2898	0.415595	0.338186	0.401012	0.315638	0.359628	0.348054	0.497358	0.366218	0.383043	0.379617	0.318397	0.332188	0.347946	0.357929	0.380049	0.34823	0.540528	0.401794	0.352252	0.349837	0.303338	0.365757	0.422392	0.230709
	156.952	0.214511	0.252993	0.161214	0.185171	0.221487	0.197358	0.243582	0.202744	0.200256	0.181918	0.182945	0.169714	0.236225	0.272417	0.232637	0.19633	0.220051	0.176977	0.180162	0.170083	0	0.200771	0.216593	0	0.152517	0.155184	0.16963	0.172921	0.225461	0.23415	0.229556	0.173433	0.170653	0.202433	0.22728	0.177152	0.226746	0.334042	0.432113	0.154218	0.166401	0.164964	0.263321	0.407018
	156.983	0.591674	0.719957	0.912868	0.505327	0.660261	0.440002	0.60557	0.402582	0.42745	0.603235	0.508259	0.4586	0.338868	0.624513	0.683573	0.54378	0.632427	0.572847	0.705852	0.435476	0.437902	0.355779	0.531091	0.357427	0.49781	0.708163	0.900014	0.511329	0.725568	0.7321	0.520882	0.863605	0.765394	0.865425	0.550966	0.405826	0.621195	0.696009	0.610801	0.82992	0.472395	0.46868	0.507193	0.356961
	156.998	0	0	0	0	0.250309	0	0	0	0	0	0	0	0	0	0	0	0	0	0	0	0	0	0	0	0	0	0	0.175107	0	0	0	0	0.310707	0	0.214491	0	0	0	0	0	0	0	0	0
	157.014	0.361105	0.447405	0.482539	0.409175	0.37693	0.378357	0.341108	0.370057	0.404641	0.4421	0.416142	0.318269	0.332357	0.338317	0.359477	0.39965	0.36118	0.483713	0.452743	0.397416	0.406571	0.392208	0.342457	0.311565	0.395815	0.419353	0.50325	0.384619	0.555471	0.469545	0.371563	0.436118	0.432085	0.479071	0.353232	0.328623	0.353372	0.508437	0.342477	0.467392	0.311125	0.364711	0.29598	0.246362
	157.027	0	0	0	0	0	0	0	0.236854	0	0.318781	0	0.252997	0	0.324568	0	0.303545	0	0.323439	0	0	0.237947	0	0	0	0	0	0	0	0	0	0	0	0	0	0.29803	0.212027	0	0	0	0	0	0.252334	0.214096	0
	157.044	0.348888	0.6894	0.648871	0.650448	0.746804	0.571728	0.607483	0.701726	0.627889	0.720673	0.551783	0.754131	0.573493	0.568037	0.645234	0.619507	0.331595	0.593957	0.622608	0.603022	0.675973	0.811498	0.545234	0.5328	0.662878	0.59627	0.64137	0.670515	0.568104	0.595825	0.779022	0.603559	0.496181	0.529791	0.50233	0.65126	0.687149	0.714329	0.430627	0.499714	0.562166	0.571691	0.414266	0.317305
	157.083	1.29547	1.34955	2.10809	1.15881	1.25199	2.03342	1.13848	2.52433	1.67002	1.7933	1.63108	1.3598	1.21869	1.5052	1.43986	2.32717	1.20429	1.15458	1.47918	1.61046	1.7561	1.4317	1.67081	2.42075	1.52072	1.99281	1.60642	3.44638	1.81101	1.76145	1.5174	1.52611	2.48246	1.57224	2.16243	2.23713	1.13111	1.96152	1.04	2.65887	2.52548	1.50114	1.45334	0.866408
	157.097	0.278971	0.537057	0	0.381979	0.509463	0	0.456115	0.19248	0.629314	0	0.496268	0	0.570246	0	0.536164	0	0.248964	0.468557	0	0.570431	0	0	0.598454	0	0.502119	0.377453	0	0	0.445992	0.493549	0.460551	0.665946	0	0.592869	0	0	0.438992	0.513409	0	0	0	0	0	0
	157.12	0.218478	0.191627	0.22462	0.149356	0.191431	0.245471	0.182814	0	0	0.195488	0	0	0.205292	0.215939	0.163755	0.218471	0.124048	0.189679	0.210063	0.205594	0	0.180675	0.227942	0.235154	0.187668	0.165023	0.169725	0.218191	0	0.121692	0.206215	0.202856	0.213466	0.205058	0.197908	0.219648	0	0.165903	0.116121	0	0.2613	0.169883	0.0977768	0.115889
	157.14	0.0974364	0.158084	0.171286	0	0.166993	0.175557	0	0.15402	0.142571	0	0.136985	0	0.22159	0.179213	0	0.16629	0	0.160422	0.222013	0.21652	0.164804	0	0.176232	0.205964	0.146443	0	0	0	0	0	0	0.177216	0.256202	0.166795	0.172239	0.181797	0	0	0.0955459	0.221171	0.181915	0.216583	0	0.170407
	157.169	4.69159	3.03182	3.81205	1.81556	4.335	6.61812	5.32206	3.08948	5.35619	3.11149	3.23092	1.53159	5.50397	5.17306	3.49425	3.64634	2.90968	4.28717	4.77135	9.14352	4.10077	3.10454	3.35989	6.23642	3.93876	3.55929	2.58809	3.97039	5.47414	4.11791	4.16953	9.55438	7.64662	3.88727	6.00064	4.29064	2.37511	5.25061	3.67794	7.14371	5.78585	7.45306	2.40319	7.48559
	157.206	0	0	0	0	0	0	0	0	0.166812	0	0	0	0.21345	0	0	0	0	0	0	0	0	0	0	0	0	0	0	0	0	0	0	0	0.156157	0.155712	0.136283	0	0	0	0.0865013	0	0	0	0	0
	157.226	0	0	0.126655	0	0	0.148177	0	0	0.161457	0	0	0	0	0	0	0	0	0	0	0.158023	0	0	0	0	0	0	0	0	0	0	0	0.178495	0.161526	0	0	0	0	0	0	0.149815	0.137131	0.143658	0	0.115964
	157.252	0	0	0.149028	0	0	0	0	0	0	0	0	0	0	0	0	0	0	0	0	0	0	0	0	0.140626	0	0	0	0	0	0	0	0	0.144193	0.127335	0	0	0	0	0	0.122176	0	0	0	0.0943451
	157.496	0	0	0	0	0	0	0	0	0	0	0	0	0	0	0	0	0	0	0	0	0	0	0	0	0	0	0	0	0	0	0	0	0	0.123633	0	0	0	0	0	0	0	0	0	0
	157.539	0.455369	1.0219	1.30162	0.780238	0.957996	0.768471	0.78934	0.540835	0.515419	0.793597	0.720627	0.454081	0.278642	0.962523	0.973627	0.739906	0.324806	0.893463	0.884044	0.610426	0.541795	0.597746	0.636825	0.403806	0.576803	0.807555	1.15573	0.621778	0.760089	0.613416	0.552297	1.1433	0.938662	1.00393	0.707472	0.430432	0.944704	0.797329	0.719446	0.755016	0.678114	0.475394	0.412903	0.366161
	157.939	0.430828	0	0	0	0	0	0	0	0	0	0	0	0.174358	0	0	0.298485	0.719907	0	0	0	0	0	0	0	0.109389	0	0	0	0	0	0	0	0	0	0	0	0	0	0.164841	0	0	0	0.383137	0.173153
	157.973	0.240529	0	0	0	0	0	0	0	0	0	0	0	0	0	0	0	0.27449	0	0	0	0	0	0	0	0	0	0	0	0	0	0	0	0	0	0	0	0	0	1.43586	0	0	0	0.383172	1.5464
	158.003	3.93114	0	1.6983	1.25178	2.58233	1.21886	2.81312	0.597278	0.716106	0	0	0.749853	0	1.53616	2.61951	2.78859	4.20313	0	1.83112	0.8818	0.968658	0.834087	0	1.15879	1.06202	0	1.23804	0	0	0	1.09123	0	0.749267	1.07473	0	0.488113	1.56072	0	0.636359	1.47242	1.66561	1.29487	3.20544	0
	158.021	0.778565	0.995689	0	1.26337	0.811397	1.09405	1.32827	1.40217	1.36504	1.60372	1.29924	1.75304	1.61817	0.864757	1.00934	1.0044	0	0.863149	1.20495	1.09725	1.61022	1.81547	1.08655	1.23552	1.50287	1.07256	1.17768	1.1472	1.4727	1.62226	1.19267	0.895346	0.842849	0	0.988332	1.57966	0.800213	1.40484	0.702367	1.00902	1.258	1.06143	0	0.763819
	158.039	0.291757	0.572817	0.623786	0	0.671666	0.680917	0.803659	0.954617	0.78085	0.55175	0.620485	0	1.41612	0.696159	0.721704	0.55179	0.253866	0.53778	0.78596	0.766094	0.868013	1.02997	0.512519	0.667259	0.834073	0.468822	0.486654	0.521994	0.51989	0.610241	0.919588	0.672779	0.490259	0.476249	0.485208	0.912676	0.675144	0.606102	0.346263	0.44747	0.596349	0.50441	0.277905	0.382814
	158.066	0.45474	0.932847	0.996667	0.81648	0.585249	0.731771	0.852555	0.856854	0.849583	1.96497	1.40132	0.968942	0.712143	0.464662	0.649432	0.616533	0	0.969515	0.799448	0.778433	1.22553	1.28657	1.04475	0.869324	1.0179	0.957202	1.19801	1.04087	1.68015	1.76256	0.745366	0.894253	0.684025	0.634655	0.76458	1.11287	0.447949	1.40627	0.695057	0.893879	0.574603	0.521243	0	0.628856
	158.093	0.409316	0.5183	0.85881	0.554899	0.462771	0.829318	0.472526	0.511486	0.834844	0.696251	0.821586	0.728794	0.479114	0.716232	0.517665	0.963442	0.404299	0.424737	0.690625	0.614896	0.721503	0.611616	0.544842	0.915379	0.575071	0.582385	0.601934	1.83005	0.5064	0.693466	0.534034	0.756075	0.824384	0.501098	0.785265	1.25547	0.449646	0.689852	0.384251	0.66673	1.34557	0.56804	0.537279	0.362975
	158.117	0.132665	0.344633	0.252324	0.225712	0.321524	0.512188	0.35225	0.306917	0.465937	0.298598	0.426451	0.635691	0.606235	0.621203	0.319953	0.238135	0.143187	0.276671	0.210337	0.403605	0.251435	0.382126	0.348792	0.267532	0.313889	0.297171	0.236184	0.27346	0.242764	0.308612	0.201514	0.35482	0.360787	0.287079	0.307705	0.410936	0.423339	0.33101	0.192141	0.286101	0.375873	0.264876	0.143664	0.217463
	158.153	6.06139	6.26548	4.30846	4.10902	4.93714	6.94858	4.67548	5.56634	6.78881	6.67365	5.65289	4.2719	4.83526	6.11581	6.08432	6.14931	3.38273	3.79126	8.29313	5.33584	6.07539	5.24343	6.00834	6.68034	6.21207	7.33046	5.3202	9.28539	9.8243	6.74999	8.19079	4.40245	5.20906	4.92156	6.13013	4.07315	5.20401	7.54937	3.00681	5.11443	5.20997	5.25119	4.1927	3.13917
	158.171	0.629308	0.197559	0.615354	0	0.709471	0.918742	0.732494	0	0.865984	0.466315	0.589499	0	0.930555	0.817637	0.68179	0	0.364776	0.607931	0	1.16732	0.712477	0	0.161111	1.02287	0	0.461497	0	0.635288	0.642577	0.519343	0.572453	1.18571	1.00231	0.605179	0.934842	0.655126	0	0.647535	0.536899	1.07764	0.839084	0.940988	0.33682	0.899441
	158.212	0	0	0.128073	0	0	0.151093	0	0	0	0	0	0	0	0	0	0.141837	0	0	0.162649	0	0.161125	0.155332	0.148538	0.143565	0.126007	0	0	0	0	0	0	0.132176	0.161743	0	0.145544	0	0	0	0	0	0.130895	0	0	0.0927409
	158.234	0	0	0	0	0	0	0	0	0	0	0	0	0	0	0	0	0	0	0	0	0	0	0	0.14777	0	0	0	0	0	0	0	0	0	0	0.136557	0	0	0	0	0	0	0	0	0
	158.503	0.202003	0.304209	0.395533	0.205678	0.305886	0.226697	0.21114	0	0.138783	0.287779	0.192977	0	0	0.237898	0.247755	0.191478	0.180248	0.28668	0.279111	0.19374	0.180822	0.163482	0.242505	0.157547	0.228319	0.210889	0.452445	0.182075	0.321476	0.198258	0.136059	0.329296	0.310214	0.391305	0.21775	0	0.227486	0.268101	0.232678	0.341714	0.191267	0.203907	0.141906	0.106646
	158.539	0	0	0	0.163976	0	0	0	0.154295	0	0	0	0.230523	0.30152	0	0	0	0	0	0.17315	0	0	0	0	0.154769	0	0	0	0	0	0	0	0	0	0	0	0	0	0	0	0	0	0	0	0
	158.553	0.110983	0.329501	0.478955	0.32222	0.265538	0.234976	0.322875	0.212173	0.172495	0.279258	0.269127	0.284493	0.169505	0.280922	0.296068	0.201162	0	0.346887	0.301544	0.199231	0.276517	0.231074	0.173852	0.192433	0.161191	0.235814	0.252195	0.165945	0.177003	0.157262	0.191745	0.304855	0.270148	0.261334	0.211352	0.195719	0.253911	0.24266	0.20383	0.224003	0.219546	0.123569	0	0.103198
	158.871	0	0	0	0	0	0	0	0	0	0	0	0.170051	0.182546	0	0	0	0	0	0	0	0	0	0	0	0	0	0	0	0	0	0	0	0.133749	0	0	0	0	0	0	0	0	0	0	0
	158.874	0	0.145839	0	0.172632	0	0	0.176293	0.221098	0.188685	0	0.137297	0.233825	0.298269	0	0	0	0	0.144091	0	0	0.175626	0.193259	0.169667	0.153405	0.14364	0	0	0.139023	0	0.140182	0.159595	0.231417	0	0	0.145647	0.229115	0.202826	0.146823	0	0	0	0.133185	0	0.11362
	158.891	0	0.238408	0.191619	0.284856	0.256932	0.19928	0.331664	0.176592	0.23048	0.192333	0.198483	0.214212	0.17277	0.268691	0.230137	0.21223	0	0.184675	0.249335	0.1979	0.234619	0.263551	0.189312	0.198044	0.19222	0.174196	0.296914	0.176756	0.164469	0.204016	0.251159	0	0.184591	0.203164	0.176595	0.220021	0.258911	0.239056	0.156817	0.157064	0.19904	0.221992	0	0.123171
	158.927	2.00692	1.67882	3.63984	1.45026	1.7987	1.59436	1.57816	0.664865	0.973211	2.43807	1.25082	0.487319	0.707387	1.8119	1.81711	1.39893	1.49866	1.74061	2.19342	1.1875	1.08274	0.819104	1.3169	0.687629	1.36631	2.43684	2.74448	1.23633	2.58985	1.93773	1.29424	2.20057	2.14172	3.35005	1.59725	0.470417	1.55032	1.99146	1.73997	3.37026	1.32919	1.36209	0.990121	0.705267
	158.963	9.10163	15.642	4.93061	13.9177	8.54951	11.5543	12.9387	22.9525	18.9275	18.2881	22.7026	34.8007	28.6168	10.6863	13.8022	14.1696	12.5178	18.7047	7.40936	11.1195	17.9685	21.1548	25.4829	16.3088	11.1265	14.0584	17.9324	17.0619	10.2973	17.3197	11.6512	5.5452	9.71665	5.79612	15.6257	26.9243	13.215	18.1111	9.94681	6.50423	12.2152	14.4429	18.868	11.3199
	158.996	7.91694	10.5974	10.6795	7.58578	8.74209	8.58435	8.05419	6.07496	6.85502	13.3965	8.83026	5.21539	3.01541	8.41719	8.42666	7.0398	8.77415	9.81693	8.24	7.25827	7.12116	5.96286	9.97416	5.54351	8.04787	11.4794	12.8214	8.8851	14.6621	11.6755	7.3739	9.9299	9.50048	10.1383	9.64683	5.59844	8.59562	14.5692	8.45397	10.9358	6.75723	6.90509	8.25378	5.90324
	159.014	1.8261	2.37492	2.00509	3.04048	2.21923	2.58574	2.68547	3.17048	2.78664	2.83067	2.8135	3.12706	3.09531	0	0	1.9672	1.95987	0	2.59547	2.83002	3.43621	3.32971	2.6231	2.15809	3.10416	2.36163	0	2.07857	2.83349	3.23765	2.53068	2.10046	0	0	2.34805	3.16888	0	3.18609	1.978	2.3786	2.35701	2.57953	2.27403	1.80649
	159.048	0.288565	0.573798	0.597481	0.594322	0.48375	0.477048	0.529115	0.550723	0.524478	0.578446	0.591585	0	0.523227	0.440815	0.497464	0	0.246252	0.57947	0.522722	0.479222	0.61886	0.593534	0.573776	0	0.495178	0.463289	0.60554	0.404328	0.452737	0.572335	0.434393	0	0	0.530425	0.51583	0.576749	0.440498	0.576576	0.397119	0.537233	0.485578	0.498199	0.299003	0.344505
	159.063	0.517367	0	0	0	0	0	0	0	0	0	0	0	0	0	0	0.430187	0.495244	0	0	0	0	0	0	0	0	0	0	0.712739	0.767187	0	0	1.0669	0.505839	0	0	0	0	0	0	0.702491	0	0	0	0
	159.075	1.53704	1.77073	1.36069	2.5502	1.55255	1.66916	1.76918	2.10366	2.32468	1.82136	1.6444	2.67931	3.07585	2.26887	1.39918	1.61884	1.15657	1.4405	1.45033	1.64129	1.29818	1.75918	1.52514	1.42739	1.14555	1.7625	1.61205	1.36843	1.09636	1.5872	1.81572	1.41485	1.20045	1.71297	1.59158	2.04004	1.57249	1.6255	0.880197	0.90591	1.49289	1.21987	1.2345	0.865293
	159.09	0.463341	1.29237	0.755724	0	0.712069	0.70401	0.88728	0	0.973627	0.796758	0.874633	0.839166	1.11006	0	0.84537	0	0.470067	0.994025	0	0.678688	0.738306	0.773499	0.975215	0.859567	0.571779	0.705935	1.09159	0.727949	0.604834	0.868913	0.623841	0.791384	0.774931	0.740037	0.906791	0.97757	0.754135	0.936029	0.578029	0.754603	0.715666	0.581171	0.388796	0.539012
	159.115	0.284885	0.422425	0.515503	0.424613	0.416034	0.383672	0.426229	0.372696	0.485519	0.35062	0.384995	0.405711	0.386326	0.448642	0.407437	0	0.183182	0.483087	0.439209	0.435668	0.406573	0.374623	0.566966	0.428437	0.356755	0.338945	0.406686	0.319262	0.230645	0.323881	0.281003	0.448414	0.500624	0.551696	0.543124	0.371933	0.542989	0.293829	0.269225	0.397578	0.487023	0.43114	0.167319	0.272584
	159.134	0	0	0	0	0	0	0	0	0.191523	0	0	0	0	0	0	0.466226	0	0	0	0	0	0	0	0	0	0.12671	0.148551	0.193084	0	0	0.142367	0.138453	0.167334	0	0	0	0	0.135996	0.099108	0	0	0.150132	0	0.101577
	159.157	0.590798	0.727101	0.526811	0.508162	0.551937	0.838985	0.580059	0.686106	0.857889	0.709958	0.6259	0.507198	0.622703	0.745313	0.748978	0.727016	0.345686	0.544821	0.897978	0.550486	0.74769	0.631695	0.738327	0.777458	0.733276	0.778774	0.602908	0.933164	0.961568	0.727705	0.81713	0.506071	0.598451	0.61009	0.692925	0.516215	0.681767	0.749254	0.354343	0.653128	0.646484	0.652255	0.426335	0.355998
	159.175	0	0	0.130777	0	0	0	0	0	0.165921	0	0	0	0	0	0	0	0	0	0	0.170756	0.16004	0	0	0	0	0	0	0	0	0	0	0.138471	0.18209	0	0	0	0	0	0	0.129478	0	0	0	0.118095
	159.55	0	0.164267	0.183118	0	0	0.163702	0	0.164875	0	0.144723	0	0	0.189099	0	0.161105	0	0.0938926	0	0.186803	0	0.175807	0	0.143208	0	0	0	0.152918	0	0	0	0.132497	0.176482	0.176764	0.142638	0	0	0	0	0.0908746	0.130657	0.142695	0	0	0
	159.564	0	0	0	0	0	0	0	0	0	0	0	0	0	0	0	0	0	0	0	0	0	0	0	0	0	0	0	0	0	0	0	0	0	0	0	0	0	0	0	0.117946	0	0	0	0
	159.933	0.468518	0	0	0.145438	0	0	0	0	0	0	0	0	0	0	0	0.241539	0.698947	0	0	0	0	0	0	0	0.115878	0	0	0	0	0	0	0.165479	0	0.145152	0	0	0	0	0.527991	0.141094	0	0.124988	0.334878	0.564666
	159.967	2.7847	0.460633	0.213073	0.462252	0.306477	0.368756	0.396803	0.641818	0.577568	0.655111	0.63709	0.92142	0.748275	0.313644	0.414143	0.890305	3.93298	0.571771	0.228697	0.358048	0.541979	0.61439	0.706416	0.508294	0.399386	0.487702	0.543986	0.533207	0.325242	0.569394	0.352983	0.210842	0.356301	0.260545	0.459635	0.722935	0.436042	0.577044	22.147	0.269484	0.384477	0.657436	5.2948	23.1746
	159.995	0.584566	0.68118	0.751432	0.740225	0.650604	0.588954	0.585642	0.533403	0.635644	0.753324	0.697047	0.600675	0.379848	0.701148	0.626907	0.519052	0.612362	0.676949	0.71305	0.546684	0.58533	0.488574	0.62502	0.520903	0.643619	0.766316	0.87881	0.632568	0.885585	0.907217	0.661423	0.693866	0.649704	0.684929	0.765707	0.545271	0.649173	0.823712	1.07182	0.698641	0.691861	0.573363	0.583797	0
	160.017	0.592227	0.800626	0.780156	1.00814	0.666565	0.849085	0.881154	1.00893	0	1.06382	1.00208	1.11138	1.15749	0.653533	0.660799	0.659919	0.503123	0.775131	0.835683	0.923963	1.33611	1.26145	0.8442	0.787695	1.07519	0.784817	0.884638	0.710349	1.03467	1.27932	0.791525	0.73927	0.523823	0.493886	0.764486	1.10731	0.63271	1.05097	0.721478	0.753069	0.781941	0.870341	0.546424	0.813329
	160.036	1.71314	1.45387	1.26379	1.89108	1.52411	1.94874	1.76768	2.26613	2.37014	1.2406	1.77963	2.90216	3.06494	1.82386	1.70852	2.49215	1.88528	1.51535	1.5698	2.63128	1.91241	2.15219	1.416	1.65789	2.373	1.60012	1.80257	1.532	1.48496	2.0452	2.95815	1.63923	1.16696	1.39738	1.32504	2.13117	1.46708	1.73996	1.10749	1.24132	1.54341	1.36693	2.19148	1.13058
	160.06	0.151181	1.10282	0.511063	10.4673	3.28145	5.52475	4.83327	13.8002	6.26477	0.741257	1.4462	34.9431	46.3808	6.21509	3.75755	0	0	0.51874	7.70324	7.9986	7.25137	6.69688	1.11131	9.45532	0.832136	0.226608	0.479191	0.466461	0.370501	1.21446	21.674	0.994421	0.435485	0.286711	1.1754	8.45698	1.34004	1.14591	0	0.429253	1.24645	0.531456	0	1.11248
	160.079	0.225375	0.438368	0.402662	0	0	0	0	0	0	0.343667	0	0	0	0	0	0.378408	0.294569	0.361764	0	0	0	0	0.389214	0	0.359177	0.320979	0.418606	0.41252	0.289718	0.33332	0	0	0.361827	0.386051	0.425005	0	0.383387	0.359722	0.295111	0.319373	0.442542	0.36437	0.342567	0
	160.098	0.233016	0.323195	0.390243	0	0.329818	0.234028	0.351559	0.520245	0	0.326524	0.390914	0	0	0.515347	0.306343	0.377078	0.198816	0.415106	0.527903	0.493608	0	0.411618	0.375211	0	0.351967	0.276559	0.434526	0.34777	0.25931	0.29568	0.325878	0.41697	0.339085	0.345133	0.339793	0	0.266093	0.632004	0.333996	0.291638	0.37569	0.316312	0.191901	0.219946
	160.133	0.448968	0.898009	0.482554	0.64832	0.839102	0.8467	1.09326	1.0049	0.884417	1.08157	1.41124	1.43102	1.44289	0.853867	1.20936	1.00427	0.503425	0.614318	0.759765	0.772616	0.741886	1.21872	0.559363	0.838359	0.74644	0.752764	0.939863	0.740978	0.802164	0.753531	0.759613	0.5605	0.718448	0.787186	0.841181	1.875	0.923988	1.10245	1.09054	0.585652	0.777187	0.523237	0.801396	0.3643
	160.159	0	0	0	0.170016	0	0.166602	0	0.202187	0.191754	0	0.182554	0.278363	0	0.167714	0	0	0	0	0	0	0.137886	0.171992	0	0.148124	0.145989	0	0	0	0	0	0	0	0.154161	0.136594	0	0.194504	0	0	0	0	0	0.126315	0	0
	160.5	0	0	0.168385	0	0.144721	0	0	0	0	0	0	0.165401	0.172829	0	0.16452	0.13957	0	0.140307	0	0	0	0	0	0	0.105627	0	0.164625	0	0	0	0	0.137398	0.144806	0.166433	0	0	0	0	0.110819	0.145882	0.139009	0.127547	0	0.0974125
	160.544	0.101828	0.186984	0.203328	0.175814	0.214209	0.218976	0	0.159112	0.172892	0	0.174428	0	0	0.193926	0.187117	0.181045	0.0958488	0.193644	0.160082	0.157316	0.13792	0.186938	0.196844	0	0.136704	0	0.294612	0	0.136553	0.124487	0	0.225741	0.21857	0.227315	0.192617	0	0.224898	0.160495	0.117444	0.173685	0.137734	0.149221	0.103967	0.106991
	160.559	0	0	0	0	0	0	0	0	0	0	0	0	0	0	0	0	0	0	0	0	0	0	0	0	0	0	0	0	0	0	0	0	0	0.134162	0	0	0	0	0	0	0	0	0	0
	160.891	0	0	0	0.168628	0	0	0	0	0	0	0	0	0	0	0	0	0	0.157192	0	0	0	0	0	0	0	0	0	0	0	0	0	0	0.144843	0.134178	0	0	0	0	0	0.137814	0	0	0	0
	160.896	0.2237	0.27421	0.520286	0.196019	0.282302	0.209374	0.318553	0	0.218858	0.233401	0.162198	0	0	0.309424	0.327522	0.205973	0.175466	0.247031	0.353141	0.187449	0.166849	0.169362	0.175795	0	0.246528	0.231207	0.398663	0.167531	0.313096	0.217035	0.167366	0.300631	0.335302	0.442313	0.219821	0	0.258033	0.242	0.241548	0.437786	0.189263	0.181758	0.114298	0.113978
	160.928	1.6394	1.6412	1.48739	1.70807	1.77797	1.36104	1.59642	1.03822	1.18896	1.56641	1.22819	1.18267	0.67179	1.79052	1.78621	1.54428	1.65265	1.50763	1.49349	1.14669	1.38352	1.28998	1.38682	0.977311	1.33426	1.56436	2.48028	1.175	1.78106	1.65303	1.45433	1.41123	1.55864	1.70234	1.40572	1.10972	1.84779	1.63333	1.54868	1.49071	1.27604	1.32904	1.60973	0.857104
	160.949	0	0	0	0.15568	0	0	0.183812	0	0	0	0.170404	0	0	0	0	0	0.119413	0	0	0	0.187896	0.170743	0	0	0.177153	0	0	0	0	0	0	0	0	0	0	0	0	0	2.44643	0	0	0.181794	0	2.45055
	160.969	0.291392	0.270072	0	0.249398	0.202744	0.249382	0.246864	0.279682	0.305398	0.254362	0.305401	0.4669	0.371778	0.160146	0.263059	0.305607	0.380007	0.313112	0	0.221716	0.289103	0.325264	0.319345	0.292266	0.218616	0.295356	0.319295	0.195694	0	0.24451	0.223204	0	0	0	0.284572	0.351203	0.274665	0.24449	1.56466	0.158718	0.235682	0.285375	0.501397	1.66846
	160.991	0.665727	0.889093	1.54155	0.556506	0.860327	0.763379	0.777452	0.386832	0.491931	0.8787	0	0	0	0.762324	0.798949	0.663852	0.654246	0.884702	1.11667	0.72271	0.548039	0.496082	0.717563	0.447537	0.824815	0.958959	1.20939	0.666091	1.26662	0.926717	0.606425	1.45577	1.15258	1.40088	0.900408	0	0.724814	0.909931	0.845713	1.45761	0.749631	0.686439	0	0.561453
	161.012	16.7877	20.8756	27.8674	18.4926	18.4059	18.2162	15.503	12.4256	15.2468	24.4655	18.1026	10.7351	5.42518	19.2552	19.1229	18.046	15.6753	18.492	22.0684	15.3888	18.2469	15.9178	19.3393	12.234	18.7192	23.1986	28.4738	13.6365	25.2768	21.301	15.582	20.4851	21.9436	28.3905	18.3579	9.7422	18.8121	23.3701	18.5937	26.6251	17.3008	17.1348	12.8649	10.5824
	161.031	0	0	0	0	0	0	0	1.92394	0	0	0	2.30044	2.26336	0	0	0	0	0	0	0	0	0	0	0	0	0	0	0	0.432073	0.498259	2.05385	0	0	0	0	0	0	0	0	0	0	0	0	0
	161.063	0.682075	0.706343	0.845204	1.17804	0.970603	1.24172	0.814377	1.36305	0.965098	0.420382	0.582344	2.73803	3.54998	1.15987	0.889492	0.615578	0.48061	0.622241	1.40429	1.45662	1.16329	0.886595	0.740224	1.17218	0.638402	0.429077	0.657533	0.412064	0.582449	0.481145	2.06884	0.964926	0.897809	0.895157	0.705215	0.891109	0.696828	0.487883	0.496583	1.00593	0.752346	0.797406	0.403134	0.440552
	161.078	0	0	0	0	0	0	0	0	0	0	0	0	0	0	0	0	0	0	0	0	0	0	0	0	0	0	0	0	0	0	0	0	0	0	0	0	0	0	0	0	0	0	0.11532	0
	161.082	0	0	0	0	0	0	0	0	0	0.168407	0	0	0	0	0	0	0	0	0	0	0	0	0	0	0	0	0	0	0	0	0	0	0	0	0	0	0	0	0	0	0	0	0	0
	161.095	0.383952	0.49252	0.660499	0.41674	0.57663	0.509961	0.409856	0.482168	0.538014	0.46468	0.446006	0.40311	0.414198	0.426713	0.464968	0.561692	0.279709	0.477623	0.516546	0.547653	0.449582	0.458252	0.595338	0.583346	0.421838	0.435647	0.502944	0.49972	0.314389	0.396605	0.418015	0.525471	0.657653	0.621704	0.557767	0.392357	0.610826	0.378413	0.338532	0.59458	0.501183	0.422842	0.293477	0.264709
	161.115	0.384956	0.375763	0.377113	0.219202	0.481065	0.366654	0.387128	0.264919	0	0.511451	0	0.229428	0.357129	0.397486	0.351991	0.397108	0.193739	0.307686	0.48964	0.384765	0	0.253555	0.333597	0.48407	0.353464	0.346607	0.326653	0.394846	0.299704	0.227468	0.300202	0.481313	0.519468	0.392964	0.370166	0.272236	0.324489	0.301783	0.256613	0.39875	0.409751	0.385546	0.173483	0.276934
	161.132	0.715668	0.664324	0.710579	0.689369	0.891208	0.75817	0.698988	0.705505	0.77876	0.65535	0.631616	0.603097	0.518577	0.734944	0.855822	0.907758	0.657326	0.650558	0.783176	0.744938	0.688946	0.682072	0.698221	0.805908	0.597095	0.649815	0.740076	0.566894	0.523738	0.522412	0.636416	0.675353	0.727581	0.746198	0.679564	0.568835	1.04972	0.634028	0.564586	0.682801	0.751268	0.601266	0.614279	0.390182
	161.157	0	0	0	0	0	0	0	0	0	0	0	0	0	0	0	0	0	0	0	0	0	0	0	0	0	0	0	0	0	0	0	0.142448	0	0	0	0	0	0	0	0	0.137895	0	0	0
	161.494	0	0	0	0	0	0	0	0	0	0	0	0	0	0	0	0	0	0	0	0	0	0	0	0	0	0	0	0	0.111503	0	0	0.141232	0	0.156736	0	0	0	0	0.0885935	0.128704	0	0	0	0
	161.535	0	0	0.156153	0.148578	0	0.162705	0	0.181634	0.206915	0	0	0.267185	0.247885	0.16183	0	0	0	0	0.218688	0.150675	0.151241	0.13971	0	0	0	0	0	0	0	0	0.196058	0	0.150396	0.13685	0.130783	0.155169	0	0	0	0.124082	0	0	0	0
	161.566	0.286017	0	0.141171	0	0	0.151682	0	0	0	0	0	0	0	0.160298	0	0.196581	0.420294	0	0.158781	0.142464	0	0	0	0	0.108881	0	0	0	0	0	0	0.148621	0.178606	0.151789	0.143742	0	0	0	0.216134	0.128728	0.150824	0	0.22893	0.19866
	161.951	0	0	0	0	0	0	0	0	0	0	0	0	0	0	0	0	0	0	0	0	0	0	0	0	0	0	0	0	0	0	0	0	0	0	0	0	0	0	0.426522	0	0	0	0	0.425269
	161.969	3.57985	0.157726	0.997132	0.738688	0.201552	0.255142	0	0.198052	0.34358	0.481032	0.196549	0.198371	0	0	0.311813	1.02604	4.58349	0.165914	0.233714	0	0.144697	0.386663	0.183112	0.180581	1.06928	1.41252	0.370205	0.6311	0.847129	0.253894	0	0.229721	0.737393	1.38008	0.176155	0	0.50365	0.301938	5.99474	0.985955	0.71687	2.38976	5.07415	6.10312
	161.981	0	0	0	0	0.188521	0.198612	0.196335	0	0	0	0	0	0.195708	0.181926	0	0	0	0	0.217251	0.153463	0	0	0	0	0	0	0	0	0	0.126956	0.157631	0.206395	0	0	0	0	0.180603	0	0	0	0	0	0	0
	162.007	10.3003	14.3275	19.0039	13.083	12.4871	11.5673	9.16898	6.97752	8.32294	15.6407	11.952	6.9339	2.80519	12.0544	12.7235	11.376	9.7262	11.3492	13.3716	8.98928	10.404	8.56498	12.1244	6.61536	9.73907	14.8047	21.608	8.61403	15.5776	13.3119	10.521	12.6426	13.7403	18.6714	11.7841	5.91482	12.206	14.2296	13.6886	17.2575	9.96443	8.54074	8.03845	6.67095
	162.035	0.302375	0	0	0	0	0	0	0	0	0	0	0	0	0	0	0	0	0	0	0	0	0	0	0	0	0	0	0	0	0	0	0	0	0	0	0	0	0	0	0	0	0	0	0
	162.049	1.55199	2.89048	1.3061	2.39537	1.74629	1.52428	2.32309	2.55137	1.7318	2.3184	3.13599	3.44825	3.66472	2.39625	2.52256	2.72581	2.69796	3.11251	1.51646	1.44304	2.28933	2.05046	3.42652	2.06384	1.72511	1.28894	2.31424	1.59386	1.48209	2.51429	1.79746	1.48057	1.59338	1.42526	2.02249	3.01613	2.10796	2.85193	1.88131	1.34705	1.43538	1.85615	2.69691	1.20563
	162.073	0	0	0	0	0	0.368327	0	0	0	0.175983	0	0	0	0	0.352305	0	0	0	0	0	0	0	0	0	0	0.180573	0	0	0.201063	0.211632	0	0.378455	0	0	0.379647	0	0	0.200935	0	0	0.315982	0.282241	0.128612	0.230157
	162.09	0	0	0.280027	0	0	0.293871	0	0	0	0.195703	0	0	0.234862	0.303833	0.242446	0	0	0	0	0.296065	0	0	0	0.280085	0.223069	0.174078	0	0.2935	0	0.177335	0	0	0.341317	0	0	0.347009	0.290078	0.207049	0.201338	0.257632	0	0.267813	0	0
	162.112	14.6597	25.2467	17.893	36.9996	25.5176	23.954	26.6975	30.2943	29.7575	27.1874	35.9404	32.6517	21.7853	33.5412	28.9159	17.661	23.6323	22.8008	17.2919	31.0531	29.3354	23.7051	17.1137	23.6939	26.7149	16.4148	20.7257	21.3924	16.0994	22.2951	24.4272	20.5691	20.0316	18.2962	19.4836	41.0676	30.0676	26.1687	17.8497	13.3955	19.1242	13.855	27.4247	18.6011
	162.161	0	0	0	0	0	0	0	0	0	0	0	0.477253	0	0	0	0.353336	0	0	0	0	0	0	0	0	0	0	0	0	0.171644	0	0	0	0	0.295126	0.290343	0	0	0	0	0	0	0	0	0
	162.171	0	0.346679	0.242584	0.433034	0.313445	0.314632	0.361339	0.371006	0.456129	0	0.41522	0.411676	0.350675	0.442748	0.386386	0	0	0	0.290814	0.381134	0.355381	0.371981	0.270647	0.334776	0.381893	0	0.227168	0	0	0	0	0.301136	0.366939	0.265268	0.212597	0.538865	0	0.125472	0.195578	0.190373	0.29159	0.195487	0	0.228516
	162.205	0	0.246688	0.222638	0	0.184348	0	0	0.177348	0	0	0.221326	0.19685	0	0.206773	0	0	0	0.156254	0.176926	0.229011	0.188264	0.161593	0.150873	0.186342	0	0	0	0	0	0	0	0.228666	0.168057	0.143262	0	0.293839	0	0	0.135112	0.119597	0.157448	0.13278	0	0.129125
	162.224	0	0	0.136358	0	0	0	0	0.155015	0	0	0.139376	0	0	0.16205	0	0	0	0.187261	0	0	0	0.145321	0	0	0.138073	0	0	0	0	0	0	0.153693	0.135813	0	0	0.169014	0	0	0.0837317	0.123102	0	0	0	0.0942444
	162.578	0	0	0	0	0	0	0	0	0	0	0	0	0	0	0	0	0	0	0	0	0	0	0	0	0	0	0	0	0	0	0	0.127896	0.135845	0.148311	0	0	0	0	0	0.138235	0	0	0	0
	162.896	0	0	0.21149	0	0	0	0	0	0	0	0	0	0	0	0	0	0	0	0.162001	0	0	0	0	0	0	0	0.147678	0	0.123322	0	0	0.159883	0.166797	0.20691	0	0	0	0	1.38238	0.151028	0	0	0	1.15668
	162.926	0.651601	0.70947	0.693343	0.70048	0.703008	0.611763	0.616204	0.529322	0.49981	0.680188	0.553627	0.548099	0.311569	0.833739	0.75074	0.663053	0.599963	0.688847	0.633044	0.544712	0.559808	0.557051	0.630677	0.434559	0.570144	0.623157	1.10331	0.531299	0.706266	0.692806	0.582761	0.499357	0.652443	0.678125	0.580034	0.563535	0.761766	0.697267	0.658478	0.635535	0.582375	0.533894	0.664667	0.399856
	162.95	0.172947	0.334306	0	0.307648	0.271637	0.26654	0.328314	0.389186	0.321035	0.256321	0.308958	0.567816	0.525269	0.311901	0.292872	0.306583	0.233288	0.318389	0.201026	0.223662	0.255551	0.270391	0.36122	0.250939	0.21914	0.203741	0.375031	0.232054	0.201354	0.230185	0.208761	0	0	0	0.27901	0.508728	0.33029	0.242594	0.731501	0	0.249237	0.228312	0.321548	0.7535
	162.974	0.66509	0.514896	0.585795	0.426105	0.586898	0.495821	0.48636	0.420524	0.422654	0.691376	0.682215	0.329873	0	0.554357	0.559892	0.665933	0.573735	0.595973	0.774143	0.414418	0.712689	0.57071	0.560215	0	0.695888	0.701714	0.6024	0.522702	0.650496	0.593247	0.448612	0.415766	0.587952	0.71189	0.525619	0	0.634073	0.64736	0.777991	0.586823	0.435226	0.747813	0.592373	0.586781
	162.992	0	0	0	0	0	0	0	0	0	3.60136	0	0	0	0	0	0	0	0	0	0	0	0	0	1.34179	0	2.96622	3.77827	2.39248	3.6218	3.21268	2.21337	0	0	0	0	0	0	0	0	0	0	0	2.09418	0
	163.002	2.95706	5.1595	4.59309	2.89055	2.83756	3.8192	3.26623	2.74862	2.77059	4.04404	3.84084	1.9318	1.56117	4.8802	3.87926	3.29825	2.71657	3.7469	3.12541	2.58974	2.2358	3.44777	5.46603	1.40074	2.50132	3.47206	3.56264	2.42298	4.19772	3.55757	3.08342	3.84315	4.05161	4.7121	3.81618	1.65434	2.84876	7.69108	3.90862	4.13854	2.22161	2.3501	1.96735	1.74663
	163.026	1.6011	0	0	0	0	1.04434	0	0	0	0	0	0	0	0	0	0	1.60729	0	0	0	0	0	0	0	0	0	0	0	0	0	0	1.17249	1.03893	1.10865	0	0	0	0	0	0	0	0	1.2876	0
	163.044	6.55685	10.7019	11.6833	14.8431	9.48654	11.0173	9.07506	11.0901	10.0746	14.5826	12.2425	12.4588	9.5614	8.05064	9.16318	9.25696	6.49953	11.019	10.0289	9.81985	16.2038	14.1046	12.2653	9.21915	11.0696	11.1586	12.723	9.87815	13.8833	14.0548	10.0532	8.67904	7.81126	8.37719	10.9615	10.8611	8.38194	13.7552	8.72189	11.6926	11.3206	9.27909	5.81107	6.79228
	163.073	0.285853	0	0.691203	0	0.584234	0.678344	0	0	0	0.430273	0	0	0	0.531391	0	0.648178	0.315149	0	0	0	0	0	0.697376	0.566591	0.565202	0.37827	0	0.486024	0.306925	0.394094	0.303303	0	0.624513	0.62737	0.694642	0	0.54799	0.381703	0.43807	0.603331	0	0.52817	0.27562	0.384367
	163.115	1.46572	2.38088	2.03368	3.14114	2.36473	2.40681	2.51896	2.94477	3.41371	2.53867	3.22516	2.98938	2.1567	3.08351	2.61608	1.78367	1.92919	2.37672	1.85203	2.73877	2.85845	2.4102	1.80992	2.44463	2.59136	1.68437	1.95705	2.19269	1.67714	2.04734	2.26743	2.06602	2.10115	1.79743	1.92178	3.64915	2.75677	2.4562	1.67273	1.47647	2.11635	1.6076	2.30298	1.80492
	163.147	0.504881	0.47142	0.489681	0.333785	0.489854	0.432485	0.527025	0.498291	0.510944	0.342795	0.465076	0.412068	0.425799	0.550013	0.518079	0.540015	0.282506	0.515998	0.532835	0.525832	0.449426	0.482624	0.57748	0.600335	0.429155	0.423046	0.465032	0.366749	0.271111	0.364355	0.372958	0.428245	0.557305	0.489009	0.481794	0.463218	0.609539	0.370774	0.303703	0.420891	0.46905	0.479913	0.283197	0.295317
	163.181	0	0	0.156584	0.147408	0	0.139583	0	0	0	0	0	0	0	0	0	0	0	0.142432	0.175644	0	0	0.149577	0.152526	0	0	0	0.184018	0	0	0	0	0.153851	0	0.141	0	0.176781	0	0	0.0971039	0.150022	0.1538	0	0	0
	163.536	0.0975848	0	0.127799	0	0	0	0	0	0	0	0	0.165856	0.169678	0	0	0	0.13996	0	0	0	0	0	0	0	0	0	0	0.112897	0	0	0.191513	0	0	0.13479	0	0	0	0	0.249026	0.129116	0	0	0	0.203676
	163.967	1.51197	0.238683	0.54388	0.448128	0.256004	0.194928	0.22852	0.17315	0.288833	0.310934	0.209411	0.200366	0.172946	0.259715	0.272151	0.522342	1.9399	0.265248	0.246282	0.184079	0.20967	0.257094	0.172371	0.185254	0.555187	0.679785	0.257998	0.376764	0.437031	0.217809	0.192786	0.25855	0.402749	0.700311	0.192339	0.160059	0.287531	0.290421	2.29308	0.520063	0.36978	1.02222	2.18812	2.44554
	164.006	0.295765	0.467569	0.552759	0.435174	0.363718	0.381622	0.392074	0.337396	0	0.419595	0.409315	0.372856	0.24311	0.453039	0.40992	0.42241	0.268228	0.412074	0.450587	0.31876	0.402263	0.357818	0.51298	0.251258	0.403459	0.332876	0.539267	0.24109	0.419172	0.386384	0.325916	0.385419	0.440547	0.540637	0.366564	0.355222	0.359074	0.49794	0.408536	0.425908	0.360796	0.377517	0.239202	0.26061
	164.029	1.75274	2.41997	1.10811	3.9428	1.78092	2.10321	2.04844	3.87584	2.99751	2.13517	3.57596	6.1089	2.96304	2.72618	2.22151	1.6495	2.47884	3.04004	1.35335	2.0666	3.00333	2.60968	2.55522	3.19359	1.61707	2.517	2.97051	2.57836	1.93976	5.05199	2.656	1.60334	1.68957	1.2462	3.10828	4.99776	2.5021	3.28563	1.61681	1.17775	2.96807	1.77522	3.60907	1.53144
	164.046	1.21868	2.13473	2.16873	2.73998	1.98766	2.12682	1.86921	2.08135	2.15126	2.90673	2.33848	2.45745	1.94492	1.60673	1.77925	1.82888	1.2195	2.22021	2.01135	1.92105	3.04042	2.69963	2.3773	1.94714	2.08098	2.16351	2.46612	1.80084	2.61257	2.6534	1.83876	1.80415	1.54685	1.56222	2.18024	2.22758	1.64767	2.5095	1.62769	2.22529	2.18189	1.81407	1.14911	1.30763
	164.066	0.172332	0.334852	0.299628	0.639113	0.516592	0.275201	0	0.480795	0.302495	0.38265	0.462793	0.473109	0.695087	0.306209	0.400273	0.435015	0.290117	0.21879	0.408599	0.479602	0.362758	0.344276	0.361848	0.466103	0.377528	0.195407	0.307373	0.24983	0.287253	0.243106	0.192842	0.428583	0.277586	0	0.352347	0.588556	0.285992	0.263657	0	0.178081	0	0.244474	0.333452	0.314028
	164.125	1.0449	0.699584	0.724845	0.639243	0.922891	1.34592	0.970998	0.742282	1.01084	1.06187	0.773826	0.655575	1.17158	1.05503	0.711615	0.650659	0.527671	0.694732	0.781339	1.39247	0.811468	0.639739	0.698477	0.915602	0.676187	1.00469	0.849829	1.26041	1.01839	0.95087	0.900961	1.2417	1.63232	0.723323	0.850609	0.924184	0.718546	0.951098	0.71856	1.32846	0.777577	4.80037	0.630384	1.27666
	164.142	0	0.162543	0.306015	0.263232	0	0	0.279712	0	0.329732	0.206217	0.286269	0.276045	0.249658	0.327981	0.231819	0.365682	0.13102	0.192058	0.284005	0.158091	0.269189	0	0.275738	0.363739	0	0	0.266858	0.432487	0	0.19271	0	0	0.327567	0.128685	0.360306	0.420938	0.234546	0	0.191906	0	0.342885	0.138031	0.133816	0.192523
	164.548	0.282628	0.518822	0.508032	0.185154	0.496528	0.554815	0.281524	0.239017	0.323	0.295182	0.309611	0	0	0.362083	0.470206	0.365761	0.268469	0.33194	0.583129	0.609099	0.291669	0.419337	0.412984	0.248621	0.812652	0.393266	0.512038	0.296715	0.74394	0.650498	0.444348	1.3738	0.47459	0.653556	0.597174	0.160159	0.274527	0.457943	0.310754	0.632391	0.429656	0.319721	0.185686	0.31248
	164.576	0	0	0.132973	0	0	0	0	0	0	0	0	0	0	0	0	0	0	0	0	0	0	0	0	0	0	0	0	0	0	0	0	0	0	0	0	0	0	0	0	0	0	0	0	0
	164.909	0	0.36195	0.168112	0.413741	0.299998	0.298885	0.510329	0.554282	0.492699	0.41998	0.480916	0.69518	0.819177	0.342011	0.363238	0.360251	0.175669	0.430883	0.270553	0.376779	0.481769	0.486107	0.444161	0.436892	0.367347	0.367106	0.391684	0.448938	0.347714	0.411911	0.42074	0.26	0.253507	0.217466	0.288873	0.756626	0.394377	0.385933	0.952307	0.16307	0.385704	0.438471	0.123495	0.800137
	164.93	0.200289	0.408644	0.205767	2.22218	0.617532	0.938238	1.52936	2.51462	2.36731	0.39037	0.637165	4.36197	9.15957	0.950284	0.976283	0.527217	0	0.500161	0.811718	0.81138	1.20386	1.87922	0.638012	0.966578	0.987647	0.579128	0.483112	0.494639	0.22091	0.44866	1.88848	0.333957	0.49627	0.238736	0.735271	4.05947	1.08007	0.872075	0.37314	0.188713	0.689926	1.00665	0.224388	0.638248
	164.944	0	0	0	0	0	0	0	0	0	0.12848	0	0	0	0	0	0	0.0974052	0	0	0	0	0	0	0	0	0	0	0	0	0	0	0	0.161832	0	0	0	0	0	0.349048	0	0	0	0.175368	0.293307
	164.962	0.354629	0.302631	0.331275	0.357372	0.410771	0.31001	0.341463	0.34219	0.268793	0.256984	0.289156	0	0.277419	0.297192	0.334114	0.274079	0.379647	0.334902	0.392369	0.411236	0.249509	0.23561	0.251842	0.222	0.317453	0.289606	0.416416	0.203317	0.254767	0.34657	0.247753	0.338917	0.334483	0.312523	0.23558	0.410404	0.359516	0.245523	0.435512	0.358833	0.296457	0.284711	0.546904	0.362511
	164.993	0	0	0.304964	0	0	0	0	0	0	0	1.87358	0	0	0	0	0	0	0	0	0	1.68074	1.81291	0	0	1.62596	0	0	0	0	0	0	0.356207	0	0	0	0	0	0	0	0.323926	0	1.75699	0	0
	165.011	4.33616	8.07367	4.75552	7.47111	5.21006	6.53759	6.46445	10.0851	7.39988	8.28818	10.0772	13.5422	12.9722	5.35204	6.32827	6.30107	5.81078	8.87914	5.23846	6.78596	7.76252	7.50275	10.39	6.7216	5.49756	6.46031	8.92461	8.08762	6.15909	8.72649	6.09763	4.95389	4.97642	4.72012	7.57154	13.3589	6.25963	9.00028	5.16467	5.51413	5.06276	5.7937	9.90123	4.79342
	165.053	2.69326	4.74307	3.66016	4.7032	3.41106	3.67949	4.3065	5.07132	4.99836	5.37725	5.62982	5.66509	4.7963	4.14792	4.65615	3.05901	3.53729	4.92491	3.12316	3.24675	4.06577	4.26117	5.30588	4.40038	3.07433	4.30515	3.89518	3.49333	3.70745	4.82328	4.65478	4.03957	3.83956	3.70019	4.58558	4.88763	4.77844	5.94522	3.1017	3.5463	3.1454	2.84807	2.83636	3.1901
	165.089	0.491898	0.563035	0.598767	0.564407	0.671765	0.703263	0.691968	0.569487	0.771316	0.515387	0.596327	0.605	0.62341	0.625554	0.579212	0.750189	0.378891	0.592332	0.642107	0.672774	0.612735	0.640301	0.646824	0.806756	0.514324	0.52479	0.580532	0.526425	0.385998	0.438502	0.458276	0.678018	0.770387	0.699067	0.66536	0.596671	0.564459	0.508288	0.389083	0.617699	0.663046	0.578137	0.370723	0.389811
	165.111	0.156316	0	0.234763	0.227227	0.263783	0	0	0.245156	0.336804	0.185412	0.307107	0.261417	0.31171	0	0.279089	0.232463	0.125706	0.313878	0.270702	0	0	0.254784	0	0.238958	0.22699	0.164019	0.256908	0.231697	0.24326	0.192866	0.174359	0	0	0	0	0.320486	0.224812	0.241947	0.152987	0.282076	0.29918	0	0.148119	0
	165.127	0.340501	0.373564	0.380445	0.228696	0.38043	0.357244	0.324055	0.342361	0.338203	0.213872	0.294807	0.263084	0.341093	0.385645	0.282371	0.348053	0.181301	0.349283	0.359473	0.356418	0.286621	0.243915	0.331285	0.379569	0.254093	0.232946	0.25984	0.282865	0.231662	0.21011	0.229181	0.40689	0.404857	0.331491	0.360779	0.286937	0.413052	0.25175	0.216202	0.431337	0.319946	0.604975	0.176451	0.27163
	165.144	0	0.174059	0.158216	0.195414	0	0	0	0	0	0	0.165926	0.217054	0	0	0	0	0	0	0	0	0	0	0	0	0	0	0	0	0	0	0	0	0	0	0.17324	0.178581	0	0	0	0	0	0	0	0
	165.163	0.317535	0.290119	0.303897	0.235956	0.354248	0.308817	0.322339	0.294555	0.324659	0.293034	0.283876	0.215419	0.204007	0.331483	0.284031	0.402414	0.262429	0.306912	0.388095	0.28352	0.237779	0.264389	0.334167	0.421796	0.24475	0.266893	0.300519	0.300316	0.209479	0.254917	0.269067	0.314449	0.32393	0.295259	0.315244	0.261015	0.371472	0.250556	0.183794	0.300814	0.336831	0.294655	0.20951	0.175273
	165.619	0	0	0.129364	0	0	0	0	0	0	0	0	0	0.166474	0	0	0	0	0	0	0	0	0	0	0	0	0	0	0	0	0	0	0.14306	0.14714	0	0	0	0	0	0	0.127108	0	0	0	0
	165.85	0	0	0	0	0	0	0	0	0	0	0	0	0.166475	0	0	0	0	0	0	0	0	0	0	0	0	0	0	0	0	0	0	0	0	0	0	0	0	0	0	0	0	0	0	0
	165.871	0	0	0	0	0	0	0	0	0	0	0	0.177627	0.177901	0	0	0	0	0	0	0	0	0	0	0	0	0	0	0	0	0	0	0	0	0	0	0	0	0	0	0	0	0	0	0
	165.9	0	0	0	0	0	0	0	0.166027	0	0	0	0.218766	0.226871	0	0	0	0	0	0	0	0	0	0	0	0	0	0	0	0	0	0	0	0	0	0	0	0	0	0.154742	0	0	0	0	0.138533
	165.925	0.363817	0.348327	0.174646	0.243281	0.326739	0.324194	0.318984	0.454742	0.372374	0.257317	0.345764	0.383276	0.519035	0.347152	0.30041	0.313487	0.48233	0.261819	0.322049	0.389686	0.401765	0.484039	0.415111	0.421995	0.414701	0.368854	0.275955	0.31137	0.446724	0.399773	0.513424	0.415736	0.311947	0.226579	0.46273	0.337452	0.270017	0.357038	0.193027	0.278817	0.356447	0.378554	0.493876	0.276222
	165.962	0.23139	0	0	0	0	0	0	0.15559	0	0	0	0	0.218718	0	0	0	0.28088	0	0.206199	0	0.162579	0	0	0	0	0	0	0	0	0	0	0	0.145868	0	0	0	0	0	0.482633	0	0	0	0.386296	0.478871
	165.965	0	0	0.153316	0.283865	0.175075	0.205078	0.257351	0.284258	0.224276	0	0.161935	0.470514	0.514153	0	0.219257	0.163049	0	0.154296	0	0.216224	0.282868	0.216833	0	0.21244	0.188626	0.126994	0	0.129582	0	0.136725	0.223097	0.134486	0	0.169031	0	0.294735	0	0.124738	0	0.134185	0.194461	0.229366	0	0
	165.988	0.368742	0.912137	0.784246	1.41072	0.655136	0.845319	0.994239	1.59945	1.63666	0.753608	1.19815	2.38067	2.34065	0.875866	0.890097	0.660624	0.383072	0.733339	0.737572	0.951741	1.51624	1.41158	1.04447	1.36479	1.01511	0.683212	0.841125	1.05853	0.554869	1.1364	1.79113	0.586105	0.592999	0.706242	0.758863	2.23126	0.897003	0.946605	0.572561	0.628981	0.939979	1.07777	0.413743	0.666651
	166.012	0.296769	0	0	0	0	0	0	0	0	0	0	0	0	0	0	0	0	0	0	0	0	0	0	0	0	0	0	0	0	0	0	0	0	0	0	0	0	0	0	0	0	0	0	0
	166.014	0	0	0	0	0	0	0	0	0	0	0	0	0	0	0	0	0.388608	0	0	0	0	0	0	0	0	0	0	0	0	0	0	0	0	0	0	0	0	0	0	0	0	0	0	0
	166.015	0	0	0	0	0	0	0	0	0	0	0	0	0	0	0	0	0	0	0	0	0	0	0	0	0	0.420514	0	0	0	0	0	0	0	0	0	0	0	0	0	0	0	0	0.480894	0
	166.025	0.187295	11.2594	2.81579	58.118	15.5704	36.2866	25.1657	72.3726	49.1392	7.44595	15.7421	101.823	114.731	44.8573	21.4733	0.430753	0.179719	4.19571	62.4204	51.3342	60.7149	45.8699	13.6588	58.5524	4.88251	0.479672	2.31453	3.94524	1.77404	14.2422	84.9717	11.2549	2.38595	0.328145	17.0299	51.6277	5.66999	16.3479	0.850654	0.675794	7.98936	2.44008	0.203137	15.0924
	166.038	0	0	0	0	0	0	0	0	0	0	0	0	0	0	0	0.288589	0	0	0	0	0	0	0	0	0	0	0	0	0	0	0	0	0	0	0	0	0	0	0	0	0	0	0	0
	166.056	0.363122	0.81892	0.589633	0	0.764836	0	0.962815	0	0	0.651112	0.893738	0	0	0	0.937481	0.446153	0.475369	0.76053	0	0	0	0	0.881791	0	0.550438	0.55861	0.60158	0.469528	0.539174	0.628688	1.02856	0.780021	0.558055	0.519845	0.85306	0	0.810592	0.763347	0.431201	0.489113	0.58232	0.501445	0.412005	0.653731
	166.086	5.4252	7.47281	4.72243	5.65453	4.73242	6.08136	6.15116	7.29788	7.02479	6.14515	7.85472	10.4976	7.12847	6.78472	6.2362	5.47697	5.17109	6.40485	6.41141	6.76517	6.33146	6.94853	7.47594	9.36404	5.42652	8.54416	7.39955	7.76032	6.27884	7.37113	6.27266	5.95045	5.96471	5.3379	7.27378	9.2313	5.24757	8.14893	5.86734	5.42617	6.40985	5.8794	4.9369	4.92663
	166.114	0.34878	0	0.467759	0	0	0.687618	0.571432	0	0	0	0	0	0.933717	0.691714	0.484248	0.419739	0.316668	0.490119	0	0.789565	0	0	0	0	0.398288	0.338517	0	0	0.288175	0	0	0.629526	0.805457	0.44727	0.5088	0	0.397027	0	0.40878	0.625796	0.521446	0.697052	0.192809	0.58276
	166.148	0	0.177157	0	0.314434	0	0.232932	0	0	0.259778	0	0	0	0.306893	0.218713	0.195027	0	0	0	0.230423	0.268737	0.208976	0.211518	0.165923	0	0.139732	0	0	0	0	0	0	0.16172	0.18112	0.131571	0.183983	0	0.193541	0	0.102416	0.134287	0.188111	0	0	0.138692
	166.162	0	0.15592	0	0.195634	0.151874	0.16224	0	0	0	0	0.164816	0	0	0.167547	0	0.170183	0	0.160123	0.188276	0	0.183868	0.163777	0.163111	0	0.107419	0	0	0	0	0	0	0	0.174386	0.155403	0.185318	0.235309	0	0	0.0999298	0.16	0.140129	0.140915	0	0.121156
	166.181	0	0	0	0	0	0	0	0	0.174137	0	0	0.181082	0.202428	0	0	0	0	0	0	0	0.150819	0	0	0	0	0	0	0	0	0	0	0	0	0	0	0.158927	0	0	0	0	0	0	0	0
	166.225	0	0	0	0	0	0	0	0	0	0	0	0.166293	0	0	0	0	0	0	0	0	0	0	0	0	0	0	0	0	0	0	0	0	0	0	0	0	0	0	0	0	0	0	0	0
	166.508	0	0	0.166121	0	0	0	0	0	0	0	0	0	0	0	0	0	0	0	0	0	0	0	0	0	0	0	0	0	0	0	0	0	0	0	0	0	0	0	0	0	0	0	0	0
	166.527	0	1.35588	0.40147	6.61795	1.89379	4.31878	2.96378	8.36872	5.80713	0.835192	1.93629	11.7289	13.8802	5.3723	2.51591	0	0	0.577129	7.11269	6.04992	7.01828	5.35834	1.65341	7.02517	0.638571	0	0.324306	0.468947	0.222699	1.62999	9.93543	1.49706	0.319214	0	2.11823	6.09591	0.751408	1.80708	0.134971	0.122703	0.934724	0.385344	0	1.83435
	166.542	0.250098	0.665214	1.03331	0.159475	0	0.142903	0	0	0	0.537827	0	0	0.241625	0	0	0.337823	0.149828	0.48783	0	0.184804	0.189264	0	0	0	0.310954	0.512183	0.478483	0.303199	0.384976	0	0	0.617627	0.49373	0.588185	0	0.180378	0.55107	0.508112	0.42493	0.358783	0.372613	0.226117	0.224238	0
	166.591	0.346366	0.2057	0.219037	0.144995	0.236786	0.338579	0.243657	0.23222	0.299469	0.156172	0.184189	0.204212	0.36408	0.284126	0.190322	0.247136	0.169048	0.204252	0.351183	0.364152	0.260774	0.225362	0.195905	0.452288	0.189941	0.259987	0.173093	0.167991	0.224879	0.154171	0.238354	0.345919	0.313879	0.230804	0.275629	0.235436	0.210451	0.193477	0.156665	0.28521	0.222049	0.291824	0.195894	0.190691
	166.614	0	0	0	0	0	0.138776	0	0	0	0	0	0	0.179594	0	0	0	0	0	0.173348	0	0.13371	0	0	0	0	0	0	0	0	0	0	0	0	0	0	0	0	0	0	0.119242	0	0	0	0
	166.865	0.172267	0.1873	0.317297	0	0.252925	0.158218	0.211922	0	0	0.14257	0	0	0.192659	0.25934	0.270085	0.170385	0.14807	0.180186	0.268335	0.146242	0	0	0	0	0.126303	0.142646	0.257503	0	0.178249	0.118526	0.13355	0.24342	0.20569	0.292339	0.13981	0	0.203819	0.1237	0.162528	0.253709	0	0.135003	0.105071	0
	166.907	0.132825	0.262529	0.295922	0.223341	0.263187	0.201259	0.307318	0.332687	0.285936	0.286409	0.202121	0.35909	0.372261	0.222091	0.274992	0.227672	0.109694	0.256832	0.227651	0.206966	0.271439	0.306036	0.251355	0.243826	0.217135	0.227164	0.309902	0.25098	0.224957	0.280804	0.239659	0.21131	0.228717	0.316212	0.209086	0.365461	0.292397	0.24252	0.211721	0.260752	0.271478	0.235979	0.10603	0.211858
	166.952	0	0	0	0	0	0	0	0	0	0	0	0	2.07849	0	0	0	0	0	0	0	0	0	0	0	0	0	0	0	0	0	0	0	0.136702	0	0	2.09198	0	0	0	0	0	0	0	0
	166.962	2.11982	3.10399	2.32366	2.64701	2.3135	2.67499	2.64439	2.60488	2.50022	4.31539	3.11613	2.17616	0	2.29424	2.69985	2.41262	2.34513	3.22446	2.28584	2.43287	2.6631	2.29559	3.57635	2.15667	2.45561	3.51016	3.72945	3.41823	3.7262	3.77865	2.29699	2.1393	2.59612	2.34939	2.92248	2.46672	2.59023	4.21275	2.25253	2.56583	2.39559	2.37479	3.0773	2.03366
	166.993	0.232039	0	0	0.381491	0.364183	0	0.420467	0.472162	0.35546	0	0.488241	0.377272	0.377175	0.351089	0.402013	0.37305	0	0.536541	0.437308	0	0.426457	0.476933	0.463082	0.310143	0.399913	0	0	0	0.335413	0	0.283404	0	0.341137	0	0	0.440466	0.37438	0.417762	0	0	0	0.397882	0.259476	0.218958
	167.012	4.38692	3.75187	4.80941	3.4118	3.49142	3.20853	2.95581	2.19604	2.8697	5.69042	3.00114	0	0	3.34331	3.6232	3.34929	4.38124	3.19961	3.81834	2.77004	3.3125	2.70733	3.23468	2.21059	3.37072	5.29932	5.36868	2.93093	5.42959	5.00979	4.08645	3.66364	3.85968	5.07627	3.18194	1.71146	3.70394	5.13345	3.26924	4.88114	3.29386	3.26237	3.42646	1.88809
	167.027	1.01402	0	1.35803	2.15425	0	1.83833	0	2.64742	2.18614	1.25775	0	3.4666	3.55956	2.17363	0	1.41698	0.883464	0	2.48691	2.03455	2.43984	2.09112	0	2.26715	0	0.994748	0	1.55456	0	0	2.72821	0	0	0	0	3.06213	1.16845	0	0	1.1698	2.43128	0	0.843908	0
	167.051	0.389107	0.761038	0.748402	0	0.725656	0.7443	0.501869	0.526242	0.629352	0.446598	0.557152	0	0	0.601359	0.747249	0.628929	0.3485	0.505478	0.834086	0.814471	0.578898	0.682088	0.592519	0	0.995314	0.471097	0.625894	0.412714	0.727296	0.726498	0.474518	1.73446	0.739328	0.909017	0.79764	0	0.514928	0.523233	0.401952	0.835348	0.847353	0.505115	0.257663	0.39319
	167.066	0.264888	0	0.429673	0.340958	0.368712	0.438833	0	0.409327	0.461829	0.346142	0.433374	0	0	0	0.367954	0.405347	0.239673	0.349324	0.435926	0.346521	0.378893	0	0.480308	0.439977	0	0.361319	0.363915	0.494644	0.290944	0.360394	0.293469	0	0.478029	0.409344	0.482552	0.469633	0.36951	0.356605	0.26604	0.417709	0.479598	0.351787	0.251055	0.226083
	167.088	0.562574	0.870498	0.631324	0.724025	0.569207	0.638846	0.701661	0.811204	0.805184	0.78911	0.924594	1.09092	0.880131	0.766184	0.734328	0.690543	0.539767	0.857763	0.725579	0.728984	0.714111	0.798386	0.909527	0.943471	0.614187	0.832531	0.832684	0.822283	0.672195	0.827918	0.729341	0.818492	0.809861	0.694432	0.843554	1.05099	0.610325	0.89095	0.730611	0.728998	0.743492	0.689023	0.547628	0.567452
	167.104	0.414254	0.38486	0.480138	0	0.419982	0.401382	0.372946	0.353889	0.437356	0.45662	0.366006	0	0.39843	0.444506	0	0.43057	0.365055	0.41755	0.374122	0.39903	0.339187	0.349997	0.422105	0.413231	0.312332	0.486594	0.307176	0.47833	0.352581	0.505527	0.344704	0.451304	0.610818	0.486008	0.431616	0	0.364547	0.465718	0.253558	0.451703	0.397765	0.40906	0.332579	0.325537
	167.142	0.194634	0.191745	0.223086	0.162528	0.187336	0.163904	0.217432	0.208457	0.213933	0.136508	0.189907	0.177995	0.207384	0.18653	0	0.232095	0.127194	0.201705	0.268552	0.20023	0.161662	0.165448	0.226007	0.234145	0	0.128534	0.148508	0.15182	0.111525	0.119773	0.146139	0.168174	0.212663	0.195938	0.23023	0.215731	0.190662	0.132376	0.135135	0.182578	0.200208	0.204561	0	0.111755
	167.154	0	0	0	0	0	0	0	0	0.208499	0	0	0.171412	0	0	0	0	0	0	0	0	0.180228	0	0	0	0.14836	0	0	0	0	0	0	0	0	0	0	0	0	0	0	0	0	0	0	0
	167.178	0.158053	0	0.157574	0	0.197617	0.190322	0.192717	0.15899	0.230319	0	0.165163	0.187904	0	0.191224	0.167764	0.208367	0.124473	0.149179	0.262553	0.23617	0.141806	0.170944	0.167759	0.248287	0.164043	0.146141	0.166002	0.136553	0.112608	0	0.141161	0.179327	0.209989	0.211049	0.181865	0.16832	0	0	0.0901026	0.174417	0.214544	0.197294	0	0.102975
	167.509	0.157108	0.292668	0.346697	0.187232	0.251807	0.244522	0.224564	0	0.137658	0.225921	0.165179	0	0	0.275203	0.263886	0.187412	0.137303	0.241557	0.196177	0.175417	0.149771	0.157283	0.207588	0	0.170327	0.174731	0.340769	0.159511	0.254989	0.20389	0	0.278287	0.277755	0.37189	0.191046	0	0.239236	0.196154	0.209423	0.335993	0.16645	0.1827	0.130818	0.104747
	167.527	0	0	0	0.246755	0	0.205637	0.192753	0.31353	0.299873	0	0	0.436845	0.458882	0.202144	0	0	0	0	0.341071	0.262457	0.330052	0.220214	0.143619	0.287836	0	0	0	0	0	0	0.307349	0	0	0	0.140028	0.280058	0	0	0	0	0	0	0	0.102117
	167.553	0	0	0.167706	0	0	0.157018	0	0	0	0	0	0.202774	0	0	0	0	0	0	0	0	0	0	0.211895	0	0.167218	0	0	0	0.11583	0	0	0.267193	0.138225	0.179698	0.153131	0	0	0	0	0.149879	0.144369	0	0	0.0933236
	167.604	0	0	0.13872	0	0	0	0	0	0	0	0	0	0	0	0	0	0	0	0	0	0	0	0	0	0	0	0	0	0	0	0	0.160824	0.157214	0.133219	0	0	0	0	0	0.12062	0	0	0	0
	167.922	0.134031	0.143542	0	0	0.146454	0.145921	0	0.169551	0.167692	0	0	0	0.207403	0	0	0.14551	0.173987	0	0	0.150602	0.133906	0.198375	0.177795	0.146773	0.146335	0.127529	0.152951	0.113665	0.178559	0.145182	0.153704	0.188048	0.140957	0	0.189813	0.157654	0	0.141023	0	0.120626	0.170408	0.148655	0.170699	0.110952
	167.966	8.30323	0.255842	0.287572	0.268591	0.186017	0.244613	0.249429	0.217584	0	0.285633	0.247874	0.290195	0.222104	0.239545	0.260736	5.90504	14.3547	0.226046	0.221911	0.208652	0.300982	0.19292	0.233291	0.187717	0.239384	0.615731	0.399161	0.576035	0.340149	0.252361	0.181209	0.199198	0.715701	0.414806	0.242203	0.229609	0.313001	0.294333	2.89878	0.427507	0.560711	0.314405	6.57079	2.63145
	167.97	0	0	0	0	0	0	0	0	0.226344	0	0	0.277011	0.253135	0	0	0	0	0	0	0	0	0	0	0	0	0	0	0	0	0	0	0	0	0	0	0.254107	0	0	0	0	0	0	0	0
	167.998	0.433076	0.498963	0.610548	0.357188	0.430688	0.442023	0.369772	0.319661	0.336818	0.520423	0.451742	0	0	0.424706	0.409083	0.436651	0.428678	0.501935	0.551068	0.522388	0.306323	0.288734	0.423971	0.304902	0.474643	0.511363	0.568212	0.386995	0.696349	0.56586	0.353707	0.831526	0.542273	0.642418	0.491032	0.295457	0.421864	0.560521	0.409033	0.636084	0.339595	0.337613	0.37754	0.300357
	168.021	0.410962	0.565855	0.586663	1.46955	0.69155	1.12187	0.757342	1.75159	1.36926	0.510559	0.644646	2.25435	2.55921	1.29452	0.779152	0.429722	0.402181	0.416691	1.61112	1.40289	1.52119	1.27141	0.566329	1.45411	0.48411	0.467454	0.549334	0.439534	0.482734	0.675422	2.21621	0.615049	0.477267	0.541927	0.626004	1.36566	0.508994	0.650129	0.397393	0.465124	0.494497	0.380334	0.360524	0.516239
	168.05	2.51709	4.4418	4.17881	4.32751	2.84844	3.66468	3.89312	4.41146	4.44486	8.80054	6.22918	4.65399	3.81843	2.44137	2.93584	2.87667	1.17548	4.55975	4.10425	3.81773	6.6514	6.66536	4.55796	4.39222	5.14773	4.95427	4.92384	4.67007	7.54029	8.30141	4.15637	3.87982	2.99394	2.65826	4.01823	4.91166	2.49993	6.52245	2.9447	4.48048	3.37709	3.26354	1.03326	2.87563
	168.086	0	0	0	0.184437	0	0	0	0	0	0	0	0.31336	0.295614	0.203852	0	0	0.145689	0	0	0	0.283848	0	0	0	0	0	0	0	0	0	0	0	0.233242	0	0	0.271013	0.175831	0	0.20039	0	0	0	0	0.160359
	168.104	0.575178	0.275905	0.312986	0.245461	0.357618	0.300355	0.304447	0.31828	0.334221	0.279592	0.307263	0	0.293988	0.353298	0.288599	0.301052	0.162214	0.322949	0.397218	0.366377	0.315728	0.344981	0.284682	0.362923	0.306441	0.320188	0.276921	0.297493	0.246767	0.237495	0.227549	0.37506	0.348566	0.299356	0.319666	0.275637	0.257935	0.230668	0.187058	0.344563	0.307202	0.284133	0.169887	0.191235
	168.122	0	0	0	0	0	0	0	0	0	0	0	0	0.217229	0	0	0	0	0	0	0	0	0	0	0	0	0	0	0	0	0	0	0	0.189903	0	0	0	0	0	0	0	0	0	0	0
	168.137	0.111979	0	0.137595	0	0.156864	0.15577	0.187667	0.154666	0	0	0	0.169917	0.199266	0.172797	0	0.144263	0	0	0.154083	0.241999	0.147281	0.143772	0	0.17938	0.159004	0	0.151606	0.111587	0	0	0	0.195611	0.204846	0.158522	0.137598	0	0	0	0.114428	0.193424	0.154937	0.201264	0	0.127817
	168.147	0	0	0.131295	0	0	0	0	0	0.167839	0	0	0	0.213969	0	0	0	0	0	0	0	0	0	0	0	0.105662	0	0	0	0	0	0	0	0	0	0	0	0	0	0	0	0	0	0	0
	168.174	0	0.149395	0	0.151097	0	0.155796	0	0.172714	0	0	0.1406	0.186437	0.184571	0.17283	0.189214	0	0	0.149459	0	0.159057	0	0	0	0.196364	0	0	0	0.137872	0	0.141855	0	0.146112	0	0	0.152048	0.186874	0	0	0.0893858	0.134839	0	0.134207	0	0.096105
	168.524	0	0	0.132588	0.252818	0	0.173897	0	0.286884	0.227924	0	0	0.318451	0.380583	0.199323	0.168028	0	0	0	0.223631	0.210255	0.220318	0.206819	0.145274	0.238771	0.122425	0	0	0	0	0	0.246405	0.131265	0	0	0	0.234377	0	0	0	0.126648	0.203175	0	0	0
	168.551	0	0	0.159119	0.154024	0	0.154431	0	0	0.14741	0	0	0	0	0	0	0	0	0.153766	0.170757	0	0	0	0	0	0.12348	0	0	0	0.108567	0	0	0.165949	0.151999	0.143487	0	0	0	0	0.0935785	0.127831	0	0	0	0
	168.613	0.318751	0.311685	0.418042	0	0.261091	0.221229	0.256841	0.172756	0	0.201454	0.206822	0	0	0.313051	0.272478	0	0.268752	0.284783	0.373275	0.265627	0	0.202742	0	0.275547	0.322328	0.294037	0.228957	0.43235	0.326798	0.234175	0.19765	0.461965	0.453325	0.365048	0.288465	0	0.206179	0.265174	0.191349	0.390567	0	0.300236	0.191876	0.198448
	168.616	0.12171	0	0.195766	0	0.192158	0	0.180679	0	0.286661	0	0	0	0	0.182229	0.189271	0.327938	0.0981483	0	0.151127	0	0.167259	0	0.249298	0	0.113027	0.125548	0.218754	0	0.144775	0	0	0.188258	0.158804	0.229107	0	0	0	0	0.124505	0.178282	0.300914	0	0	0
	168.907	0	0	0.143999	0.165675	0	0	0	0	0	0	0	0.171634	0	0.160441	0	0	0	0	0	0	0	0	0	0	0	0	0.19252	0	0	0	0	0.13749	0.152034	0.154854	0	0	0	0	0	0.126689	0	0	0	0
	168.917	0	0.158014	0.127589	0	0	0	0.180716	0	0	0	0	0	0	0	0	0	0	0	0.161733	0	0	0	0	0	0.126654	0	0.158987	0	0	0	0	0.131306	0	0	0.14296	0	0	0	0.165478	0.120835	0	0.144054	0	0.162329
	168.948	0	0.190777	0	0.234011	0	0.180931	0.177192	0.290011	0.213005	0.149277	0.197235	0.290494	0.416551	0	0.174637	0	0	0.153846	0.198027	0.221426	0.208465	0.211027	0	0.203543	0.15179	0	0	0.211325	0	0.182315	0.218972	0.128839	0	0	0	0.341723	0	0	0	0.120849	0.14073	0.190469	0	0
	168.965	0.518981	0	0.144044	0	0	0	0	0	0	0	0.489692	0	0	0	0	0.459894	0.758043	0	0.494357	0	0	0	0	0.155499	0.413536	0.125612	0	0.133599	0	0	0	0.147435	0.161586	0.156166	0	0.15938	0	0	0.508229	0.165454	0	0	0.378249	0.532113
	168.992	0.566413	0.767548	0.804969	0.683242	0.742659	0.590222	0.655753	0.572615	0.531249	0.807524	0.62632	0.529894	0.413298	0.652936	0.759095	0.757238	0.545201	0.661143	0.66525	0.555062	0.622859	0.577016	0.642841	0.559852	0.558064	0.726223	1.03442	0.554173	0.765837	0.753626	0.639505	0.686434	0.685798	0.90688	0.633726	0.429131	0.761494	0.772537	0.584351	0.712356	0.559129	0.504383	0.554139	0.383911
	169.015	0.239746	0.354624	0.353876	0	0.334681	0.265905	0.258788	0.27356	0.247214	0.306125	0	0.22452	0.236875	0.286764	0.331427	0.295924	0.216643	0.322069	0.388605	0	0.262983	0	0.258025	0.229055	0	0.229251	0.379371	0.277122	0.304671	0.28509	0.279105	0.38662	0.35041	0.377916	0	0.249835	0.261694	0.296024	0.257508	0.360331	0.221592	0.294366	0.22625	0.166825
	169.055	2.12829	2.70227	2.36263	4.11637	2.22585	2.69712	2.74621	5.33536	0	4.29041	3.33408	9.05958	9.21718	2.98046	2.26983	2.1884	2.64718	2.4204	2.44697	2.86754	3.6625	4.05953	3.26668	4.25246	2.70523	3.06921	2.78739	2.88248	3.76557	4.21937	4.18973	2.36967	1.90592	1.9127	2.32849	6.36939	2.86085	3.72364	1.86141	2.57453	2.44584	2.4508	3.66176	2.03947
	169.083	1.54921	1.56705	2.90514	1.67804	1.37878	2.70424	1.46806	1.64475	4.5288	2.47087	2.27025	1.84931	1.2318	1.80835	1.72126	3.31233	1.36824	1.05919	1.4716	1.31963	2.37937	1.91815	1.85378	3.20475	1.53442	2.46307	2.16582	3.19387	1.40021	1.95337	1.83397	1.33115	3.23608	2.35136	2.28011	2.49882	1.50857	2.39697	1.38736	3.73822	2.81369	2.06978	1.65178	0.742567
	169.147	0	0	0.193482	0.1818	0	0.153214	0	0	0	0	0.143571	0.175057	0.326753	0	0	0	0	0	0.186075	0	0.136873	0	0	0.20654	0.166577	0	0	0	0	0	0	0	0	0.126052	0.145758	0.266798	0	0	0	0	0	0.161338	0	0
	169.169	0.181907	0.52877	0.322523	0.356368	0.248276	0.197812	0.228824	0.249665	0.270606	0.230391	0.480485	0.373272	0.334931	0.260457	0.214026	0.214762	0.132304	0.315224	0.249646	0.187015	0.183408	0.18929	0.316725	0.193836	0.172887	0.18202	0.398576	0.574408	0.182311	0.279488	0.226664	0.367004	0.24737	0.245844	0.290256	0.269893	0.295489	0.240891	0.257669	0.344168	0.176098	0.193153	0.194095	0.223506
	169.195	0.440297	0.343514	0.359231	0.176012	0.462804	0.427692	0.361891	0.342937	0.452408	0.222937	0.263735	0.193252	0.308793	0.403974	0.344754	0.390257	0.188367	0.281019	0.488734	0.52091	0.288423	0.227714	0.276801	0.594283	0.291308	0.368489	0.256974	0.288325	0.264428	0.209053	0.353166	0.508382	0.53284	0.387081	0.370407	0.263773	0.26865	0.335547	0.222548	0.398235	0.485285	0.523272	0.172228	0.335731
	169.549	0.0967816	0	0.172046	0	0	0	0	0	0	0	0.164334	0	0	0.162231	0	0.182517	0	0	0.17251	0	0	0	0	0	0.105845	0	0	0.117317	0	0	0	0.143847	0	0.156364	0	0	0	0.145048	0.10459	0.132761	0.131772	0	0	0
	169.607	0	0	0.145492	0	0	0	0	0	0	0	0	0	0	0.184084	0	0.143219	0	0.171218	0.205815	0	0	0	0.161263	0	0.113189	0	0.150411	0	0	0	0	0	0.213448	0	0	0	0	0	0.091209	0.124547	0	0.13207	0	0
	169.621	0	0	0.220153	0	0	0	0	0	0.138078	0	0	0	0	0.170057	0	0	0	0	0	0	0	0	0	0	0	0	0	0	0.215444	0	0	0.210837	0.297764	0.219453	0.139275	0	0	0	0.0937257	0.24794	0	0.146758	0	0.13345
	169.937	0.0977793	0	0.182212	0	0	0	0	0	0	0	0	0	0	0.16071	0	0	0.0928449	0	0.154383	0	0	0	0	0	0.107964	0	0	0	0.172799	0	0	0.197208	0.152295	0.160191	0.135347	0	0	0	0	0.169226	0.138329	0	0	0
	169.959	4.90288	0	0.135402	0	0	0	0	0	0	0	0	0	0	0	0	3.24013	8.43845	0	0	0	0	0	0	0	0.142562	0.273748	0.200099	0.256646	0.132275	0	0	0	0.386199	0.206875	0	0	0	0	1.08217	0.222124	0.253183	0	3.61188	0.89365
	169.986	0.71943	0.824279	0	0.809059	0	0	0.718819	0.744846	0.938027	0.731458	0.967035	1.44241	1.44278	0.700666	0.714354	0.665784	0.775981	0.829291	0	0.662528	0.722035	0.833049	0.640983	0.634187	0.724392	0.694371	0	0.88298	0.674233	0.886237	0.669014	0	0	0	0.665019	1.08459	0.714001	0.934494	0	0	0.562528	0.715635	1.39671	0.487088
	169.998	0.607147	0.971215	1.3137	0	0.736524	0.735916	0	0	0	0.857357	0.739127	0	0	0.749078	0	0.693915	0.521336	0.839333	0.785659	0	0	0	0.73667	0	0.613296	0.812541	1.28398	0.584663	1.08822	0.747613	0	0.965098	0.90578	1.27549	0.826722	0	0.782925	0.828781	0.770072	1.19775	0.556029	0.533393	0	0
	170.012	0.768916	1.63305	1.40238	1.05942	1.06443	0.939456	0.931905	0.79608	0.727519	1.23751	1.23932	0.608069	0	0.95201	0.974368	0.862537	0.697922	1.576	1.18385	1.07845	0.815193	0.686271	0.97658	0.622923	0.839787	1.0842	1.71936	1.04434	1.18752	1.43405	0.786846	1.63131	1.25538	1.38786	1.16196	0.662766	0.935877	1.15592	1.00868	1.61278	0.738805	0.817274	1.14932	0.480076
	170.033	0	0	0	1.77696	0	0.736003	0	2.00764	0	0.999563	0	0.679154	2.12747	1.03793	1.59573	0	0	1.08789	0	1.14646	0	1.08027	0	0	1.42386	0.620551	0	0.668128	0.775743	1.15911	2.40454	0.669935	0.651545	0	0.92282	1.44988	1.38126	1.19289	0.56674	0.654806	0.869404	0.860175	0	0.604792
	170.047	0.979264	1.42221	1.52162	1.51218	1.09257	1.29089	1.26761	1.46445	1.49355	2.41438	1.72593	1.38152	0	1.14104	1.24595	1.13248	0.910516	1.50922	1.35813	1.27688	1.80087	1.76399	1.45943	1.28568	1.52987	1.59793	1.63778	1.62385	2.08842	2.49983	1.44357	1.43426	1.09644	1.04992	1.26342	1.47912	0.936055	2.26665	0.987893	1.4085	1.22067	1.19923	0.771442	0.843613
	170.058	0	0	0	0	0	0	0	0	0	0	0	1.45925	1.97883	0	0	0	0.509557	0	0	0	0	0.359682	0	0	0	0	0	0	0	0	0	0	0	0	0	0	0	0	0	0	0	0	0.466707	0.210476
	170.086	0.324548	0.496499	0.491252	0.384274	0.360331	0.552119	0.406623	0.398903	0.618294	0.325378	0.605345	0.380122	0.455905	0.533921	0.402297	0.474996	0.217093	0.367024	0.387656	0.354971	0.42301	0.42699	0.371347	0.468747	0.347127	0.370013	0.325844	0.64087	0.272172	0.376815	0.35091	0.357368	0.523815	0.379906	0.405002	0.55396	0.374825	0.375157	0.223562	0.455075	0.498789	0.350045	0.257195	0.254722
	170.115	0.276165	0.311078	0.301387	0.18488	0.350101	0.352793	0.344534	0.322179	0.314665	0.208228	0.327603	0.22975	0.307213	0.454377	0.29114	0.348586	0.216217	0.347101	0.36045	0.352254	0.275396	0.273262	0.309988	0.354092	0.277952	0.215425	0.245513	0.291956	0.206035	0.223115	0.251936	0.469108	0.547037	0.338319	0.299866	0.305403	0.258897	0.244808	0.222757	0.377533	0.325181	0.438255	0.187694	0.248579
	170.153	0.2985	0.158414	0.207706	0.160147	0.217741	0.283102	0.239784	0.23639	0.281862	0.154633	0.183868	0.203321	0.269634	0.267039	0.191391	0.236174	0.173	0.191436	0.299902	0.345361	0.215552	0.177161	0.175732	0.274808	0.212945	0.20441	0.201692	0.32383	0.134529	0.142208	0.224383	0.287947	0.372904	0.20706	0.247296	0.274733	0	0.209154	0.133166	0.308185	0.25208	0.333026	0.121972	0.206148
	170.198	0	0.144171	0.193814	0	0	0	0	0	0	0	0.145187	0	0	0	0	0	0	0	0	0	0	0	0.157193	0.151596	0.109114	0	0.169566	0.115286	0	0	0	0.153927	0.147013	0.166695	0	0	0	0	0.0938186	0.162361	0	0.126138	0	0.0938056
	170.573	0	0	0.127955	0	0	0	0	0	0	0	0	0	0	0	0	0	0	0	0	0	0	0	0	0	0	0	0	0	0	0	0	0	0	0	0	0	0	0	0	0	0	0	0	0
	170.612	0	0	0.149499	0	0	0	0	0	0	0	0	0	0	0	0	0	0	0.150067	0	0	0	0	0	0	0	0	0	0	0	0	0	0	0.14295	0.128829	0	0	0	0	0	0	0	0	0	0
	170.854	0	0.366944	0.206535	0.473308	0.363572	0.308322	0.559749	0.560321	0.5133	0.365552	0.354065	0.702729	0.826936	0.31715	0.433675	0.292557	0	0.270157	0.360623	0.362156	0.519124	0.549564	0.311612	0.376951	0.406118	0.31839	0.38891	0.473346	0.294828	0.512367	0.583092	0.284323	0.240999	0.193267	0.265851	0.670916	0.474393	0.398764	0.205272	0.194179	0.36718	0.4508	0	0.260252
	170.909	0	0	0	0	0	0	0	0	0	0	0	0	0	0	0	0	0	0	0	0	0	0	0	0	0	0	0	0	0	0	0	0	0	0	0	0	0	0	0	0	0.131981	0	0	0
	170.927	1.16664	1.17231	2.42791	0.822867	1.13791	0.985014	0.858342	0.460936	0.606415	1.50598	0.708178	0.234804	0	1.14369	1.06217	0.839762	0.855405	1.06356	1.49258	0.702157	0.673571	0.507005	0.841986	0.437914	0.943467	1.53681	1.6727	0.787504	1.59497	1.14624	0.797561	1.30249	1.46516	2.18042	0.930554	0.239514	1.02289	1.19636	1.08004	2.19968	0.944802	0.97763	0.650277	0.428477
	170.957	3.37021	3.16442	2.64856	2.95953	2.45851	2.61893	2.20374	2.09842	2.30532	3.69843	3.09984	2.08852	1.03614	2.70314	2.8086	3.35225	4.22576	2.94503	2.42158	2.13712	2.68777	2.47746	3.20805	1.75317	2.36771	3.24632	3.84857	2.60102	3.04379	3.19252	2.3953	2.19659	2.63771	2.75919	2.7221	1.76726	2.7576	3.3283	2.54649	2.97664	2.48695	2.6758	3.02467	1.80168
	170.993	0	0.52414	0.636245	0.434064	0.477048	0.447932	0.423032	0.322406	0	0.440526	0	0.296021	0.258224	0.573514	0.53527	0.46007	0	0.536193	0.512255	0.370571	0.388765	0.347682	0.497574	0.307584	0.397812	0.456724	0.587875	0.384494	0.453054	0.587671	0.342399	0.589872	0.518894	0.668415	0.450241	0.333213	0.493041	0.494865	0.421528	0.517952	0.399949	0.367611	0.340469	0.296634
	171.008	0.390981	0.534218	0.651554	0.464701	0.434421	0.410307	0.439095	0.33902	0.3834	0.440594	0.442757	0.522634	0.596544	0.429808	0.509152	0	0.419124	0.52485	0.503224	0.455297	0.386152	0.380717	0.406132	0.32889	0.392614	0	0.604034	0	0.453128	0.504441	0.416444	0	0.47947	0.609128	0	0.380852	0.447683	0.492461	0.398952	0.559242	0.418309	0.37748	0.337667	0
	171.032	0	0.638587	0.697295	0	0.477206	0	0	0	0.480682	0.670355	0	0	0	0	0.622203	0	0.451444	0	0	0	0	0	0.584982	0	0.581648	0.724608	0.70211	0.637363	0.780279	0.716255	0	0.711738	0.581717	0.650939	0.632138	0.522188	0.506674	0.817582	0.503783	0.777175	0	0.538125	0	0.351655
	171.042	0.448359	0	0.537606	0.597367	0.528814	0.57511	0.544116	0.506377	0.487572	0.770301	0.633849	0.499558	0.478888	0.545598	0	0.557405	0.428462	0.617993	0.670093	0.565088	0.673916	0.650255	0.569311	0.487774	0.608999	0	0	0.59347	0.694845	0.7383	0.623529	0	0	0	0	0.511471	0	0.721598	0	0	0.534782	0.546769	0.418868	0
	171.063	0.349396	0.562962	0.617524	0.41526	0.466978	0.689609	0.41967	0.631496	0.497185	0.545611	0.667102	0	0.583497	0.519052	0.430695	0.658797	0.330815	0.459237	0.56703	0.487363	0.472831	0.423445	0.517849	0.608333	0.357018	0.549924	0.576389	0.984783	0.418004	0.509198	0.49182	0.600021	0.66765	0.584051	0.576934	0.860166	0.382178	0.637893	0.348756	0.594758	0.716572	0.400911	0.354011	0.30565
	171.075	0	0	0	0.46046	0	0	0	0.465748	0	0	0	0.474793	0.454383	0	0.394705	0	0	0	0	0	0	0.380861	0	0.449554	0.310842	0	0	0	0	0	0.319958	0	0	0	0	0	0.383905	0	0	0	0	0	0	0
	171.099	0.339753	0.421571	0.559281	0.373044	0.38602	0.523555	0.398391	0.370805	0.453415	0.533208	0.517702	0.339149	0.369394	0.514437	0.394723	0.520933	0.274653	0.372035	0.35785	0.387445	0.452911	0.367128	0.440672	0.506303	0.344462	0.544491	0.501841	1.26745	0.307941	0.429399	0.350085	0.432364	0.592799	0.461502	0.520386	0.531512	0.375507	0.504956	0.274177	0.638436	0.530969	0.371551	0.33594	0.227726
	171.114	0.209694	0.347284	0.390637	0.266681	0.355107	0.368604	0.321937	0.360275	0.350699	0.249764	0.354387	0.249823	0.302383	0.339333	0.337421	0.419596	0.259928	0.417859	0.338157	0.299977	0.286417	0.317648	0.49937	0.338975	0.29302	0.268948	0.273614	0.372678	0.230973	0.288211	0.183208	0.382688	0.464732	0.438776	0.42293	0	0.358696	0.293137	0.182796	0.340446	0.340053	0.362997	0.121215	0.202046
	171.137	0	0	0	0	0	0	0	0	0	0	0	0.180347	0.194509	0.207998	0	0	0	0	0	0	0	0	0	0	0	0	0	0	0	0	0	0	0	0	0	0	0	0	0	0	0	0	0	0
	171.148	0.229158	0.247286	0.309519	0.272542	0.272643	0.378432	0.286413	0.203532	0.33979	0.248559	0.217374	0.269705	0.302391	0.273701	0.271946	0.381653	0.186227	0.247618	0.294223	0.298635	0.297118	0.214549	0.234704	0.388675	0.237392	0.260148	0.196093	0.451912	0.227808	0.241946	0.257278	0.326819	0.410287	0.268121	0.297823	0.408684	0.316656	0.236512	0.180306	0.342864	0.41598	0.33731	0.170881	0.213608
	171.185	0	0	0	0	0	0	0	0	0.197313	0	0	0	0.217398	0	0	0	0	0.170345	0	0	0	0	0	0.147538	0.120806	0	0	0	0	0	0	0.125517	0.169037	0	0.151563	0.164405	0	0	0	0.128439	0	0.136165	0	0.100167
	171.583	0	0	0.154796	0	0	0	0	0	0	0	0	0	0	0	0	0	0	0	0	0	0	0	0	0	0	0	0	0	0	0	0	0	0	0.154335	0	0	0	0	0.0872348	0	0	0	0	0
	171.6	0	0	0.135769	0	0	0	0	0	0	0	0	0	0	0	0	0	0	0	0	0	0	0	0	0	0	0	0	0	0	0	0	0	0	0	0	0	0	0	0	0	0	0	0	0
	171.944	0	0	0.178927	0.199719	0.175446	0	0	0	0.141167	0.126199	0	0	0	0.172101	0	0	0	0.158945	0.172945	0	0.167931	0	0	0.150412	0.145001	0	0.181512	0.115496	0.140163	0.178329	0.14311	0.167806	0	0.155622	0.139746	0.173655	0.208943	0.138005	0.0889222	0.127297	0	0	0	0
	171.959	3.31119	0.174473	0.19545	0.148709	0.147454	0	0	0	0	0.143712	0.181462	0	0	0	0.180288	2.31375	5.80684	0.148945	0.160826	0	0.153288	0.148601	0	0.151849	0.14817	0.287994	0.248873	0.239824	0.179776	0	0	0.131772	0.392759	0.258141	0.158227	0.159838	0.197176	0.152807	0.323008	0.241662	0.268292	0.181638	2.76814	0.299751
	171.991	0.410062	0.298922	0.3389	0.322226	0.334758	0.363252	0.306162	0.274527	0.285131	0.333695	0.290922	0.276426	0	0.355233	0.309797	0.32836	0.366257	0.305088	0.394512	0.336323	0.306602	0.262829	0.242014	0.288113	0.300569	0.356713	0.401157	0.255253	0.380996	0.356724	0.410572	0.351833	0.351882	0.406238	0.259786	0.28281	0.310124	0.313032	0.222349	0.332468	0.259157	0.314221	0.278948	0.192466
	172.012	0	0.205977	0	0	0.159286	0	0	0	0	0	0.163486	0	0.287712	0	0	0	0	0.186226	0	0	0.141316	0	0	0	0.131379	0	0.229878	0	0	0	0	0	0.17323	0	0	0	0	0	0.136777	0	0	0.132577	0	0
	172.029	0.344057	0	0.437981	0	0.355471	0.370291	0.324018	0	0	0.507505	0	0	0	0	0.408211	0.284728	0.309121	0.395406	0	0.337766	0	0	0.37383	0	0.37419	0.479778	0.407069	0	0.454926	0.503885	0.52992	0.447621	0.421511	0.38353	0.414158	0	0.372557	0.522611	0.318886	0.410353	0	0.320421	0.278048	0
	172.042	0.27898	0.81262	0.624675	0.514789	0.401248	0.423432	0.491427	0.553714	0.486765	0.638835	0.737208	0.622486	0.529668	0.457081	0.43777	0.37499	0.290707	0.843943	0.462904	0.443454	0.528022	0.529928	0.580156	0.452867	0.455172	0.502012	0.598947	0.542579	0.559901	0.793553	0	0.672738	0.48159	0.530429	0.535578	0.571877	0.374293	0.661955	0.426344	0.616788	0.387536	0.438339	0.33638	0.298111
	172.06	0.133185	0	0	0	0.178512	0	0.222584	0	0.219402	0	0	0.241722	0.32369	0.175332	0	0	0	0.227844	0	0	0	0	0.196267	0.210123	0.165051	0	0.218212	0	0	0	0	0	0.246954	0.19244	0.163591	0	0	0	0.124219	0.231168	0.26056	0	0.118508	0.144633
	172.094	2.28415	1.7502	0.820439	1.12605	1.68517	3.71814	1.48716	2.16407	2.98576	2.7274	1.96966	1.09451	2.74164	1.40606	1.58918	1.9503	2.21288	1.20829	1.85508	2.81298	2.01524	2.58699	1.93157	2.53328	2.28482	2.48209	1.08977	3.91037	2.98563	2.91191	2.85515	2.46019	1.31553	0.97634	2.07703	1.6975	1.2025	2.96651	0.805042	1.62795	2.02858	2.16293	2.02276	1.76971
	172.113	0.550414	0.512355	0.605841	0	0.482563	0.689149	0.527218	0.413518	1.12744	0.41395	0.462986	0	0.596726	0.599726	0.487115	0.68399	0.33791	0.402794	0.610294	0.732834	0.620209	0.631982	0.477192	1.40588	1.03679	0.557652	0.399896	0.864256	0.667206	0.505234	0.538897	0.76496	0.696017	0.540758	0.593857	0.656577	0.350823	0.606647	0.368542	0.830546	1.25336	0.727169	0.327909	0.623082
	172.132	0.228548	0.279096	0.710041	0.189636	0.301072	0.383039	0.329534	0.31242	0	0.147582	0.291119	0.200373	0.349865	0.366437	0.324765	0.291953	0.167123	0.239403	0.399295	0.435279	0.204081	0.246475	0.306687	0	0	0.232837	0.213876	0.24223	0.181006	0.154128	0.190948	0.430391	0.491341	0.290031	0.31807	0.307545	0.273259	0.202227	0.190578	0.333895	0	0.418893	0.124291	0.312454
	172.149	0	0	0	0	0	0	0	0	0	0	0	0	0	0	0	0	0	0	0	0	0	0	0	0	0.146178	0	0	0	0	0	0	0	0	0	0	0.169157	0	0	0	0	0	0	0	0.121618
	172.169	0.770398	0.677089	0.588192	0.287401	0.591911	0.658518	0.381248	0.466425	2.6161	1.09202	0.659965	0.425626	1.02183	0.490221	0.75133	0.531813	0.469135	0.77139	0.385679	0.778882	0.406881	0.501282	0.548973	1.00419	1.03489	1.27973	0.347224	1.73112	0.56453	0.623543	0.71488	0.675519	0.618363	0.551022	0.726012	0.47828	0.452134	0.852166	0.361054	0.750498	0.626163	0.527087	0.7497	0.466098
	172.501	0	0.164638	0.196933	0	0	0.151012	0	0	0.186588	0.138864	0	0	0	0.158203	0.168985	0	0	0	0	0	0	0	0.160554	0	0.138839	0	0.20513	0	0	0	0	0.196577	0.217065	0.196365	0.168985	0	0	0	0.0948904	0.199448	0	0.129024	0	0
	172.608	0.132321	0	0.190596	0	0	0	0	0	0	0	0	0	0	0	0	0	0	0.150585	0	0	0	0	0	0.152005	0	0	0	0.127767	0	0	0	0.13811	0.170662	0.162174	0.154477	0	0	0	0	0.159336	0.133641	0	0	0
	172.851	0	0.290666	0.142322	0.351655	0.271678	0.253117	0.457974	0.469547	0.419878	0.324066	0.277366	0.563177	0.724301	0.277288	0.338017	0.222949	0	0.203665	0.250593	0.307455	0.438997	0.427018	0.255208	0.271352	0.314533	0.240718	0.291612	0.380026	0.201446	0.365163	0.472492	0.232684	0.187059	0.13431	0.191461	0.550655	0.383076	0.31454	0.152012	0.122757	0.340678	0.382223	0	0.190935
	172.873	0.129426	0.150357	0.128354	0	0.183103	0.165027	0	0	0	0	0.191397	0	0.178216	0	0	0	0.124722	0	0.151885	0	0.166804	0.157044	0	0	0.135711	0.117597	0.184651	0	0	0	0.131954	0.158036	0.147474	0.140658	0	0	0.170459	0.130758	0.114227	0.125128	0	0.151183	0.108099	0
	172.905	0	0	0.158872	0	0	0	0	0	0	0	0	0	0	0	0	0.155251	0	0	0.159494	0	0	0	0	0	0.114681	0	0	0	0	0	0	0	0	0	0	0.178447	0	0	0.086518	0.122782	0	0	0	0
	172.932	0.111936	0	0.240235	0	0.15508	0.169249	0.213898	0	0.14411	0	0	0	0	0.16767	0.195312	0	0	0	0.229382	0.162811	0	0	0	0	0.114689	0	0	0	0	0	0	0.143125	0.154331	0.183781	0	0	0	0	0	0.155851	0	0.134005	0	0
	172.952	0.273544	0.167588	0.316529	0.650943	0.270308	0.313345	0.39753	0.371522	0.418637	0.196514	0.205322	0.409224	0.38588	0.396488	0.328284	0.310563	0.385381	0.202319	0.369166	0.282507	0.268286	0.333461	0.206541	0.2217	0.292533	0.230835	0.249189	0.18733	0.150072	0.214524	0.576949	0.192921	0.241761	0.248446	0.250986	0.313856	0.347778	0.367685	0	0.20546	0.254288	0.275414	0.259332	0
	172.979	0.882078	1.54284	0.611516	1.3049	0.949887	1.25629	1.43875	2.35319	1.64451	1.90653	2.20884	3.24586	2.92849	1.14884	1.34282	1.24523	1.17108	1.72353	0.899448	1.26237	1.62322	1.66196	2.33534	1.39997	1.12815	1.36855	1.63893	1.73025	1.2018	1.79289	1.22062	0.761791	0.963054	0.694717	1.50479	2.8803	1.22919	1.9336	1.0015	0.72628	1.11951	1.16697	1.81843	1.23064
	173.001	0	0	0	0	0	0	0	0	0	0	0	0	0	0	0.251173	0	0	0	0	0	0	0	0	0	0	0	0	0	0	0	0	0	0	0	0	0	0	0	0	0	0	0.281611	0	0
	173.012	0.195724	0.359613	0.413242	0.23648	0.304362	0.274233	0.256763	0	0	0.274186	0.339971	0.261811	0	0.33388	0.293881	0.312061	0.266239	0.355955	0.369239	0.244987	0.276352	0.224654	0.350063	0.240227	0.272597	0.288628	0.354796	0.270045	0.249829	0.342146	0.211209	0.443178	0.383905	0.356284	0.302589	0.273899	0.254994	0.261624	0.226034	0.33071	0.247793	0.295169	0.236432	0.183069
	173.03	0.539498	0.598914	0.418353	0.79414	0.539318	0.544295	0.641946	0.817254	0.864951	0.627287	0.93532	1.24116	0.984369	0.578446	0.520478	0.615692	0.619419	0.816746	0.822091	0	0.982637	0.860071	0.84078	0.624055	0.87467	0.417431	0.538085	0.572091	0.594054	0.592696	0.569537	0	0.41262	0.422243	0.482327	0.870971	0.521844	0.47761	0.459654	0.304745	0.452346	0.667868	0.725619	0.296841
	173.041	0.381786	0	0.508689	0	0	0	0	0.497041	0	0.512149	0	0	0	0	0.495897	0	0.551995	0	0.531896	0.551303	0	0	0.665809	0.490475	0.440005	0.490763	0.706752	0.482856	0.499747	0.664663	0.506712	0.698466	0.567068	0.492037	0.510137	0	0.452653	0.575152	0.396664	0	0.424854	0	0.719959	0
	173.078	5.4658	9.82295	10.9194	6.85502	6.40414	13.8608	5.3723	6.66935	6.63274	8.83813	13.2837	5.86206	7.77716	6.33937	7.65793	10.4288	5.49042	7.68606	7.20885	8.22197	5.29618	4.29721	9.90408	8.11739	4.45115	9.84814	6.82201	21.0043	6.72946	9.00828	7.72352	9.82575	12.9735	8.58796	10.0367	20.9268	5.56959	11.1106	4.26048	8.14169	14.6203	7.15553	5.06167	5.46557
	173.116	0.319544	0.429986	0.47828	0	0.347359	0.531851	0	0	0.414747	0.383263	0	0	0	0.366938	0	0.416739	0.213645	0	0	0.438631	0	0	0	0.483467	0	0.28099	0	0.510541	0	0	0.286726	0	0.624601	0	0	0	0	0.309848	0.235355	0.440736	0	0.413425	0.152267	0.316513
	173.129	0.367321	0.538965	0.610627	0.344616	0.523307	0.544489	0.47096	0.494152	0.537016	0.341963	0.459521	0.377917	0.423537	0.453224	0.481264	0.582082	0.230317	0.529934	0.495554	0.554253	0.419376	0.405383	0.647379	0.56172	0.445391	0.356553	0.394534	0.433395	0.363678	0.446706	0.345855	0.645091	0.591853	0.584816	0.610807	0.567983	0.43592	0.434559	0.256388	0.486864	0.529923	0.499608	0.185804	0.358337
	173.143	0	0	0	0	0	0	0	0	0	0	0	0	0	0	0	0	0	0	0	0	0	0	0	0	0	0	0.162806	0	0	0	0	0	0	0	0	0	0	0	0	0	0	0	0	0
	173.147	0	0	0	0	0.211406	0	0	0	0	0	0	0	0	0	0	0	0	0	0	0	0	0	0	0	0	0	0	0	0	0	0	0	0	0	0	0	0	0	0	0	0	0	0	0
	173.164	0.510603	0.506042	0.573787	0.40013	0.740686	0.916882	0.592321	0.828183	0.820009	0.3445	0.46928	0.472423	0.986086	0.762235	0.507588	0.484647	0.292321	0.560154	0.76771	1.03339	0.563664	0.570893	0.575664	1.28139	0.9077	0.429909	0.40043	0.409172	0.581513	0.305175	0.503096	0.859351	1.03344	0.513826	0.833007	0.601882	0.46807	0.470395	0.459853	0.92064	0.953684	1.05839	0.386973	0.922169
	173.195	0	0	0	0	0	0	0	0	0	0	0	0	0	0	0	0	0	0	0	0	0.136251	0	0	0	0	0	0	0	0	0	0	0	0	0	0	0.153942	0	0	0	0	0.148246	0	0	0
	173.516	0	0.17064	0.2138	0.173813	0.159718	0	0	0	0	0	0	0	0	0	0	0	0	0.219827	0.164222	0	0	0	0	0	0	0	0.174586	0	0	0	0	0.148239	0.16135	0.156099	0.148139	0	0	0	0.10427	0.164322	0	0	0	0
	173.916	0.38607	0.25958	0	0.227876	0.278068	0.225449	0.290928	0.198046	0.201984	0.172949	0	0	0.165176	0.318509	0.284294	0.325135	0.487749	0.241417	0	0.190874	0	0.204165	0.235538	0.159344	0.19277	0.20228	0.378554	0.142335	0.240439	0.227507	0.217657	0.236708	0.221543	0	0.203722	0.209408	0.349947	0.19143	0.185856	0.215186	0.216535	0.219168	0.302827	0.135232
	173.928	0.23108	0.298326	0.323315	0.238114	0.275134	0.239469	0.280242	0.237369	0.208869	0.295793	0.254198	0.2139	0.174991	0.265184	0.284316	0.223374	0	0.250063	0.333063	0.241049	0.315359	0.256605	0.278648	0.212	0.225441	0.264546	0.341895	0.142347	0.250121	0.279759	0.246609	0.274101	0.294046	0.338927	0.242108	0.203259	0	0.250727	0.190074	0.326353	0.241489	0.214263	0	0.15126
	173.983	0.18238	0	0	0	0	0	0	0.190537	0.16493	0	0.166724	0	0.197894	0	0	0.181009	0.356457	0.188319	0	0.146333	0.137663	0	0.215503	0	0	0	0	0	0	0.14513	0	0	0.143637	0.140938	0.169389	0.232552	0	0.143299	0.2246	0	0	0	0.190774	0.220721
	174.012	0.706227	0.731738	0.567921	0.545023	0.67183	0.791468	0.619613	0.889271	0.907215	0.705902	0.832337	0.598724	0.9944	0.612177	0.600062	0.632214	0.70006	0.716011	0.631335	0.85162	0.662997	0.854254	0.935417	0.639054	1.01902	0.688344	0.70307	0.874278	0.76677	1.23548	0.767716	0.907278	0.567782	0.593039	0.786189	0.736222	0.536175	0.801815	0.62508	0.53585	0.60131	0.751466	0.889775	0.65425
	174.033	0	0	0	0	0	0	0	0	0	0	0.269587	0	0	0	0	0.209338	0	0	0	0	0.2473	0	0	0	0	0	0	0	0	0	0	0	0	0	0	0	0	0	0	0	0	0.23408	0	0
	174.044	0.314142	0.406092	0.494127	0.271803	0.374439	0	0.337524	0.291916	0	0.358638	0.373831	0	16.1282	0.354791	0.327194	0.34232	0.209307	0.444336	0.35906	0.319219	0	0	0.330528	0.287534	0.262422	0.301403	0.435975	0.341144	0.321141	0.40761	0.242923	0.433739	0.448806	0.400068	0.342848	0.371221	0.24867	0.349669	0.265875	0.384489	0	0.277219	0.213845	0.20565
	174.059	0.303459	0.360221	0.467445	0.393127	0.35525	0.389513	0.341141	0.308587	0.408336	0.734929	0.384997	0.364931	0	0	0.335456	0.314076	0.371439	0.395507	0	0.276039	0.426496	0.434818	0.367944	0.365866	0.357313	0.530598	0.418404	0.576382	0.65419	0.667808	0.448129	0	0	0	0.368055	0.340444	0.316382	0.704352	0.270954	0.396374	0.351945	0.315462	0.287727	0.209242
	174.082	0.463522	0.853971	0.884006	0.607988	0.63802	1.12657	0.566226	0.754874	0.659977	0.765084	1.07028	0.776342	1.17928	0.631211	0.669313	0.914005	0.466885	0.711973	0.769976	0.815623	0.560228	0.523196	0.909868	0.753133	0.55234	0.804309	0.69738	1.67958	0.640275	0.928016	0.684818	1.03465	1.09761	0.804124	0.875195	1.49124	0.497452	0.996034	0.44769	0.752576	1.26735	0.661784	0.422035	0.487084
	174.11	0.122	0.213882	0	0	0	0.242438	0	0.190632	0.244771	0.15053	0.273862	0	0	0.259114	0.184209	0.185378	0	0.217225	0.26024	0.202189	0.189886	0.204335	0.199828	0.263416	0.192921	0.132405	0.195289	0.180021	0.150423	0.156817	0.166187	0.248095	0.239536	0.195662	0.188045	0.207993	0	0	0.133818	0.220126	0.239057	0.197212	0.104567	0.147841
	174.127	0.109334	0.212481	0.202594	0.647583	0.171774	0.221447	0	0.190658	0.237929	0.20074	0.187701	0	0.323867	0.212036	0.192462	0.182581	0.108423	0.182734	0.203957	0.195246	0.203286	0.214031	0.198424	0.237821	0.197165	0.160253	0.167412	0.250747	0.128957	0.157999	0.156134	0.285532	0.223146	0.188072	0.235763	0.209556	0.18957	0.216312	0.110268	0.200041	0.257486	0.199714	0	0.11491
	174.136	0	0	0	0	0	0	0	0	0	0	0	0	0	0	0	0.169855	0	0	0	0	0	0	0	0	0	0	0	0	0	0	0	0	0	0	0	0	0	0	0	0	0	0	0	0
	174.148	0.145475	0.391988	0.27653	0.217828	0.271025	0.434529	0.26447	0.426753	0.287471	0.13928	0.468613	0.179203	0.384395	0.290602	0.292838	0.22932	0.100097	0.212981	0.3836	0.426801	0.173881	0.191959	0.339379	0.326149	0.219329	0.13579	0.195333	0.177865	0.176265	0.1615	0.128444	0.537448	0.473729	0.313918	0.333824	0.362129	0.191288	0.137217	0.177625	0.335022	0.292991	0.501822	0	0.304686
	174.168	0	0	0.15421	0	0.195515	0.185041	0	0.187666	0.177449	0	0.151584	0	0.240455	0.166523	0	0	0	0	0.153757	0.14786	0	0	0	0.202259	0.142366	0	0	0	0	0	0	0.175838	0.178009	0	0.178855	0	0	0	0.121233	0.163385	0.182645	0.191134	0	0.168399
	174.184	0	0.165155	0.165696	0	0.15702	0	0	0	0	0	0	0	0.171756	0	0	0	0	0	0.170516	0	0	0	0	0	0	0	0.151296	0	0	0	0	0.130952	0.139681	0.180509	0	0	0	0	0.0985094	0	0	0	0	0.102475
	174.594	0	0	0.131314	0	0	0	0	0	0	0	0	0	0	0	0	0	0	0	0	0	0	0	0	0	0	0	0	0	0	0	0	0.125987	0.16437	0	0	0	0	0	0	0	0	0	0	0
	174.624	0	0	0.152999	0	0	0	0	0	0	0	0	0	0.18158	0	0	0	0	0	0	0	0	0	0	0	0	0	0	0	0	0	0	0	0.187669	0.134792	0	0	0	0	0	0.177668	0	0	0	0
	174.796	0	0	0	0	0	0	0	0	0	0	0	0	0.165228	0	0	0	0	0	0	0	0	0	0	0	0	0	0	0	0	0	0	0	0	0	0	0	0	0	0	0	0	0	0	0
	174.808	0	0	0	0	0	0	0	0	0	0	0	0	0.194676	0	0	0	0	0	0	0	0	0	0	0	0	0	0	0	0	0	0	0	0	0	0	0	0	0	0	0	0	0	0	0
	174.849	0	0	0	0.2048	0	0	0	0.222627	0.185834	0	0.14196	0.27062	0.302654	0	0	0	0	0	0.15843	0.145179	0.161972	0.201796	0	0.149667	0.112917	0	0	0.117217	0	0	0.19532	0	0	0	0	0.223577	0	0	0.0893027	0	0	0.151818	0	0.100777
	174.872	0	0	0	0.159462	0.160128	0.158529	0	0	0.140421	0	0	0.23411	0.232311	0	0	0	0	0	0	0.153569	0.166002	0	0	0	0	0	0	0	0	0	0	0	0	0.131051	0	0	0	0	0.0909955	0	0	0	0	0
	174.877	0	0	0	0.172635	0	0	0	0.15601	0	0	0	0	0	0	0	0	0	0	0.164544	0	0	0.153442	0	0.149688	0.13193	0	0	0	0	0	0	0	0	0	0	0	0	0	0	0	0	0	0	0
	174.894	0	0	0	0.147774	0	0	0	0.151479	0	0	0	0.220848	0.233953	0	0	0	0	0	0	0	0.152635	0	0	0	0	0	0	0	0	0	0	0	0	0	0	0.161928	0	0	0.14578	0	0	0	0	0.116864
	174.937	0.596572	2.59388	0.976238	3.23687	1.71019	2.49934	3.17803	5.40118	4.45769	4.2396	3.90009	7.67922	7.34442	1.90795	2.61262	2.3592	0.546794	2.62345	1.97961	2.60457	4.36161	5.09683	3.80641	3.69761	2.64564	2.5832	2.54951	4.19422	1.99136	3.71402	3.57497	1.05482	1.40805	0.871895	2.11231	5.50323	2.38039	3.51705	1.37631	0.933032	2.76942	3.53567	0.841044	2.2379
	174.967	0.284619	0	0.193986	0	0.186904	0	0	0	0	0	0	0.395271	0.379578	0	0	0	0.344444	0	0	0	0	0	0	0	0	0	0	0	0	0	0	0	0	0	0	0	0	0	0.819261	0	0.213148	0	0.387393	0.92361
	174.991	5.51302	6.5332	5.8201	5.66661	5.23088	5.18182	4.79466	4.47154	4.13327	5.86152	6.02163	2.68235	1.86029	3.68436	5.09258	4.61859	5.52377	5.88516	6.29627	8.01602	4.20819	3.80729	4.14701	3.52415	4.69334	5.89334	7.07749	4.0699	5.10954	7.4418	5.87244	6.40215	5.36161	5.78607	4.33291	4.43483	4.51576	5.92231	4.71617	7.55565	3.93832	4.82834	8.90617	2.1089
	175.018	0	0	0	0	0	0	0	0	0	0	0	0	0	0	0	0	0.910923	0	0	0	0	0	0	0	0	0	0	0	0	0	0	0	0	0	0	0	0	0	0	0	0	0	0.748946	0
	175.019	0.902915	0	0	0	0	0	0	0	0	0	0	0	0	0	0	0	0	0	0	0	0	0	0	0	0	0	0	0	0	0	0	0	0	0	0	0	0	0	0	0	0	0	0	0
	175.031	1.98984	40.4569	10.13	221.14	54.8199	129.066	86.9453	259.771	151.562	24.5656	57.0253	429.756	403.597	152.297	79.8456	0.8339	3.83149	16.9523	196.775	165.607	204.508	158.12	47.4151	181.152	17.1117	2.66205	9.76186	13.1039	6.62067	45.885	302.762	33.1792	8.38598	2.30956	56.651	182.473	21.9655	48.0168	4.67523	3.17695	26.6193	9.27351	3.02961	45.8902
	175.057	0.647682	0	0.763376	0	0	0	0	0	0	0.800687	0	0	0	0	0	2.29057	0.64266	0	0	0	0	0	0	0	0	0.678117	0.811819	0.675111	0.601926	1.06691	0	0	0.792712	0.665929	0	0	0	0.924665	0.478847	0.63686	0	0	0.61828	0
	175.094	0.424713	0	0.501782	1.31745	0.701974	1.14843	0.873692	1.52784	1.35568	0.323103	0	2.31747	2.52961	1.36125	0.749886	0	0.235014	0.517803	1.83104	1.3539	1.56482	0	0.593685	1.51939	0.42987	0.324635	0.366258	0.419539	0.264946	0.359571	0.561171	0.769267	0.626883	0.477582	0.73152	0	0.456335	0.402358	0.272347	0.492273	0.589702	0.499219	0.226016	0.571411
	175.117	1.65991	0.97978	1.11859	2.46235	1.19037	1.27208	1.33395	1.66742	2.53109	0.731773	0.845681	0	2.13041	2.28996	1.37465	1.00734	1.93887	0.78329	2.0294	1.38477	2.08616	1.58692	0.762363	1.99322	1.00558	1.1715	0.801713	0.769422	0.720603	1.13699	1.48942	1.21269	1.14826	1.22911	1.15384	1.53067	1.19271	0.911258	0.782537	0.69756	1.02813	0.924405	1.76506	0.770601
	175.131	0	0	0	0	0	0	0	0	0	0.518046	0	0	0	0	0	0	0	0	0	0	0	0	0	0	0	0	0	0	0	0	0	0	0	0	0	0	0	0	0	0	0	0	0	0
	175.132	0	0	0	0	0	0	0	0	0	0	0	0	0	0	0	0	0	0	0	0	0	0	0	0	0	0	0	0.583463	0	0	0	0	0	0	0	0	0	0	0	0	0	0	0	0
	175.146	0.65288	0.519431	0.535083	0.749584	0.68134	0.69366	0.574813	0.735237	0.75925	0.558311	0.482094	0.829073	0.760872	0.72089	0.67914	0.631425	0.494293	0.503495	0.811212	0.669386	0.663284	0.673839	0.687491	0.870409	0.369728	0.516635	0.456054	0.459483	0.347949	0.443423	0.686114	0.573289	0.565262	0.62035	0.604203	0.540088	0.666834	0.548527	0.321303	0.511356	0.496338	0.490678	0.427122	0.345601
	175.178	0	0	0	0	0	0.196611	0	0.303232	0.231528	0	0	0	0	0.173167	0	0	0	0	0.240956	0.191481	0.237207	0.148073	0	0	0.109877	0	0	0	0	0	0	0	0.145455	0	0	0.195996	0	0	0	0	0	0	0	0.100931
	175.19	0	0	0	0.172789	0	0.141855	0	0	0.16126	0	0	0.342323	0.251999	0	0	0	0	0	0.176922	0.155159	0.202384	0.146705	0	0	0	0	0	0	0	0	0	0.126176	0	0	0	0.179034	0	0	0	0	0	0	0	0
	175.205	0	0	0	0.177199	0	0	0	0.174396	0.161279	0	0	0	0	0	0	0	0	0	0.181519	0	0.140748	0	0	0.157019	0	0	0	0	0	0	0	0	0	0	0	0	0	0	0	0	0	0	0	0
	175.22	0	0	0	0	0	0.144697	0	0.153182	0.13924	0	0	0.264266	0.255284	0.159059	0	0	0	0	0	0.141216	0	0.149511	0	0.172741	0	0	0	0	0	0	0	0	0	0	0	0.166717	0	0	0	0	0	0	0	0
	175.232	0	0	0	0.166977	0	0	0	0.182017	0	0	0	0.239353	0.237288	0	0	0	0	0	0	0	0.148823	0	0	0	0	0	0	0	0	0	0	0	0	0	0	0	0	0	0	0	0	0	0	0
	175.251	0	0	0	0	0	0	0	0	0.143412	0	0	0.206132	0	0	0	0	0	0	0	0	0.170301	0	0	0	0	0	0	0	0	0	0	0	0	0	0	0	0	0	0	0	0	0	0	0
	175.262	0	0	0	0.181658	0	0	0	0.177507	0	0	0	0	0.229116	0	0	0	0	0	0.15718	0.146863	0.136789	0	0	0.161377	0	0	0	0	0	0	0	0	0	0	0	0.172937	0	0	0	0	0	0	0	0
	175.28	0	0	0	0.149445	0	0	0	0	0	0	0	0.197853	0.186571	0	0	0	0	0	0	0	0	0	0	0	0	0	0	0	0	0	0	0	0	0	0	0	0	0	0	0	0	0	0	0
	175.289	0	0	0	0	0	0	0	0	0	0	0	0	0.171844	0	0	0	0	0	0	0	0.140842	0	0	0	0	0	0	0	0	0	0	0	0	0	0	0.159066	0	0	0	0	0	0	0	0
	175.303	0	0	0	0	0	0	0	0	0	0	0	0.191225	0.219309	0	0	0	0	0	0	0	0	0	0	0	0	0	0	0	0	0	0	0	0	0	0	0	0	0	0	0	0	0	0	0
	175.317	0	0	0	0	0	0	0	0	0	0	0	0.191235	0.170212	0	0	0	0	0	0	0	0.143548	0	0	0	0	0	0	0	0	0	0	0	0	0	0	0	0	0	0	0	0	0	0	0
	175.332	0	0	0	0	0	0	0	0	0	0	0	0.181267	0.168578	0	0	0	0	0	0.154194	0	0	0	0	0	0	0	0	0	0	0	0	0	0	0	0	0	0	0	0	0	0	0	0	0
	175.355	0	0	0	0	0	0	0	0	0	0	0	0.194591	0	0	0	0	0	0	0	0	0	0	0	0	0	0	0	0	0	0	0	0	0	0	0	0	0	0	0	0	0	0	0	0
	175.363	0	0	0	0	0	0	0	0	0	0	0	0.179627	0.186588	0	0	0	0	0	0	0	0	0	0	0	0	0	0	0	0	0	0	0	0	0	0	0	0	0	0	0	0	0	0	0
	175.374	0	0	0	0	0	0	0	0	0	0	0	0.196265	0.202957	0	0	0	0	0	0	0	0	0	0	0	0	0	0	0	0	0	0	0	0	0	0	0	0	0	0	0	0	0	0	0
	175.391	0	0	0	0	0	0	0	0	0	0	0	0	0.176772	0	0	0	0	0	0	0	0	0	0	0	0	0	0	0	0	0	0	0	0	0	0	0.159131	0	0	0	0	0	0	0	0
	175.4	0	0	0	0	0	0	0	0	0	0	0	0.172993	0.219329	0	0	0	0	0	0	0	0	0	0	0	0	0	0	0	0	0	0	0	0	0	0	0	0	0	0	0	0	0	0	0
	175.409	0	0	0	0	0	0	0	0	0	0	0	0.168009	0.180048	0	0	0	0	0	0	0	0	0	0	0.144362	0	0	0	0	0	0	0	0	0	0	0	0	0	0	0	0	0	0	0	0
	175.415	0	0	0	0	0	0	0	0	0	0	0	0	0.168591	0	0	0	0	0	0	0	0	0	0	0	0	0	0	0	0	0	0	0	0	0	0	0	0	0	0	0	0	0	0	0
	175.423	0	0	0	0	0	0	0	0	0	0	0	0	0.176777	0	0	0	0	0	0	0	0	0	0	0	0	0	0	0	0	0	0	0	0	0	0	0	0	0	0	0	0	0	0	0
	175.437	0	0	0	0	0	0	0	0	0	0	0	0.169688	0	0	0	0	0	0	0	0	0	0	0	0	0	0	0	0	0	0	0	0	0	0	0	0	0	0	0	0	0	0	0	0
	175.455	0	0	0	0	0	0	0	0	0	0	0	0.187995	0.175144	0	0	0	0	0	0	0	0	0	0	0	0	0	0	0	0	0	0	0	0	0	0	0	0	0	0	0	0	0	0	0
	175.467	0	0	0	0	0	0	0	0	0	0	0	0	0.204608	0	0	0	0	0	0	0	0	0	0	0	0	0	0	0	0	0	0	0	0	0	0	0	0	0	0	0	0	0	0	0
	175.481	0	0	0	0	0	0	0	0	0.138058	0	0	0.18967	0.201336	0	0	0	0	0	0.15887	0	0	0	0	0	0	0	0	0	0	0	0	0	0	0	0	0	0	0	0	0	0	0	0	0
	175.508	0	0	0	0	0	0.144917	0	0	0	0	0	0	0	0	0	0	0	0	0.165002	0	0	0	0	0	0	0	0	0	0	0	0	0	0	0	0	0	0	0	0	0	0	0	0	0
	175.532	0	4.62704	1.15728	24.7904	6.53817	14.8271	9.66254	28.612	17.9618	2.5085	6.31805	47.149	43.8454	17.6508	8.87034	0	0	1.62338	22.8108	18.8181	23.1438	17.7264	5.18906	21.534	1.78684	0.137648	0.919775	1.39083	0.716093	5.24167	33.3937	3.84406	0.847164	0	6.537	20.7323	2.52311	5.39761	0.345621	0.236703	3.15	0.867592	0	5.21711
	175.586	0	0.240913	0.145966	0	0	0.181531	0	0.29473	0.21406	0	0	0	0	0	0.209856	0	0	0	0	0	0	0	0	0	0.137633	0	0	0	0	0	0	0	0	0	0	0	0	0	0	0	0	0	0	0.0904621
	175.602	0.179721	0.24239	0.335515	0.271352	0.226302	0.312439	0.254971	0.302362	0.262428	0	0.153668	0.364484	0.407619	0.359815	0.206579	0	0	0.179478	0.412625	0.375462	0.307575	0.209454	0.161897	0.357595	0.177886	0.157852	0.160706	0.137685	0.176114	0	0.168089	0.49314	0.467735	0.374336	0.291734	0.279807	0	0.168755	0.14454	0.461664	0.186127	0.233095	0	0.229327
	175.617	0	0	0	0	0	0	0	0.194499	0	0	0	0.271298	0	0.257259	0	0	0	0	0	0	0	0	0.167695	0.147341	0	0	0	0.111047	0	0	0	0	0	0	0.14122	0.168513	0	0	0	0.122567	0	0	0	0
	175.634	0	0	0	0	0	0	0	0	0	0	0	0.269655	0.225917	0	0	0	0	0	0.236919	0	0.157174	0	0	0.144496	0	0	0	0	0	0	0	0	0	0	0	0.177803	0	0	0	0	0	0	0	0
	175.912	0.295793	0.196322	0.162721	0.20542	0.233878	0.204159	0.208394	0.161127	0.186546	0.156441	0.148154	0.181469	0.170265	0.247891	0.238095	0.23499	0.363753	0.172348	0.203342	0.189222	0.186777	0.163757	0.16054	0.188898	0.18538	0.165792	0.256648	0.134427	0.189186	0.173867	0.164361	0.211609	0.198201	0.177686	0.170614	0.184025	0.2316	0.147721	0.147141	0.186909	0.174335	0.160039	0.228856	0.113835
	175.953	0.320404	0.336384	0.220402	0.171686	0.290521	0.277401	0.305439	0.407415	0.328905	0.253614	0.378811	0.28471	0.440406	0.273183	0.272845	0.283449	0.357272	0.29839	0.288986	0.285965	0.307742	0.434417	0.422373	0.332035	0.385628	0.33947	0.249295	0.305552	0.411935	0.393278	0.333808	0.376921	0.300087	0.236517	0.407926	0.281471	0.267395	0.350091	0.283315	0.279802	0.343424	0.308952	0.32353	0.39175
	175.995	0.36565	0.443254	0.512606	0	0.420175	0	0.449212	0.34511	0	0.406321	0.406799	0	0	0	0	0	0.358239	0.501229	0.513787	0	0	0	0.374672	0.297708	0	0.440346	0.501573	0.293355	0.384939	0.46683	0.417285	0.528474	0.458427	0.501205	0.365302	0	0.436047	0.378668	0.390748	0.633478	0.405537	0	0.609454	0
	176.011	1.27004	0.651205	0.843289	1.04049	1.23081	0.990031	1.4753	1.3273	1.20936	0.702904	0.672446	1.80332	1.38674	1.10867	1.37764	2.05284	1.24833	0.498368	1.26006	1.69498	1.36014	1.7143	0.525154	0.936114	1.77792	0.809041	0.609294	0.809	0.874821	1.12045	2.44186	0.707588	0.474975	0.579237	0	0.867692	1.01013	0.850493	0.401764	0.60732	1.19158	0.931973	0.977514	0.486853
	176.032	1.13448	2.77684	1.42011	8.41824	2.87906	5.43634	4.3148	9.42846	6.06237	2.92666	3.96784	14.5888	13.0866	5.66537	3.57416	1.32641	0.937726	1.97336	7.0898	6.36397	8.37643	7.18941	3.43329	6.87386	2.68399	1.62831	2.05077	2.08155	2.55545	4.09337	9.85396	2.19427	1.18133	0.955239	3.0322	7.64718	1.65586	3.67781	1.25696	1.31834	2.34898	1.83431	0.877131	2.51337
	176.065	2.12655	3.52069	1.53939	3.41232	2.34868	2.1535	3.66983	4.49623	2.76316	3.2638	5.20262	4.18809	5.08208	3.50805	3.02189	3.10035	4.40805	5.27564	2.35368	2.07235	4.11044	3.79409	5.5416	3.50723	2.74557	1.99824	3.26661	2.28838	2.03972	3.85541	2.34597	0	1.92904	1.73538	2.98837	4.37284	3.00355	3.4085	2.87016	1.61735	1.9818	2.95146	3.69132	1.71633
	176.101	0.509309	0.63977	0.497351	0.74267	0.572305	0.590166	0.575131	0.761829	0.7672	0.482153	0.521551	0.686107	0.974185	0.808748	0.501197	0.592755	0.355543	0.543398	0.542949	0.621178	0.57533	0.567826	0.52381	0.594114	0.427064	0.495395	0.464784	0.510168	0.359083	0.459918	0.571658	0.683889	0	0.601094	0.540105	0.753328	0.475353	0.470632	0.331612	0.532401	0.524548	0.500219	0.32462	0.371269
	176.123	0.228136	0.262867	0.305108	0.435946	0.262336	0	0.271417	0.378665	0.452066	0.227216	0.402738	0.396369	0.389681	0.405993	0.315966	0.282161	0.227724	0.298543	0.354858	0.321136	0.423469	0.392933	0.286535	0.347911	0.306284	0.174867	0.268564	0.266783	0.246627	0.250991	0.215021	0.364519	0.309853	0.306975	0.301428	0.377463	0.272635	0.242165	0.181049	0.240619	0.319781	0.291725	0.247359	0.19911
	176.145	0.102284	0.2239	0.180781	0.183495	0.187836	0.184551	0.264262	0.176426	0.219837	0.136348	0.216779	0.25483	0	0.248051	0.183647	0.213791	0.0952112	0.205824	0.22334	0.185131	0	0.19163	0.238813	0.22624	0.179127	0.114354	0.182997	0.180103	0	0.11792	0	0.18541	0.195577	0.173978	0.210765	0.269198	0.236886	0.126684	0.104072	0.170363	0.218061	0.192444	0	0
	176.165	0	0	0.16286	0	0.152086	0.157807	0	0	0	0	0	0.193225	0.188301	0	0	0	0	0	0	0	0	0	0	0	0	0	0.150551	0	0	0	0	0.149099	0.150152	0.147141	0	0.154729	0	0	0	0.132264	0	0	0	0
	176.532	0	0.210983	0.137244	0.961777	0.302755	0.528471	0.395651	1.03152	0.612711	0	0.317597	1.63265	1.5605	0.709664	0.359156	0	0	0	0.844681	0.691689	0.854049	0.623719	0.280906	0.793554	0.11027	0	0	0	0	0.178688	1.08439	0.253137	0	0.138218	0.270917	0.769118	0	0.217417	0	0	0.158651	0	0	0.216281
	176.555	0	0	0.161626	0	0	0.146571	0	0	0	0	0	0	0	0	0	0	0	0	0.177516	0	0	0	0.257758	0	0.147389	0	0	0	0	0	0	0.18673	0.161219	0.130549	0.14281	0	0	0	0	0.126345	0.149407	0	0	0
	176.612	0	0	0.197569	0	0.149173	0	0	0	0	0	0	0	0	0.186541	0	0	0	0	0	0.147345	0	0	0.147725	0	0.110289	0	0	0	0	0	0	0.266963	0.283893	0.200973	0.161521	0	0	0	0.0981995	0.196697	0	0.173941	0	0.108614
	176.894	0.653586	0.657701	1.38438	0.440595	0.732507	0.476442	0.626026	0.211527	0.247635	0.56472	0.426843	0.214948	0.163754	0.743059	0.731748	0.486394	0.497928	0.542543	0.821919	0.364881	0.355157	0.268172	0.35486	0.233542	0.477246	0.694542	0.999652	0.378265	0.944076	0.707907	0.437898	0.844809	0.760783	1.26099	0.519317	0.191929	0.535532	0.591505	0.573999	1.13259	0.380868	0.458501	0.335606	0.241488
	176.937	0.85446	1.04517	1.73221	0.879763	1.05782	0.927566	0.957096	0.768543	0.693144	1.38095	0.828552	0.886493	0.668124	0.956556	1.01326	0.807394	0.696971	0.855956	0.987279	0.639987	0.859693	0.824022	0.954575	0.626161	0.79864	1.22762	1.35116	0.931269	1.20076	0.968463	0.922672	0.975219	1.07372	1.61701	0.822432	0.617607	0.871588	1.16195	0.839884	1.5619	0.851722	0.818909	0.561969	0.47673
	176.951	0.498144	0	0	0	0.589372	0	0	0	0	0	0	0	0	0	0	0.48932	0.495203	0	0	0	0	0	0	0.302351	0	0.498264	0	0	0	0	0.387312	0	0	0	0	0	0	0.507056	2.13369	0	0	0	0.378219	0
	176.974	0.611427	0	0	0	0	0	0.278896	0.283103	0.21309	0	0.26036	0.36663	0.458528	0	0.203674	0.229705	0.507404	0	0	0	0.258346	0.269616	0.298444	0.242187	0	0	0	0.593125	0.177599	0	0	0.206851	0	0	0	0.311157	0	0.172759	0.575801	0	0	0	0.43824	1.96292
	177.007	4.87934	6.13681	6.72669	4.68169	5.3041	5.27199	4.58344	3.71877	4.12111	8.09212	5.84759	3.35159	1.86199	4.96275	5.13881	4.7674	5.08226	5.78759	5.57899	4.72671	4.34389	3.65552	6.24786	3.35229	4.92345	7.02352	7.73506	5.91977	8.6526	7.55077	5.04093	6.21113	5.8319	6.8849	6.14215	3.31773	4.85748	8.07944	4.93547	6.70143	4.1989	4.00883	4.93647	3.38216
	177.026	1.493	2.84017	0	6.77098	2.5896	4.41078	3.57959	8.14136	5.20087	2.42164	3.70875	11.8203	10.2059	4.66896	3.15672	1.60973	1.77588	2.46301	5.70645	5.33778	6.67913	5.62825	2.93727	5.77341	1.89695	1.91294	2.36041	1.87993	1.73089	3.98948	7.92647	2.28575	1.55116	0	3.04666	7.06158	2.04077	3.16361	1.46431	1.74856	2.10755	2.02636	2.48105	1.84303
	177.064	0.641265	0.496108	0.478865	0.565666	0.491151	0	0.518406	0.609021	0.571661	0.525883	0.64414	0	0.658359	0.591632	0.483695	0.53669	0.411345	0.61117	0	0	0.620505	0.62284	0.681199	0.508911	0	0.455883	0.466832	0.740316	0.438767	0.606575	0.529263	0.525432	0.457848	0.456051	0.547739	0.66583	0.460804	0.535839	0.385405	0.454521	0.445934	0.432713	0.38811	0
	177.085	0.318225	0	0	0.468741	0.409107	0.433018	0	0.543616	0.567578	0.415963	0	0.535125	0.591227	0	0	0	0	0	0	0.42833	0	0	0	0	0	0	0	0	0.330481	0.382221	0.445743	0.432683	0	0	0.438264	0	0.421617	0	0	0	0	0	0.33687	0
	177.111	5.62917	3.09308	3.10887	1.39602	5.30101	4.56043	3.80433	2.73351	4.16995	2.55417	2.31942	1.00863	2.3846	4.68823	3.57052	4.07479	2.82037	2.5688	5.22592	5.49853	3.02103	2.30417	2.95309	5.5189	3.17652	4.33884	2.53112	3.27712	3.58797	2.89785	3.88659	5.57385	5.85684	3.93892	3.70025	1.84138	3.13258	3.69063	2.01213	4.38524	4.77404	4.94397	2.43676	3.22863
	177.163	0.309423	0.371837	0.390406	0.252768	0.433078	0.366778	0.410534	0.350279	0.449977	0.316137	0.261936	0.286765	0.276788	0.439902	0.364536	0.498329	0.187045	0.428416	0.422758	0.421375	0.35544	0.439451	0.550943	0.553508	0.288698	0.357206	0.362035	0.278406	0.226504	0.249004	0.244431	0.385076	0.507651	0.434422	0.424987	0.292717	0.537794	0.264877	0.239778	0.414098	0.33356	0.37814	0.151041	0.244439
	177.194	0	0	0	0	0	0	0	0	0	0	0	0	0	0	0	0	0	0	0	0	0	0	0	0.153457	0	0	0	0	0	0	0	0.139248	0	0	0	0	0	0	0	0.127713	0	0	0	0.0970759
	177.217	0	0	0	0	0	0	0	0	0	0	0	0	0.167064	0	0	0	0	0	0	0	0.137365	0	0	0.144869	0	0	0	0	0	0	0	0	0	0	0	0	0	0	0	0	0	0	0	0
	177.268	0	0	0	0	0	0	0	0	0	0	0	0	0.188358	0	0	0	0	0	0	0	0	0	0	0	0	0	0	0	0	0	0	0	0	0	0	0	0	0	0	0	0	0	0	0
	177.346	0	0	0	0	0	0	0	0	0	0	0	0	0.173619	0	0	0	0	0	0	0	0	0	0	0	0	0	0	0	0	0	0	0	0	0	0	0	0	0	0	0	0	0	0	0
	177.387	0	0	0	0	0	0	0	0	0	0	0	0	0.165432	0	0	0	0	0	0	0	0	0	0	0	0	0	0	0	0	0	0	0	0	0	0	0	0	0	0	0	0	0	0	0
	177.415	0	0	0	0	0	0	0	0	0	0	0	0.171788	0.198193	0	0	0	0	0	0	0	0	0	0	0	0	0	0	0	0	0	0	0	0	0	0	0	0	0	0	0	0	0	0	0
	177.44	0	0	0	0	0	0	0	0	0	0	0	0	0.181815	0	0	0	0	0	0	0	0	0	0	0	0	0	0	0	0	0	0	0	0	0	0	0	0	0	0	0	0	0	0	0
	177.509	0	0.198374	0.170941	0.161742	0.177865	0.170807	0	0.155444	0.205053	0	0	0	0	0.191614	0	0	0	0.149725	0.251367	0.175701	0.198051	0.168393	0.153815	0.182242	0	0	0	0	0.110638	0.145053	0.160939	0.192028	0	0.150062	0.188611	0.189049	0	0	0	0.132575	0	0.141933	0	0.10524
	177.529	0	0.196942	0	0.672002	0.218241	0.388223	0.335202	0.726979	0.504356	0	0.189257	1.14769	1.05654	0.438689	0.280261	0	0	0	0.533424	0.50184	0.590153	0.439804	0.222036	0.585513	0	0	0	0	0	0.150912	0.80221	0.190785	0	0	0.223411	0.641562	0	0.174216	0	0	0.147051	0	0	0.158325
	177.554	0	0	0.138829	0	0	0	0	0	0.157966	0	0	0.181836	0	0	0	0	0	0	0	0	0	0	0	0	0	0	0	0.166093	0	0.149749	0	0	0	0	0.133789	0	0	0	0	0	0	0	0	0
	177.618	0.632533	0.486691	0.734146	0.245612	0.569684	0.468795	0.477699	0.321649	0.442105	0.438041	0.368793	0.175185	0.240803	0.624142	0.48104	0.474671	0.589991	0.591877	0.67459	0.542738	0.301882	0.34803	0.476134	0.505268	0.445158	0.571416	0.458506	0.699079	0.546889	0.380284	0.405621	0.750742	0.841052	0.701837	0.457665	0.224741	0.427365	0.45181	0.35535	0.677452	0.526075	0.59536	0.27437	0.316745
	177.915	0	0	0	0	0	0	0	0	0	0	0	0	0	0	0	0	0.103021	0	0	0	0	0	0	0	0	0	0	0	0	0	0	0.149401	0	0.128314	0	0	0	0	0	0	0	0	0	0
	177.957	0.138168	0.175284	0.172304	0.457429	0.201879	0.259837	0.310085	0.341495	0.447689	0.17093	0.157068	0.323697	0.357116	0.269326	0.21566	0.158719	0.142364	0.168713	0.272925	0.251708	0.234519	0.239467	0.161148	0.215333	0.236943	0.19912	0.176022	0.130464	0	0.142765	0.382834	0.160706	0.233419	0.170667	0.210122	0.297608	0.302609	0.255175	0.441046	0.142197	0.217342	0.261591	0.193924	0.474273
	177.979	0.192469	0	0	0	0	0	0	0	0	0	0.175315	0	0.204771	0	0	0	0.244481	0	0	0	0	0.192147	0	0	0	0	0	0	0	0	0	0	0	0	0	0	0	0	1.33766	0	0	0	0.342313	1.42837
	178.007	0.51529	0.575218	0.679064	0.925277	0.688029	0.783873	0.622093	0.849302	0.810965	0.609136	0.691508	0.90279	0.978005	0.733654	0.658711	0.574945	0.472159	0.599361	0.89558	0.838237	0.696933	0.814611	0.631659	0.637495	0.722636	0.688643	0.606556	0.602265	0.707711	0.827461	0.906511	0.71073	0.679668	0.5981	0.605074	0.820079	0.67717	0.709616	0.457236	0.609538	0.881462	0.613007	0.543112	0.481579
	178.027	0.571599	1.34757	0.803866	1.71529	0.878043	1.09042	1.30738	1.67734	1.40159	1.5565	1.55704	1.81066	2.09528	0.949211	1.12999	0.951157	0.466572	1.18135	1.1548	1.21382	1.69592	1.81035	1.35634	1.16737	1.45704	0.945267	1.10221	1.09307	1.2592	1.82238	1.2958	0.887826	0.759837	0.59814	0.970596	1.88362	0.851651	1.53509	0.720248	0.78767	1.00082	1.16131	0.567398	0.815591
	178.046	0.150068	0.278225	0.252108	0	0	0.26273	0.250671	0	0	0.18365	0	0.478966	0	0	0	0.2775	0.123679	0.2779	0.312871	0	0	0	0.284647	0.295807	0	0	0	0.196319	0.166096	0.243464	0	0.278793	0.236255	0.252878	0	0	0.225754	0.21913	0	0.236675	0	0.284117	0.135797	0.159349
	178.074	0.126411	0	0.270183	0.219238	0.228936	0.238766	0.234498	0.212009	0.264861	0.330652	0.324127	0	0.275235	0.229843	0.230711	0.26613	0.0965349	0.292535	0.223962	0.211037	0.279131	0.281379	0.277458	0.229803	0.241309	0.193626	0.233815	0.21199	0.274728	0.266926	0.185157	0	0.27086	0	0.270524	0.266707	0.193312	0.234116	0.167168	0.24391	0	0.177	0	0.146786
	178.086	0.15606	0.273975	0	0.208955	0.184069	0.240202	0.261585	0.242537	0.300944	0.306617	0	0.302134	0.273602	0	0.227416	0.213218	0.118107	0	0.277677	0.233571	0	0.263298	0.246982	0.254245	0	0.161001	0.236796	0.21313	0	0	0.238441	0.286407	0.280564	0.267102	0.33485	0.37838	0.225844	0.251572	0.181611	0.236764	0.232072	0.194476	0.133913	0.157612
	178.096	0	0	0	0	0	0	0	0.244077	0	0	0	0	0	0	0	0	0	0	0	0	0	0	0	0	0	0	0	0	0	0	0	0	0	0	0	0	0	0	0	0	0	0	0	0
	178.112	0.829798	0.846665	1.03851	0.4253	0.844127	0.65991	0.768603	0.723102	0.755901	0.661456	0.920661	0.290469	0.342419	1.66157	0.720503	1.05621	0.542802	1.3073	1.3747	0.841507	0.528699	0.483458	1.07378	0.871991	0.914387	0.672243	0.95319	0.803518	0.791801	0.53629	0.508633	0.845475	1.19979	1.06468	0.810442	0.401671	0.586927	0.500696	0.858067	0.890959	0.781174	0.915152	0.612395	0.473798
	178.142	0	0	0	0.191327	0	0.151216	0	0	0	0.185028	0	0	0	0	0	0	0	0	0	0	0	0	0	0	0	0	0	0	0	0	0	0.135691	0	0	0	0	0	0	0	0	0	0	0	0
	178.159	0.115609	0.195761	0.245847	0.209002	0.169164	0.240267	0.202117	0.175467	0.244153	0.157162	0.238635	0.20369	0.217911	0.220425	0.209221	0.276284	0.0947098	0.238811	0.276216	0.204084	0.217184	0.189519	0.233989	0.311793	0.168023	0.148675	0.198369	0.410779	0.111899	0.1745	0.143353	0.198525	0.268212	0.205536	0.231804	0.37536	0.184849	0.146995	0.110355	0.188998	0.297147	0.219491	0.112608	0.141453
	178.554	0	0	0.135164	0.156025	0	0	0	0	0	0	0	0	0	0	0	0.173232	0	0	0	0	0	0	0	0	0	0	0	0	0	0	0	0.155815	0	0.13875	0	0	0	0	0.0959315	0	0	0	0	0
	178.612	0.13738	0.182745	0.243321	0	0.167703	0	0.203961	0	0.144296	0	0.207791	0	0	0.367972	0	0.263458	0.116304	0.249061	0.245564	0.147812	0	0	0.239852	0.165264	0.184005	0.14195	0.216167	0.164122	0.159735	0	0	0	0	0	0.159484	0	0	0	0.160466	0.189036	0.196366	0.208314	0.111663	0
	178.626	0.182864	0.185663	0.31802	0	0	0	0	0	0	0.158475	0	0	0	0.223658	0	0	0.108813	0.199562	0.204141	0.181612	0	0	0	0.15378	0.157427	0.180274	0.177685	0.158555	0.334715	0	0	0.36069	0.459131	0.395779	0.183628	0	0	0.170701	0.146044	0.393664	0.177807	0.204594	0	0.160426
	178.889	0.255046	0.274165	0.593601	0.226721	0.315999	0.188032	0.315924	0	0.163745	0.254849	0.176933	0	0	0.309338	0.332211	0.206225	0.163235	0.266595	0.365328	0.166139	0.215904	0	0.189009	0.152354	0.19467	0.252409	0.408702	0.157452	0.351048	0.251869	0.187807	0.31798	0.340226	0.494767	0.235923	0	0.265402	0.23177	0.234365	0.47866	0.197726	0.203365	0.157331	0.137907
	178.898	0	0	0	0	0	0	0	0.152639	0	0	0	0.200409	0	0	0	0	0.141673	0	0	0	0	0.164505	0	0	0.106386	0	0	0	0	0	0.184013	0	0	0.128524	0	0.176876	0	0	0.090017	0	0	0.126025	0	0.0955537
	178.939	0.478607	0.564431	0.484277	0.565429	0.515327	0.425637	0.467687	0.322112	0.305355	0.400762	0.398898	0.355762	0.227766	0.531557	0.528342	0.471304	0.448563	0.443003	0.439099	0.322497	0.403559	0.380649	0.459564	0.326343	0.36921	0.449741	0.684272	0.354081	0.459859	0.442912	0.459453	0.383411	0.481417	0.556606	0.419692	0.394136	0.537806	0.416271	0.437407	0.50991	0.400861	0.374402	0.401216	0.235322
	178.968	0	0	0.221566	0.159044	0	0.197996	0.18602	0	0.141592	0.149675	0	0.168711	0	0.188849	0	0.222081	0	0	0	0.142257	0	0.156186	0	0.179729	0	0.120629	0	0	0.114168	0	0.596596	0.167212	0.160496	0.19928	0.148863	0.184673	0	0	0.840951	0.187955	0	0	0	0.811598
	179.002	0.686548	1.21198	1.58346	0.957327	1.07899	0.923652	0.821888	0.587905	0.690026	1.11516	0.847228	0.297367	0.404759	0.928541	1.07032	0.974496	0.636501	0.992785	1.21016	0.774796	0.760099	0	0.907822	0.555093	0.908924	1.08365	1.3778	0.784394	1.3442	1.1275	0.644921	1.49129	1.26621	1.67429	0.961777	0.33059	1.00063	1.55332	0.917544	1.66079	0.941402	0.765327	0.469404	0.525846
	179.022	5.39301	6.90664	9.2928	6.43654	6.06385	5.99212	5.10335	4.02551	4.30845	7.71414	6.69967	3.99461	2.23522	6.15425	6.29274	6.38354	4.71977	6.47342	7.71911	4.91398	6.11092	5.20977	6.89802	3.80396	6.08724	6.82507	9.49415	4.14245	7.61561	6.71506	5.32981	5.82847	6.86855	9.61578	6.18171	3.43335	5.92035	6.569	6.0817	8.39568	5.34212	5.01942	4.09383	3.16168
	179.046	0	0	0	0	0	0	0.424548	0	0	0	0	0	0.41624	0	0	0	0.207506	0	0	0	0	0	0	0	0	0	0	0	0	0	0.252661	0	0	0	0	0	0	0	0	0	0	0	0	0
	179.063	0.313697	0	0.573498	0.391839	0.364264	0.530546	0	0.366567	0.413833	0.365475	0.448316	0.365922	0.3212	0.403264	0.417261	0.503164	0.262006	0.370408	0.493077	0.353675	0.464536	0.375278	0.438033	0.473236	0.357691	0.309069	0.440103	0.633726	0.269787	0.411474	0.363158	0.399938	0.545375	0.468215	0.46158	0.50451	0.383917	0.375318	0.320363	0.461127	0.495393	0.399641	0.278036	0.223755
	179.083	0.135595	0.219259	0.329967	0.218036	0.290853	0	0.249375	0.212327	0.354159	0.200531	0.231917	0	0	0.247705	0.24274	0.305385	0.0986199	0.280038	0	0	0	0.224636	0	0	0.287463	0	0.27565	0	0.134913	0	0	0	0	0.373082	0.301952	0	0.229699	0	0.205667	0.300673	0	0.234825	0.137095	0.142575
	179.105	0.313818	0	0.399644	0.253425	0	0.343885	0.314487	0.284165	0	0.311008	0.282567	0.287448	0.267135	0	0.304309	0.448852	0	0	0	0	0.367408	0.315381	0.429447	0.378408	0	0.27082	0.361658	0.417034	0	0.279076	0.271798	0.379908	0	0.464515	0.417453	0.315191	0.358335	0.293094	0	0.407365	0.362692	0.382296	0.213953	0.20759
	179.116	0.370292	0.409593	0.442233	0	0.319439	0.355237	0.33621	0.320858	0.526508	0.413874	0.358515	0	0.286807	0.395484	0.3376	0.430259	0.244285	0.520873	0.441001	0.338305	0.297194	0.308432	0.436774	0	0.379119	0.332924	0.455075	0.434969	0.330858	0.323661	0.252766	0.454164	0.5456	0.447837	0.353065	0.296579	0	0.284386	0.247371	0.395426	0	0.38609	0.259693	0.220252
	179.143	0.248545	0.220798	0.28368	0.176834	0.268481	0.236375	0.242243	0.191005	0.282036	0.194263	0.226381	0.193887	0.193394	0.368523	0.237842	0.298351	0.155048	0.249527	0.301199	0.296048	0.221566	0.209365	0.302867	0.297892	0.195968	0.193009	0.254984	0.223661	0.13606	0.157154	0.198165	0.245345	0.407168	0.308891	0.294035	0.206534	0.197217	0.165907	0.152177	0.297204	0.231215	0.312411	0.136187	0.195905
	179.151	0	0	0	0	0	0	0	0	0	0	0	0.187206	0	0	0	0	0	0	0	0	0	0	0	0	0.112899	0	0	0	0	0	0	0	0	0	0	0	0	0	0	0	0.142189	0	0	0
	179.179	0.274339	0.255698	0.255349	0.215169	0.294025	0.24065	0.247702	0.2491	0.262618	0.185403	0.188442	0.195576	0	0.287551	0.306075	0.321353	0.191728	0.224759	0.313529	0.273527	0.237808	0.261042	0.259224	0.351183	0.220491	0.215621	0.210534	0.219221	0.155677	0.159518	0.235029	0.237822	0.272868	0.235566	0.229627	0.186364	0.322459	0.215827	0.154747	0.26249	0.305671	0.262469	0.153722	0.130926
	179.508	0	0.167086	0.239888	0	0	0.167048	0	0	0	0	0	0.185553	0	0	0.178	0	0	0	0.207493	0.163562	0	0	0.145641	0	0.166176	0	0.189787	0	0.140445	0	0	0.212666	0.168995	0.18795	0.143695	0	0	0	0.130096	0.184594	0.168794	0	0	0
	179.616	0.138689	0.167109	0.172848	0	0	0.158573	0	0	0	0	0	0	0.165542	0.171611	0	0.189413	0.0977675	0	0.178311	0	0	0	0	0	0.139562	0	0	0.142076	0	0	0	0	0.177331	0.162229	0	0	0	0	0.12671	0.158247	0	0	0	0
	179.633	0.106996	0	0.181887	0	0	0	0	0	0	0	0	0	0	0	0	0	0	0	0.167558	0	0	0	0	0	0.107606	0	0	0	0.130674	0	0	0.182492	0.229987	0.200866	0.137011	0	0	0	0	0.207411	0	0.133774	0	0.1129
	179.902	0.196176	0.190383	0.207701	0.225536	0.199588	0.209564	0.191715	0.192609	0.194587	0.255331	0.194128	0.185585	0.17538	0.230431	0.214651	0.233929	0.219069	0.194186	0.213687	0.211554	0.240578	0.212248	0.171905	0.177082	0.172607	0.251845	0.237284	0.173423	0.236321	0.240512	0.307519	0.201382	0.217533	0.209895	0.194786	0.184851	0.204184	0.278275	0.164145	0.221814	0.200744	0.207554	0.179087	0.112006
	179.961	0	0	0	0	0	0	0	0	0	0	0	0	0	0	0	0	0	0	0	0	0	0	0	0	0	0	0	0	0	0	0	0	0	0	0	0	0	0	0	0	0	0	0	0.187889
	179.98	0.651019	0	0.313516	0.265353	0	0	0	0	0	0	0	0	0	0	0	0.299977	0.788922	0	0	0	0	0	0	0	0.259996	0.289145	0.161662	0.165607	0.230899	0	0	0.142236	0.234181	0.351577	0.143754	0	0.214501	0	1.15081	0.280592	0.224694	0.426406	0.877036	1.14095
	180.003	0.420187	0.735506	0	1.55389	0.645415	0.682606	0.81946	1.48301	1.23026	0.754701	1.05241	2.55334	1.42112	0.921885	0.785527	0.54547	0.262376	0.781296	0.610407	0.757491	1.32745	1.31699	0.740213	1.20666	0.683077	0.842681	0.771288	1.15936	0.687321	1.58175	1.12603	0.482126	0.561255	0	0.831713	1.85496	0.897566	1.09204	0.479754	0	1.21798	0.712836	0.406927	0.642362
	180.022	0.374633	0.700671	0.836183	0	0.577916	0.575009	0.511973	0.602413	0.558865	0.611174	0.685242	0	0	0.58655	0.600836	0.634519	0.349864	0.607565	0.693474	0.517723	0.677282	0.639685	0.711126	0	0.588271	0.554681	0.838083	0	0.626372	0.575	0.462637	0.61937	0.536348	0.772834	0.575125	0	0.616161	0.587864	0.55209	0.731585	0.656901	0.507781	0.305707	0.350572
	180.043	0.1348	0.251503	0.237452	0	0.259707	0	0.222534	0.293579	0.236351	0.231272	0.280026	0	0.360615	0	0.264652	0	0	0.270214	0.316772	0.323069	0	0.294721	0.249205	0.276502	0.316535	0.212401	0.23883	0.173482	0	0.240575	0.179218	0.4079	0.230077	0.237021	0.251302	0.262577	0.214558	0.190973	0	0	0.252672	0	0.138261	0
	180.065	0.123916	0.221001	0	0.157777	0.181669	0.223809	0.188182	0	0.251671	0.153777	0.229395	0.18731	0.254075	0.216221	0.194766	0.269945	0.0959527	0.203056	0.17378	0.174957	0.185236	0.206747	0.223002	0.20884	0	0.152545	0.2166	0.171266	0.115495	0.191305	0.143642	0.239223	0.18852	0.208709	0.197576	0.203553	0.183687	0.167273	0.164208	0.237514	0	0.176387	0	0.131042
	180.081	0	0	0.283992	0	0	0	0	0.152942	0	0	0.216763	0.185656	0.196709	0	0	0.225475	0.108203	0.175334	0	0	0.18391	0.185821	0.255112	0.217513	0.162038	0	0.212178	0.276535	0.129682	0	0	0.22792	0.206573	0.208746	0.207023	0.295262	0.178569	0.167294	0	0.203961	0.2993	0.171416	0.132464	0
	180.101	0.20329	0.353408	0.375687	0.314138	0.322898	0.38963	0.282351	0.330386	0.401935	0.270774	0.38571	0.481737	0.547518	0.491397	0.336351	0.403609	0.187264	0.460314	0.367636	0.368349	0.298882	0.317186	0.424267	0.338548	0.255874	0.310842	0.314586	0.410933	0.251767	0.322826	0.291158	0.376542	0.379915	0.435585	0.36301	0.365219	0.329708	0.318386	0.207649	0.298779	0.353878	0.311592	0.194826	0.195269
	180.136	1.91404	2.10022	1.71071	1.43359	1.56353	2.31523	1.75756	2.12315	2.9194	2.35575	2.54527	1.78317	1.97863	2.10725	1.91831	2.33564	1.32223	1.66602	2.83817	1.98158	2.54266	2.05414	2.44954	3.17676	2.77211	2.65196	1.91877	3.79381	4.72176	2.19063	1.97844	1.43319	1.8886	1.7837	2.72411	1.6521	1.9698	2.71203	1.0783	1.96439	2.34957	2.00359	1.56262	1.07134
	180.176	0	0.161463	0.138165	0	0	0.150208	0	0	0.185003	0	0.143611	0	0	0.182915	0	0	0	0	0.241538	0	0.137968	0.148138	0.166241	0.168581	0.131156	0	0	0	0	0	0	0.132249	0	0.155965	0.154648	0	0	0	0	0.139217	0.154351	0	0	0
	180.221	0	0	0.131729	0	0	0	0	0	0	0	0	0	0	0	0	0	0	0	0	0	0	0	0	0	0	0	0	0	0	0	0	0	0	0.155991	0	0	0	0	0	0	0	0	0	0
	180.613	0	0	0.196315	0	0	0	0	0	0	0	0	0	0	0.178179	0	0	0	0.192986	0.155411	0	0	0	0.172113	0	0.126914	0	0	0	0	0	0	0	0.178935	0.161159	0.135855	0	0	0	0.125142	0.123643	0.135751	0	0	0
	180.625	0	0	0	0	0	0	0	0	0	0	0	0	0	0	0	0	0	0	0	0	0	0	0	0	0	0	0	0	0	0	0	0	0	0	0	0	0	0	0	0.151261	0	0	0	0
	180.882	0	0.299744	0.279	0.287688	0.302033	0.160169	0.356733	0.304509	0.271317	0.232753	0.242238	0.37982	0.463955	0.303886	0.306521	0.204073	0	0.241259	0.246214	0.234381	0.280067	0.290768	0.231938	0.208983	0.227184	0.193402	0.243455	0.291274	0.223549	0.270106	0.270915	0.250703	0.192824	0.234671	0.216584	0.346683	0.280062	0.229825	0.148139	0.196888	0.272856	0.23414	0	0.165529
	180.902	0.327471	0.308496	0.2351	0.92655	0.366676	0.537235	0.693597	1.03906	1.02829	0.455364	0.377467	1.57792	3.82973	0.482115	0.556439	0.369373	0.251422	0.247128	0.506308	0.464557	0.656237	0.889136	0.363252	0.465557	0.498128	0.449047	0.385988	0.354036	0.333714	0.379344	1.00358	0.253236	0.317696	0.242426	0.348447	1.54849	0.587662	0.52463	0.450405	0.26774	0.444587	0.539693	0.278785	0.359128
	180.922	0	0	0	0.150497	0	0	0	0	0	0	0	0	0	0	0	0	0	0	0	0	0	0	0	0	0	0	0	0	0	0	0	0	0	0	0	0	0	0	0	0	0	0	0	0
	180.942	0.377149	0.644727	0.945695	0.34675	0.498992	0.309051	0.489024	0.333639	0.315897	0.561013	0.333847	0.299545	0.263956	0.408974	0.501525	0.511738	0.397441	0.48556	0.463268	0.255608	0.307181	0.269849	0.424584	0.237852	0.252826	0.558854	0.847781	0.225225	0.454833	0.452207	0.259508	0.497704	0.836662	0.915676	0.464219	0.292311	0.529319	0.440984	0.418098	0.869375	0.280898	0.283038	0.254456	0.221662
	180.967	0	0	0	0	0	0	0	0	0	0	0	0	0	0	0	0	0	0	0	0	0	0.31742	0	0	0	0	0	0	0	0	0	0	0	0	0	0	0	0	0	0	0	0	0	0.224405
	180.985	0.825932	1.21107	0.892884	1.19975	1.0538	1.07475	1.25719	1.50772	1.35146	1.69606	1.2863	1.83094	2.10843	1.10776	1.08154	1.02943	0.707441	1.04593	1.07444	1.10593	1.38185	1.25577	1.27837	1.06978	1.10215	1.35443	1.26962	1.49281	1.18803	1.40732	1.24173	0.834239	0.989456	0.941647	1.03764	1.78984	1.13963	1.57551	0.809068	0.803479	1.04123	1.11234	0.667961	0.918496
	181.011	1.0226	1.72215	1.56495	1.23082	0.950164	1.31305	1.15585	1.03482	1.02446	1.2903	1.52735	0.945649	0.867325	1.62995	1.40329	1.32143	0.910071	1.3401	1.15765	0.902616	1.0165	1.3216	1.99218	0.697864	1.00514	1.13504	1.14349	0.826056	1.32453	1.23473	1.0675	1.42788	1.31431	1.59322	1.16831	0.833545	1.00394	2.33657	1.22221	1.45337	0.852235	0.866914	0.864055	0.632607
	181.029	0.700014	0	0.628108	0	0.648041	0	0.643205	0.491423	0	0	0	0.604246	0.408256	0	0.675037	0.671569	0.695348	0	0.64045	0.460529	0.565821	0	0	0.480182	0.390561	0.330477	0	0	0	0	0.566235	0	0.521883	0.548329	0	0.405912	0	0	0	0.615039	0.516714	0	0.597882	0.218132
	181.059	0.239376	0.674261	0	0.630327	0.300806	0.34042	0.318973	0.565037	0.377335	0.304237	0.355192	1.63727	0	0.663992	0.640202	0	0.241284	0.361519	0.344935	0	0.303288	0	0.414653	0.373567	0	0	0.322352	0.375625	0.38311	0.306717	0.567626	0.676956	0	0.942117	0	0.387321	0.252809	0.372458	0	0	0.33702	0.283246	0.228303	0.177458
	181.084	0.779904	0	0.67755	0	0.631833	0.828498	0.552879	0.653963	0.683779	0.861972	1.06719	0	1.13469	0.953978	0.760386	1.57121	0.551507	0.633912	0.551372	0.597821	0.530847	0.708024	0.683453	0.647731	0.514559	0.758725	0.505151	1.10805	0.622283	0.801591	0.721734	0.760277	0.79847	0.818404	0.674779	0.841643	0.713876	1.32256	0.509576	0.677847	0.886021	0.71455	0.635304	0.298852
	181.103	0	0	0.353021	0	0	0	0.210288	0.243526	0	0	0	0	0	0	0	0	0	0.325032	0	0.28126	0	0	0.300856	0	0	0	0	0	0	0	0	0	0	0.3563	0	0	0	0	0	0	0	0	0	0
	181.12	0.282216	0.262231	0.31297	0.242156	0.27836	0.343366	0.302776	0.226699	0.277174	0.224127	0.25803	0.269595	0.237767	0.337691	0.260175	0.338193	0.152757	0.294325	0.272645	0.240297	0.219414	0.225316	0.312577	0.324637	0.216745	0.214073	0.221406	0.292767	0.183445	0.199838	0.210056	0.30516	0.373609	0.324066	0.303105	0.220937	0.309693	0.247545	0.15852	0.281286	0.301165	0.274593	0.15715	0.174818
	181.138	0.228581	0.342388	0.279371	0.282041	0.281398	0.344812	0.322749	0.32782	0.431814	0.296741	0.346891	0.353341	0.337799	0.385512	0.300228	0.385725	0.177293	0.311931	0.426713	0.302518	0.388745	0.355498	0.401716	0.409798	0.404694	0.351165	0.297211	0.484627	0.52418	0.289198	0.248265	0.158896	0.347252	0.313769	0.346251	0.311199	0.311446	0.308828	0.17217	0.34503	0.391816	0.359893	0.196215	0.195672
[truncated: 14,165 more rows]
