# Supplementary material for: Linking Clinical Blood Metabogram and Gut Microbiota
Source: Metabolites. 2023 Oct 19;13(10):1095. doi: 10.3390/metabo13101095 (PMC10609303; doi:10.3390/metabo13101095)
Supplement: Supplementary file 1 [file metabolites-13-01095-s001.zip › Table S2.xlsx]

## Sheet: Culture-based method
	Table S2. Gut microbiota test results (culture-based method).
	Sample #	Gender	Age	BMI	Status	Enterobacteriaceae	Staphylococcus	Coagulase positive staphylococci	Enterococcus	Aerobic bacteria	Anaerobic bacteria	Hemolytic aerobic bacteria	Hemolytic anaerobic bacteria	Lactobacillus	Citrate-assimilating enterobacteria	Bifidobacteria	Sulfite-reducing clostridia	Yeasts	Bacteroides	Antagonistic activity of bifidobacteria
units:			years	kg/m2		lg(CFU/g)	lg(CFU/g)	lg(CFU/g)	lg(CFU/g)	lg(CFU/g)	lg(CFU/g)	lg(CFU/g)	lg(CFU/g)	lg(CFU/g)	lg(CFU/g)	lg(CFU/g)	lg(CFU/g)	lg(CFU/g)	lg(CFU/g)	pH
norm:						9 - 10	0 - 4	0	5 - 8					7 - 8	0 - 4	9 - 10	0 - 3	0 - 4	9 - 10
	Sample 1	Male	32	20.6	Normal	6.04139	7.25527	not detected	6.25527	6.60206	10.0792	6.60206	10.0792	6	6	8	6	3.14613	8.92428	4.485
	Sample 2	Male	23	22.2	Normal	7.20412	4.30103	not detected	5.60206	7.60206	10.4472	7.44716	9.77815	7.14613	5.60206	9	6	4.30103	7.49136	4.61
	Sample 3	Male	25	21	Normal	5.51851	6.07918	not detected	6.44716	7.07918	11.1139	6.30103	10.4472	9.60206	5.30103	8	7	2.30103	7.14613	4
	Sample 4	Male	35	23.9	Normal	8.23045	6.20412	not detected	6.34242	8.38021	8.53148	8.38021	6.30103	6.86332	7.11394	10	8	2.30103	6.11394	4.255
	Sample 5	Male	25	21.6	Normal	7.62325	6.04139	not detected	5.60206	7.94448	9.25527	7.30103	9	6.76343	5.30103	8	7	2.30103	7.85733	4.085
	Sample 6	Male	43	21.7	Normal	7.23045	5.64345	not detected	6	6.77815	8.88081	6.77815	8.88081	6.25527	5.30103	8	6	3.60206	8.85126	4.275
	Sample 7	Male	27	24.8	Normal	5.88081	6.50515	not detected	6.77815	7.14613	9.14613	6.90309	7.30103	7.62325	5.60206	9	6	2.77815	8.74036	4.25667
	Sample 8	Male	28	24.6	Normal	6.77815	5.20412	not detected	6.34242	7.07918	10.4472	6.77815	9.30103	6.41497	5.30103	9	7	3.07918	10.1461	4.58667
	Sample 9	Male	36	20.2	Normal	5.95424	4.30103	not detected	5.30103	6.30103	9	6.30103	8.60206	5.95904	6.20412	8	7	3.86332	8.96848	4.115
	Sample 10	Male	36	25.42	Overweight	7.98227	4.77815	not detected	5.30103	8.94448	10.301	8.44716	7.30103	7.34242	5.30103	10	8	3.60206	8.62325	4.015
	Sample 11	Male	38	29.5	Overweight	8.30103	5.30103	not detected	5.30103	8.73239	11.415	8.66276	7.30103	8.60206	7.69897	10	9	2.30103	9.62325	4.145
	Sample 12	Male	40	25.7	Overweight	5.60206	4.30103	not detected	6	7.54407	10.2041	6.90309	7.30103	7.54407	5.60206	8	7	2.77815	9.14613	4.105
	Sample 13	Male	29	29	Overweight	7.60206	6.30103	not detected	6.47712	7.5563	10	7.51851	7.30103	6.5563	5.30103	9	8	3.30103	8.66276	4.18333
	Sample 14	Male	37	26.7	Overweight	8.74819	4.30103	not detected	5.60206	8.89209	10.5798	8.89209	10.1461	8.07918	7.60206	8	8	2.30103	9.44716	4.03
	Sample 15	Male	42	27.2	Overweight	5.64345	4.30103	not detected	5.30103	6.30103	11.6435	6.30103	9.34242	6.47712	6.54407	8	6	2.30103	8.96848	4.3
	Sample 16	Male	31	26.6	Overweight	6.89209	4.30103	not detected	5.30103	6.90309	10.2553	6.77815	9.60206	5.60206	5.30103	10	7	2.30103	9.74819	4.37333
	Sample 17	Male	18	32.15	Obesity	4.30103	7.07918	not detected	7.11394	8.30103	9.90309	6.30103	9.60206	7.38021	7.86923	9	7	3.30103	8.53148	4.29667
	Sample 18	Male	30	33.27	Obesity	6.64345	4.30103	not detected	5.30103	7.04139	10.3802	6.30103	9.90309	6.90309	5.77815	9	7	2.30103	9.8451	4.19333
	Sample 19	Male	31	31.1	Obesity	6.64345	6.30103	not detected	6.65321	6.72428	8.77815	6.41497	8.77815	6.79239	5.77815	8	6	2.30103	8.85733	4.475
	Sample 20	Male	32	32.7	Obesity	8.11394	5.07918	not detected	5.30103	8.30103	10.5563	8.30103	9.04139	7.54407	5.30103	8	9	2.30103	8.89209	4.385
	Sample 21	Male	19	32	Obesity	7.54407	6.30103	not detected	6.14613	8.04139	10.5563	6.60206	10.5563	7.91381	7.25527	9	7	4.62325	10.0414	4.12
	Sample 22	Male	25	30.6	Obesity	7.89209	4.30103	not detected	8.57978	8.86923	10.5798	8.25527	10.5798	8.62325	7.20412	9	9	3.51851	10.6021	4.29
	Sample 23	Male	29	34.27	Obesity	6.60206	7.14613	not detected	6.94448	7.34242	8.73239	7	8.25527	6.90309	7.30103	7	6	4.80618	7.68124	4.65
	Sample 24	Male	23	37.9	Obesity	7.60206	6.11394	not detected	6.47712	7.81954	9.77815	7.6902	9.60206	7.49136	7.20412	8	7	3.77815	9.20412	4.84
	Sample 25	Male	25	38.3	Obesity	7.62325	5.85733	not detected	6.47712	8.20412	10.5051	8.14613	10.5051	7.74036	6.77815	10	8	4.54407	10.2304	4.3325
	Sample 26	Female	31	17.44	Underweigh	7.30103	4.30103	not detected	5.30103	7.61278	9.44716	7.17609	9.30103	9.57978	5.30103	9	6	4.47712	8	4.3
	Sample 27	Female	28	18.22	Underweigh	7.79239	5.98227	not detected	6.73239	7.60206	8.91381	7.38021	8.07918	6.74819	6.14613	9	7	3.50515	8.44716	4.00667
	Sample 28	Female	26	20.88	Normal	5	4.30105	not detected	5.30103	6.30103	8.30103	4.30103	7.30103	7.34242	5.30103	8	8	2.30103	6.30103	4.105
	Sample 29	Female	26	21.43	Normal	5	4.60206	not detected	5.30103	6.30103	7.30103	4.30103	7.30103	6.30103	4.30103	7	7	2.77815	6.30103	4.2
	Sample 30	Female	39	19.46	Normal	8.14613	7.25527	not detected	6.44716	8.50515	9.90309	8.38021	7.30103	7.30103	5.30103	9	7	2.30103	9.38021	4.32667
	Sample 32	Female	32	22.11	Normal	7.04139	4.90309	not detected	5.30103	7.25527	10.6812	6.77815	7.30103	6.14613	5.30103	10	8	2.30103	8.74036	4.0275
	Sample 33	Female	31	21.3	Normal	7.11394	4.60206	not detected	5.30103	7	8	7	7.30103	6.54407	6.60206	7	6	2.30103	7.14613	4.13
	Sample 34	Female	38	21	Normal	7.80618	7.30103	not detected	6.74819	8.44716	9.38021	8.20412	8.60206	7.80618	6.77815	10	8	5.91381	8.90309	4.3725
	Sample 35	Female	23	21.2	Normal	7.81954	6.90309	not detected	6.92428	7.94448	8.90309	7.8451	7.30103	7.62325	6.90309	9	8	5.50515	7.90309	4.33667
	Sample 36	Female	31	22.8	Normal	8.54407	5.5563	not detected	5.30103	8.74819	10.301	8.74819	9.77815	7.47712	6.38021	9	8	2.30103	9.77815	4.32333
	Sample 37	Female	28	21.8	Normal	7.07918	5.07918	not detected	5.60206	7.91381	10.8062	7.43136	10.8062	7.41497	6.14613	10	8	3.25527	10.5051	4.3525
	Sample 38	Female	34	25.1	Overweight	6.60206	7.07918	not detected	7.30103	7.60206	10.301	7.38021	10.301	7.30103	6.34242	9	7	2.60206	7.07918	3.97
	Sample 39	Female	30	27.93	Overweight	8.50515	5.14613	not detected	5.30103	8.62325	8.97313	8.62325	8.38021	6.90309	6.07918	9	7	2.30103	8.4624	4.24333
	Sample 40	Female	28	29.86	Overweight	8.07918	7.07918	not detected	6.41497	7.77815	10.7482	7.11394	10.0792	6.83885	5.90309	10	9	2.30103	8.43136	3.9875
	Sample 41	Female	32	26.5	Overweight	7.11394	9.47712	not detected	9.76343	9.73239	10.1461	9.73239	10	9.60206	6.68124	7	7	4.11394	10.0792	3.86
	Sample 42	Female	22	26.2	Overweight	7.57978	4.30103	not detected	5.30103	7.96848	9.25527	7.96848	7.30103	5.77815	5.30103	8	7	2.30103	5.30103	4.085
	Sample 43	Female	41	42.01	Obesity	8.04139	4.30103	not detected	5.30103	8.30103	8.96379	7.30103	8.07918	5.30103	5.30103	7	6	2.30103	7.74036	4.16
	Sample 44	Female	26	42.3	Obesity	6.81954	6.60206	not detected	6.68124	7.86923	9.60206	7.86923	9.60206	7.80618	6.4624	8	6	2.30103	7.91381	4.275

## Sheet: Real-time PCR
	Table S2. Gut microbiota test results (real-time PCR analysis).
		Samle #	Gender	Age	BMI	Status	Total bacteria	Lactobacillus spp.	Bifidobacterium spp.	Escherichia coli	Bacteroides fragilis group	Faecalibacterium prausnitzii	Klebsiella pneumoniae	Klebsiella oxytoca	Candida spp.	Staphylococcus aureus	Escherichia coli enteropathogenic	Enterococcus spp.	Bacteroides thetaiotaomicron	Clostridium difficile	Clostridium perfringens	Proteus vulgaris and Proteus mirabilis	Enterobacter spp. and Citrobacter spp.	Fusobacterium nucleatum	Parvimonas micra	Salmonella spp.	Shigella spp.	Bacteroides fragilis group / Faecalibacterium prausnitzii ratio
	units:			years	kg/m2		lg(CFU/g)	lg(CFU/g)	lg(CFU/g)	lg(CFU/g)	lg(CFU/g)	lg(CFU/g)	lg(CFU/g)	lg(CFU/g)	lg(CFU/g)	lg(CFU/g)	lg(CFU/g)	lg(CFU/g)	lg(CFU/g)	lg(CFU/g)	lg(CFU/g)	lg(CFU/g)	lg(CFU/g)	lg(CFU/g)	lg(CFU/g)	lg(CFU/g)	lg(CFU/g)
	norma:						11 - 13	7 - 8	9 - 10	7 - 8	9 - 12	8 - 11	0 - 4	0 - 4	0 - 4	0 - 4	0 - 4	0 - 8	0	0	0	-	0 - 8	0 - 4	0 - 4	-	-	0.01 - 100
		Sample 4	Male	35	23.9	Normal	13.6021	9.47712	11.9031	9.60206	13.6021	11.301	not detected	not detected	not detected	not detected	not detected	8	8.47712	not detected	not detected	not detected	10	not detected	7.90309	not detected	not detected	200
		Sample 5	Male	25	21.6	Normal	13.699	8.8451	13.699	9.90309	13.301	12.301	not detected	not detected	not detected	not detected	not detected	7.69897	11.301	not detected	6	not detected	8.95424	not detected	8.69897	not detected	not detected	10
		Sample 6	Male	43	21.7	Normal	14	9.30103	13.301	10	13.8451	13	not detected	not detected	not detected	not detected	not detected	10	11.6021	not detected	not detected	not detected	9	not detected	not detected	not detected	not detected	7
		Sample 7	Male	27	24.8	Normal	13.6021	10.9031	12.9542	8.47712	13	12.301	6	6.77815	not detected	not detected	not detected	7.47712	not detected	not detected	6.60206	not detected	8.69897	not detected	8.30103	not detected	not detected	5
		Sample 8	Male	28	24.6	Normal	13.699	9.30103	13.301	9.30103	13.6021	12.6021	not detected	not detected	not detected	not detected	6.8451	8.47712	11.6021	not detected	not detected	not detected	8.69897	not detected	9	not detected	not detected	10
		Sample 9	Male	36	20.2	Normal	12.8451	9	13	8.47712	12.7782	12.4771	not detected	not detected	not detected	not detected	not detected	not detected	9.90309	not detected	not detected	not detected	7.8451	not detected	9	not detected	not detected	2
		Sample 12	Male	40	25.7	Overweight	11.699	6	9.90309	6.47712	10.699	10.301	not detected	not detected	not detected	not detected	not detected	5.47712	8.8451	not detected	not detected	not detected	7	not detected	5.69897	not detected	not detected	2.5
		Sample 13	Male	29	29	Overweight	13	8	12.6021	9.30103	13	11.699	not detected	not detected	not detected	not detected	7.69897	7.60206	9.95424	not detected	not detected	not detected	8.60206	not detected	not detected	not detected	not detected	20
		Sample 14	Male	37	26.7	Overweight	13.6021	9.30103	12.6021	10.4771	13	12.4771	5.69897	not detected	not detected	not detected	4.95424	7	8	not detected	not detected	not detected	10	not detected	not detected	not detected	not detected	3.33
		Sample 15	Male	42	27.2	Overweight	14.4771	8.30103	13	9.30103	14.4771	12.7782	not detected	not detected	not detected	not detected	7.69897	6.69897	11.8451	not detected	not detected	7	8.47712	not detected	8.47712	not detected	not detected	50
		Sample 16	Male	31	26.6	Overweight	13.9542	8.69897	13	9.47712	13.9031	12.301	not detected	not detected	not detected	not detected	not detected	7.95424	10.9031	not detected	7.77815	not detected	8.47712	not detected	not detected	not detected	not detected	40
		Sample 17	Male	18	32.15	Obesity	13.4771	10.301	12.8451	10.7782	13	12.699	6.47712	not detected	not detected	not detected	not detected	9.30103	10.699	not detected	5.95424	6.69897	10.301	not detected	8.77815	not detected	not detected	60
		Sample 18	Male	30	33.27	Obesity	14.301	8	12.8451	9	14.301	12.6021	not detected	not detected	not detected	not detected	4.95424	not detected	12	not detected	not detected	not detected	8	not detected	8.95424	not detected	not detected	50
		Sample 19	Male	31	31.1	Obesity	13.301	8.60206	12	9.60206	13.301	11.699	6.30103	not detected	not detected	not detected	not detected	9	10.301	not detected	9.77815	not detected	8.95424	not detected	8.30103	not detected	not detected	40
		Sample 20	Male	32	32.7	Obesity	14	8	11	10.7782	14	12.4771	not detected	not detected	not detected	not detected	not detected	5.90309	11.6021	not detected	not detected	not detected	9.47712	not detected	9	not detected	not detected	33.3
		Sample 21	Male	19	32	Obesity	13.699	9.77815	12	9.8451	13	11.6021	not detected	not detected	not detected	not detected	6	9	11.301	not detected	not detected	not detected	9.30103	not detected	8.60206	not detected	not detected	25
		Sample 22	Male	25	30.6	Obesity	13.699	7.47712	10.4771	9	13.699	10.4771	not detected	not detected	not detected	not detected	6.60206	not detected	12	not detected	not detected	not detected	8.30103	not detected	7.69897	not detected	not detected	1667
		Sample 23	Male	29	34.27	Obesity	13.301	8.30103	11.301	9.95424	13.301	11.7782	not detected	not detected	not detected	not detected	8	8.30103	10.4771	not detected	6.30103	not detected	11	not detected	8.77815	not detected	not detected	33.3
		Sample 25	Female	31	17.44	Underweigh	13.7782	8.30103	13.301	9.47712	13	12	not detected	not detected	not detected	not detected	not detected	5	not detected	not detected	not detected	not detected	8.30103	not detected	not detected	not detected	not detected	10
		Sample 26	Female	28	18.22	Underweigh	13	8.69897	12.4771	9.77815	13	11.8451	5.8451	6	not detected	not detected	5.30103	5	10.9542	not detected	not detected	not detected	10	not detected	8.69897	not detected	not detected	14.3
		Sample 29	Female	39	19.46	Normal	14.6021	10.301	11.9542	10.6021	14	12.301	not detected	not detected	not detected	not detected	not detected	8.30103	not detected	not detected	not detected	not detected	10	7.77815	8.47712	not detected	not detected	50
		Sample 31	Female	32	23.71	Normal	14	8.8451	12.301	11.301	13.7782	12	5.90309	not detected	12.7782	not detected	not detected	5	11.4771	not detected	11	not detected	11.4771	9.77815	6.60206	not detected	not detected	60
		Sample 32	Female	31	21.3	Normal	13.4771	7.60206	12	10	13.4771	12.699	not detected	6.60206	not detected	not detected	not detected	6.90309	not detected	not detected	7.60206	not detected	9.77815	6.8451	7.8451	not detected	not detected	6
		Sample 35	Female	31	22.8	Normal	13.7782	9	12.9031	10.6021	13.7782	12.4771	not detected	not detected	not detected	not detected	not detected	6.77815	6.77815	not detected	not detected	not detected	9.47712	not detected	8.47712	not detected	not detected	20
		Sample 36	Female	28	21.8	Normal	14	7.69897	12.6021	9.30103	14	12.301	not detected	not detected	not detected	not detected	4	6.69897	11.4771	not detected	not detected	not detected	8.77815	not detected	8.77815	not detected	not detected	50
		Sample 37	Female	34	25.1	Overweight	13.8451	7.47712	12.4771	9.60206	13.4771	12.699	not detected	not detected	not detected	not detected	not detected	9.30103	9.47712	not detected	not detected	not detected	8.8451	not detected	8.30103	not detected	not detected	6
		Sample 38	Female	30	27.93	Overweight	13.699	9.47712	13.301	10.4771	13	12.699	6.90309	not detected	not detected	not detected	not detected	5	7.30103	not detected	not detected	not detected	10	not detected	9.60206	not detected	not detected	2
		Sample 40	Female	32	26.5	Overweight	13.699	10.8451	11.699	9	13	11.9542	6.30103	not detected	not detected	not detected	not detected	10	10.4771	not detected	not detected	not detected	8.8451	not detected	8	not detected	not detected	11.1
		Sample 41	Female	22	26.2	Overweight	14.301	7.47712	13.301	10	14	12.301	not detected	not detected	not detected	not detected	not detected	6	10.6021	not detected	not detected	not detected	9	8	not detected	not detected	not detected	50
		Sample 42	Female	41	42.01	Obesity	13.7782	9	13.9031	10.699	13.4771	11.699	6.47712	not detected	not detected	not detected	not detected	not detected	not detected	not detected	not detected	not detected	10	not detected	8.77815	not detected	not detected	2
